# Supplementary material for: HLA allele and haplotype frequencies of registered stem cell donors in Chile
Source: Front Immunol. 2023 May 29;14:1175135. doi: 10.3389/fimmu.2023.1175135 (PMC10258311; doi:10.3389/fimmu.2023.1175135)
Supplement: Supplementary file 1 [file DataSheet_1.xlsx]

## Sheet: S1_Country of Origin
Supplemental Information S1: Country of origin of the donor's parents. All categories with 100 or more donors are detailed. (AR=Argentina, BO=Bolivia, BR=Brasil, CL=Chile, CO=Colombia, DE=Germany, EC=Ecuador, ES=Spain, IT=Italy, PE=Peru, US=United States, VE=Venezuela)
Country of origin (mother/father)	Number of donors	Donors [%]
CL/CL	118258	0.934757
VE/VE	1443	0.011406
CO/CO	649	0.00512995
AR/AR	553	0.00437113
AR/CL or CL/AR	530	0.00418933
PE/PE	376	0.00297205
ES/CL or CL/ES	336	0.00265587
DE/CL or CL/DE	231	0.00182591
BR/BR	187	0.00147812
IT/CL or CL/IT	181	0.00143069
EC/EC	178	0.00140698
ES/ES	176	0.00139117
PE/CL or CL/PE	170	0.00134375
BO/BO	109	0.000861578
US/CL or CL/US	102	0.000806248
other or missing information	3033	0.023974
	126512

## Sheet: S2_Ethnic Origin
Supplemental Information S2: Ethnic origin of the donor's parents. Only n=118,258 donors with Chile (CL) as both parents' country of origin are considered. (NULL: Not indicated)
Ethnicity of parents (mother/father)	Number of donors	Donors [%]
Non-Indigenous/Non-Indigenous	92788	0.784623
Don't know/Don't know	7025	0.059404
NULL/NULL	6338	0.0535947
Mapuche/Non-Indigenous	2139	0.0180876
Mapuche/Mapuche	1993	0.016853
Non-Indigenous/Mapuche	1903	0.0160919
Non-Indigenous/Don't know	1023	0.00865058
Other/Other	761	0.00643508
Don't know/Non-Indigenous	604	0.00510748
Mapuche/Don't know	507	0.00428724
Don't know/Mapuche	290	0.00245227
Other Indogenous/Non-Indigenous	238	0.00201255
NULL/Non-Indigenous	212	0.00179269
Other/Non-Indigenous	210	0.00177578
Diaguita/Non-Indigenous	164	0.0013868
Non-Indigenous/Other	154	0.00130224
Non-Indigenous/NULL	140	0.00118385
Mapuche/NULL	135	0.00114157
Non-Indigenous/Diaguita	133	0.00112466
Non-Indigenous/Aymara	116	0.000980906
Aymara/Non-Indigenous	111	0.000938626
NULL/Mapuche	107	0.000904801
Non-Indigenous/Other Indogenous	105	0.000887889
Other/Don't know	103	0.000870977
Other Indogenous/Other Indogenous	102	0.000862521
Diaguita/Don't know	59	0.000498909
Diaguita/Diaguita	51	0.00043126
Aymara/Aymara	47	0.000397436
Aymara/Don't know	47	0.000397436
Don't know/Other	46	0.00038898
Don't know/Diaguita	41	0.0003467
Don't know/Aymara	33	0.000279051
Mapuche/Other	33	0.000279051
Caucasian/White/Caucasian/White	30	0.000253683
Don't know/NULL	25	0.000211402
Mestizo/Mestizo	25	0.000211402
Other/Mapuche	24	0.000202946
Quechua/Non-Indigenous	21	0.000177578
Colla/Non-Indigenous	19	0.000160666
Other Indogenous/Don't know	16	0.000135297
Non-Indigenous/Colla	14	0.000118385
NULL/Don't know	14	0.000118385
Mapuche/Other Indogenous	13	0.000109929
Non-Indigenous/Likan Antai	13	0.000109929
Likan Antai/Non-Indigenous	12	0.000101473
Diaguita/Other	11	9.3017e-05
Quechua/Don't know	10	8.45609e-05
Rapa Nui/Non-Indigenous	10	8.45609e-05
Aymara/Mapuche	9	7.61048e-05
Colla/Don't know	9	7.61048e-05
Mapuche/Aymara	9	7.61048e-05
Mapuche/Diaguita	9	7.61048e-05
Non-Indigenous/Quechua	9	7.61048e-05
NULL/Other	9	7.61048e-05
Aymara/NULL	8	6.76487e-05
Diaguita/Aymara	8	6.76487e-05
NULL/Diaguita	8	6.76487e-05
Quechua/Quechua	8	6.76487e-05
Colla/Colla	7	5.91926e-05
Diaguita/Mapuche	7	5.91926e-05
Don't know/Colla	7	5.91926e-05
Other Indogenous/Mapuche	7	5.91926e-05
Don't know/Quechua	6	5.07365e-05
Non-Indigenous/Rapa Nui	6	5.07365e-05
Quechua/Aymara	6	5.07365e-05
Aymara/Diaguita	5	4.22804e-05
Don't know/Other Indogenous	5	4.22804e-05
Likan Antai/Don't know	5	4.22804e-05
Other Indogenous/NULL	5	4.22804e-05
Other/Aymara	5	4.22804e-05
Other/NULL	5	4.22804e-05
Diaguita/NULL	4	3.38244e-05
Other Indogenous/Other	4	3.38244e-05
Colla/Diaguita	3	2.53683e-05
Colla/NULL	3	2.53683e-05
Kawesqar/Non-Indigenous	3	2.53683e-05
Likan Antai/Likan Antai	3	2.53683e-05
Mapuche/Colla	3	2.53683e-05
NULL/Aymara	3	2.53683e-05
Other/Diaguita	3	2.53683e-05
Rapa Nui/Don't know	3	2.53683e-05
Aymara/Other	2	1.69122e-05
Caucasian/White/Don't know	2	1.69122e-05
Don't know/Likan Antai	2	1.69122e-05
Kawesqar/Don't know	2	1.69122e-05
Mestizo/Caucasian/White	2	1.69122e-05
Non-Indigenous/Kawesqar	2	1.69122e-05
NULL/Other Indogenous	2	1.69122e-05
Other Indogenous/Aymara	2	1.69122e-05
Other Indogenous/Diaguita	2	1.69122e-05
Rapa Nui/Rapa Nui	2	1.69122e-05
Aymara/Likan Antai	1	8.45609e-06
Aymara/Other Indogenous	1	8.45609e-06
Caucasian/White/Mestizo	1	8.45609e-06
Colla/Aymara	1	8.45609e-06
Colla/Mapuche	1	8.45609e-06
Diaguita/Colla	1	8.45609e-06
Diaguita/Kawesqar	1	8.45609e-06
Diaguita/Other Indogenous	1	8.45609e-06
Don't know/Kawesqar	1	8.45609e-06
Don't know/Yagan/Yama	1	8.45609e-06
Kawesqar/NULL	1	8.45609e-06
Kawesqar/Other	1	8.45609e-06
Likan Antai/Aymara	1	8.45609e-06
Likan Antai/Other	1	8.45609e-06
Likan Antai/Quechua	1	8.45609e-06
Mapuche/Kawesqar	1	8.45609e-06
Mapuche/Likan Antai	1	8.45609e-06
Mestizo/Don't know	1	8.45609e-06
Other Indogenous/Quechua	1	8.45609e-06
Other/Colla	1	8.45609e-06
Other/Other Indogenous	1	8.45609e-06
Other/Yagan/Yama	1	8.45609e-06
Quechua/Diaguita	1	8.45609e-06
Quechua/Mapuche	1	8.45609e-06
Quechua/NULL	1	8.45609e-06
Rapa Nui/Aymara	1	8.45609e-06
Rapa Nui/Mapuche	1	8.45609e-06
Rapa Nui/NULL	1	8.45609e-06
Yagan/Yama/Don't know	1	8.45609e-06
	118258

## Sheet: S3_Population Samples
Supplemental Information S3: Study populations. Shown are the two Chilean samples and 18 reference populations with sample sizes between n=326 and n=100,000 individuals. When more than 100,000 donors were availabal in a population, 100,000 donors were picked at random.
Samples	Population	Sample size	Sample information
CL-NI	Chile: non-Indigenous	92788	Database DKMS Chile (as of 29.03.2022), all donors with parents' countries of origin 'CL' and parents' ethnicity 'non-Indigenous'.
CL-MP	Chile: Mapuche	1993	Database DKMS Chile (as of 29.03.2022), all donors with parents' countries of origin 'CL' and parents' ethnicity 'Mapuche'.
D	German	100000	Database DKMS Germany (as of 29.03.2022), donors with indicated country of origin 'D'.
E	Spanish	8283	Database DKMS Germany (as of 29.03.2022), donors with indicated country of origin 'E'.
ENG	English	100000	Database DKMS UK (as of 29.03.2022), donors with indicated origin 'ENG'.
F	French	6942	Database DKMS Germany (as of 29.03.2022), donors with indicated country of origin 'F'.
HISP	US Hispanics	36282	Database DKMS US (as of 29.03.2022), donors with indicated ethnic origin 'Hispanic or Latino'.
I	Italian	30916	Database DKMS Germany (as of 29.03.2022), donors with indicated country of origin 'I'.
IND	Indian	64926	Database DKMS India (as of 29.03.2022).
IRL	Irish	41540	Database DKMS UK (as of 29.03.2022), donors with indicated origin 'ROI' or 'NIR'.
P	Portugese	7754	Database DKMS Germany (as of 29.03.2022), donors with indicated country of origin 'P'.
PL	Polish	100000	Database DKMS Poland (as of 29.03.2022).
TR	Turkish	100000	Database DKMS Germany (as of 29.03.2022), donors with indicated country of origin 'TR'.
AR	Argentinian	814	Database DKMS Germany (as of 29.03.2022), donors with indicated country of origin 'RA'.
BOL	Bolivian	326	Database DKMS Germany (as of 29.03.2022), donors with indicated country of origin 'BOL'.
BR	Brazilian	4614	Database DKMS Germany (as of 29.03.2022), donors with indicated country of origin 'BR'.
PE	Peruvian	1087	Database DKMS Germany (as of 29.03.2022), donors with indicated country of origin 'PE'.
CO	Colombian	1578	Database DKMS Germany (as of 29.03.2022), donors with indicated country of origin 'CO'.
MEX	Mexican	1191	Database DKMS Germany (as of 29.03.2022), donors with indicated country of origin 'MEX'.
VE	Venezuelan	471	Database DKMS Germany (as of 29.03.2022), donors with indicated country of origin 'Y'.

## Sheet: S4_CL-NI AF
Supplemental Information S4: HLA allele frequencies of the Chilean non-Indigenous sample (CL-NI, n=92,788) for loci HLA-A, -B, -C, DRB1, -DQB1, and -DPB1. Allele frequencies were obtained by simple counting.
HLA-A		HLA-B		HLA-C		HLA-DRB1		HLA-DQB1		HLA-DPB1
Allele	f	Allele	f	Allele	f	Allele	f	Allele	f	Allele	f
A*02:01g	0.225363	B*39:09g	0.0961116	C*07:02g	0.18705	DRB1*07:01g	0.117073	DQB1*03:01g	0.23003	DPB1*04:01g	0.278441
A*24:02g	0.102249	B*51:01g	0.07127	C*04:01g	0.14101	DRB1*04:07g	0.0997812	DQB1*02:01g	0.195984	DPB1*04:02g	0.227734
A*68:01g	0.101937	B*07:02g	0.0632356	C*07:01g	0.10496	DRB1*03:01g	0.0878023	DQB1*03:02g	0.18268	DPB1*02:01g	0.152175
A*01:01g	0.0974533	B*44:03g	0.0606221	C*06:02g	0.0735224	DRB1*15:01g	0.0631978	DQB1*05:01g	0.0966612	DPB1*03:01g	0.0961601
A*03:01g	0.0708928	B*08:01g	0.0500065	C*05:01g	0.0533474	DRB1*08:02g	0.0614735	DQB1*04:02g	0.0708712	DPB1*01:01g	0.0363732
A*31:01g	0.0609184	B*18:01g	0.0436641	C*08:02g	0.0521996	DRB1*16:02g	0.0472206	DQB1*06:02g	0.0660969	DPB1*14:01g	0.0301548
A*29:02g	0.0454369	B*14:02g	0.0423223	C*01:02g	0.051359	DRB1*01:01g	0.0455501	DQB1*06:03g	0.0396872	DPB1*17:01g	0.029923
A*11:01g	0.0425163	B*35:01g	0.0397519	C*03:04g	0.0511542	DRB1*11:01g	0.0451459	DQB1*03:03g	0.0346004	DPB1*05:01g	0.0293088
A*26:01g	0.0303218	B*44:02g	0.0348429	C*12:03g	0.0503945	DRB1*14:02g	0.0444777	DQB1*05:03g	0.02274	DPB1*11:01g	0.0255152
A*23:01g	0.0282472	B*15:01g	0.0345627	C*16:01g	0.0487401	DRB1*13:01g	0.0397519	DQB1*06:04g	0.0216838	DPB1*13:01g	0.0222604
A*32:01g	0.0256714	B*40:02g	0.0314696	C*15:02g	0.0473984	DRB1*11:04g	0.0384371	DQB1*05:02g	0.0127603	DPB1*10:01g	0.021964
A*30:02g	0.0213605	B*35:09	0.0308014	C*02:02g	0.0337382	DRB1*13:02g	0.0316905	DQB1*06:01g	0.0115047	DPB1*02:02g	0.0135039
A*33:01g	0.0187309	B*38:01g	0.029853	C*03:03g	0.019981	DRB1*01:02g	0.0303703	DQB1*06:09g	0.00956481	DPB1*06:01g	0.00798056
A*68:02g	0.0158803	B*49:01g	0.0265983	C*17:01g	0.0141667	DRB1*04:04g	0.0273203	DQB1*03:05g	0.00128788	DPB1*09:01g	0.00738781
A*02:05g	0.0150181	B*57:01g	0.0182136	C*12:02g	0.0140158	DRB1*09:01g	0.0230041	DQB1*03:25	0.00117472	DPB1*16:01g	0.00391214
A*30:01g	0.0147056	B*50:01g	0.0177825	C*14:02g	0.0111114	DRB1*14:01g	0.0228101	DQB1*03:04g	0.00115855	DPB1*23:01g	0.0034595
A*25:01g	0.0103515	B*52:01g	0.017319	C*15:05g	0.00874035	DRB1*04:05g	0.0189087	DQB1*05:04g	0.00088912	DPB1*19:01g	0.00338945
A*68:17	0.00737164	B*40:01g	0.0173083	C*08:01g	0.0082931	DRB1*04:01g	0.0157563	DQB1*06:248	0.00028021	DPB1*15:01g	0.00315774
A*02:11g	0.0066334	B*45:01g	0.01546	C*08:03g	0.00565806	DRB1*04:02g	0.0142691	DQB1*03:72	0.00011855	DPB1*20:01g	0.0027967
A*24:03g	0.00607298	B*39:01g	0.0151205	C*16:02g	0.00534552	DRB1*10:01g	0.012534	DQB1*06:11	4.311e-05	DPB1*18:01g	0.00148187
A*68:16	0.00601371	B*27:05g	0.014878	C*07:04g	0.00484438	DRB1*13:03g	0.0115209	DQB1*04:01g	3.772e-05	DPB1*35:01	0.00040954
A*68:23	0.00600293	B*13:02g	0.0144307	C*15:04g	0.00224706	DRB1*04:03g	0.0112784	DQB1*06:07	3.233e-05	DPB1*1071:01	0.00030176
A*66:01g	0.00467194	B*41:01g	0.0141128	C*03:02g	0.00188063	DRB1*15:02g	0.0107126	DQB1*06:14	1.617e-05	DPB1*34:01g	0.00025327
A*02:02g	0.00451028	B*35:03g	0.0135093	C*03:05g	0.00143876	DRB1*08:01g	0.0100067	DQB1*03:30	1.617e-05	DPB1*45:01g	0.00024788
A*29:01g	0.00344333	B*48:01g	0.0131752	C*16:04	0.00123938	DRB1*16:01g	0.00969414	DQB1*03:138	1.617e-05	DPB1*30:01	0.00019399
A*69:01	0.00342717	B*14:01g	0.0125771	C*05:09	0.00070052	DRB1*01:03g	0.00823921	DQB1*03:64	1.078e-05	DPB1*27:01	0.00019399
A*02:22g	0.00291525	B*58:01g	0.0107988	C*03:47	0.00058736	DRB1*11:02g	0.00754408	DQB1*06:87	1.078e-05	DPB1*63:01	0.0001886
A*03:02g	0.00227939	B*35:02g	0.0107773	C*18:01g	0.00056581	DRB1*12:01g	0.00749558	DQB1*06:13	5.39e-06	DPB1*112:01	0.00015088
A*30:04g	0.00210156	B*55:01g	0.010594	C*07:07	0.00051731	DRB1*11:03g	0.0070106	DQB1*06:63	5.39e-06	DPB1*80:01g	0.00012933
A*33:03g	0.00206384	B*35:20	0.00909062	C*14:03g	0.00049575	DRB1*08:04g	0.00511381	DQB1*06:79	5.39e-06	DPB1*85:01g	0.00012394
A*01:02	0.00194529	B*35:05g	0.00816377	C*04:04	0.00049037	DRB1*13:05	0.00450489	DQB1*05:09	5.39e-06	DPB1*33:01	0.00012394
A*34:02g	0.00134716	B*35:08g	0.00718304	C*07:27g	0.00044726	DRB1*04:11	0.00287214	DQB1*03:106	5.39e-06	DPB1*941:01N	0.00011316
A*02:13	0.0011855	B*53:01g	0.00704833	C*03:07	0.00031793	DRB1*15:03g	0.00282364	DQB1*03:113g	5.39e-06	DPB1*40:01g	8.083e-05
A*80:01g	0.00118011	B*07:05g	0.0070106	C*04:03g	0.00031254	DRB1*14:06	0.00190757	DQB1*04:67	5.39e-06	DPB1*29:01g	5.927e-05
A*74:01g	0.00117472	B*37:01g	0.00570117	C*04:249	0.00025327	DRB1*04:08g	0.00160581	DQB1*03:37	5.39e-06	DPB1*132:01g	5.389e-05
A*02:06g	0.00107234	B*15:03g	0.00500065	C*08:54	0.0001886	DRB1*08:07	0.00155192			DPB1*49:01	2.694e-05
A*30:10	0.00101845	B*39:06g	0.00460189	C*08:08	0.00013472	DRB1*03:02g	0.00125555			DPB1*108:01	2.155e-05
A*02:17	0.00070591	B*41:02g	0.00418158	C*08:04	0.00013472	DRB1*08:03g	0.00115855			DPB1*71:01	2.155e-05
A*32:26	0.00062508	B*15:17g	0.00399297	C*14:12	0.00010777	DRB1*04:06	0.00107234			DPB1*26:01g	1.617e-05
A*26:08	0.0005227	B*35:43g	0.00380437	C*08:205	9.7e-05	DRB1*11:15	0.00060891			DPB1*59:01g	1.617e-05
A*36:01g	0.00043648	B*39:05g	0.00370738	C*03:45	7.005e-05	DRB1*04:10g	0.00057658			DPB1*240:01	1.617e-05
A*24:53	0.00040954	B*39:03g	0.00369121	C*15:88	6.466e-05	DRB1*13:04	0.00049037			DPB1*47:01	1.617e-05
A*24:05g	0.00039337	B*15:04	0.00368582	C*07:22g	5.389e-05	DRB1*08:06	0.0004257			DPB1*39:01g	1.078e-05
A*68:85	0.00031254	B*47:01g	0.00328167	C*08:35	3.772e-05	DRB1*14:109	0.00039876			DPB1*144:01	1.078e-05
A*02:04g	0.00030715	B*56:01g	0.0031254	C*15:09	3.233e-05	DRB1*12:02g	0.00039876			DPB1*521:01	1.078e-05
A*02:64	0.00026943	B*40:04	0.00301224	C*15:08	3.233e-05	DRB1*14:48	0.00037182			DPB1*24:01	1.078e-05
A*68:03g	0.00025327	B*57:03g	0.00297991	C*05:04	3.233e-05	DRB1*14:04g	0.00035565			DPB1*25:01	1.078e-05
A*66:02g	0.00020477	B*40:06g	0.00200457	C*15:06	3.233e-05	DRB1*11:10	0.00031254			DPB1*51:01g	1.078e-05
A*02:20g	0.00016705	B*27:02g	0.00187524	C*12:05	3.233e-05	DRB1*08:13	0.00025865			DPB1*08:01	1.078e-05
A*33:27	0.00012394	B*35:06	0.00174592	C*07:715	3.233e-05	DRB1*04:37	0.00025327			DPB1*52:01	5.39e-06
A*24:26g	0.00011316	B*51:08g	0.00160042	C*03:38	2.694e-05	DRB1*14:07	0.00022093			DPB1*189:01	5.39e-06
A*68:07	0.00010238	B*44:05g	0.00144954	C*15:07	2.694e-05	DRB1*09:06	0.00020477			DPB1*31:01g	5.39e-06
A*31:02	9.7e-05	B*27:07g	0.00133099	C*08:11	2.155e-05	DRB1*13:11	0.00011855			DPB1*21:01g	5.39e-06
A*31:94	8.083e-05	B*35:19	0.00130944	C*07:36	2.155e-05	DRB1*13:14	9.7e-05			DPB1*57:01g	5.39e-06
A*74:03	7.544e-05	B*50:02	0.001234	C*03:526	2.155e-05	DRB1*04:09	7.544e-05			DPB1*130:01g	5.39e-06
A*68:35	7.544e-05	B*15:18g	0.00120166	C*04:07	1.617e-05	DRB1*07:11	7.005e-05			DPB1*100:01	5.39e-06
A*02:07g	7.005e-05	B*35:04	0.00116933	C*07:46	1.617e-05	DRB1*07:05	5.927e-05			DPB1*92:01	5.39e-06
A*24:25	6.466e-05	B*15:10g	0.00116933	C*02:07	1.617e-05	DRB1*11:19	5.389e-05			DPB1*46:01	5.39e-06
A*34:01g	5.927e-05	B*27:03	0.00098073	C*07:76	1.617e-05	DRB1*11:18	4.85e-05			DPB1*81:01	5.39e-06
A*02:105	4.85e-05	B*42:01g	0.00086218	C*02:14g	1.617e-05	DRB1*13:92	4.311e-05			DPB1*36:01	5.39e-06
A*02:08	4.311e-05	B*35:21	0.00080829	C*07:546	1.078e-05	DRB1*04:60	4.311e-05			DPB1*303:01	5.39e-06
A*31:165	4.311e-05	B*35:10	0.00079213	C*07:80	1.078e-05	DRB1*11:12	4.311e-05			DPB1*153:01	5.39e-06
A*02:19	4.311e-05	B*15:16g	0.00076519	C*15:16	1.078e-05	DRB1*13:10	3.772e-05			DPB1*302:01	5.39e-06
A*68:24	4.311e-05	B*40:08	0.0007598	C*07:05	1.078e-05	DRB1*14:11	3.233e-05			DPB1*814:01	5.39e-06
A*02:52	3.772e-05	B*67:01g	0.00074363	C*03:143	1.078e-05	DRB1*11:14	3.233e-05			DPB1*392:01	5.39e-06
A*33:05	3.772e-05	B*39:14	0.00071669	C*04:24	1.078e-05	DRB1*14:23	2.694e-05
A*02:211	3.772e-05	B*73:01g	0.00071669	C*03:386	1.078e-05	DRB1*08:10	2.694e-05
A*02:33	3.772e-05	B*58:02g	0.00067358	C*12:13	1.078e-05	DRB1*13:26	2.155e-05
A*23:05	3.233e-05	B*39:24	0.00066819	C*16:18	1.078e-05	DRB1*14:17	2.155e-05
A*29:10	3.233e-05	B*78:01	0.0006628	C*16:15	5.39e-06	DRB1*13:80	2.155e-05
A*01:03g	3.233e-05	B*51:09g	0.00062508	C*06:11	5.39e-06	DRB1*15:155	2.155e-05
A*02:136	3.233e-05	B*15:39g	0.00059814	C*03:140	5.39e-06	DRB1*14:03g	2.155e-05
A*02:03g	3.233e-05	B*39:12	0.00056581	C*04:27	5.39e-06	DRB1*15:04	1.617e-05
A*02:12	3.233e-05	B*40:13	0.00056042	C*04:08	5.39e-06	DRB1*16:07	1.617e-05
A*26:07	2.694e-05	B*51:07	0.00051192	C*07:17	5.39e-06	DRB1*03:04	1.617e-05
A*66:03g	2.694e-05	B*39:13	0.00048498	C*03:19	5.39e-06	DRB1*14:05	1.617e-05
A*24:87	2.155e-05	B*15:24	0.00046342	C*12:98	5.39e-06	DRB1*04:14	1.617e-05
A*31:15	2.155e-05	B*15:30g	0.00044187	C*06:87g	5.39e-06	DRB1*07:65	1.078e-05
A*01:104	2.155e-05	B*51:31	0.00042031	C*01:76	5.39e-06	DRB1*04:17	1.078e-05
A*24:07g	2.155e-05	B*18:05	0.0003772	C*04:65	5.39e-06	DRB1*11:13	1.078e-05
A*02:30	2.155e-05	B*15:63	0.00036643	C*03:78	5.39e-06	DRB1*11:28	1.078e-05
A*03:09	2.155e-05	B*35:12g	0.00036643	C*15:170	5.39e-06	DRB1*13:79	1.078e-05
A*11:05g	1.617e-05	B*81:01g	0.00035565	C*01:03g	5.39e-06	DRB1*03:55	1.078e-05
A*02:39	1.617e-05	B*39:10g	0.00033409	C*05:227	5.39e-06	DRB1*13:28	1.078e-05
A*03:05	1.617e-05	B*48:03	0.00031254	C*04:71	5.39e-06	DRB1*15:96	1.078e-05
A*68:47	1.617e-05	B*48:39	0.00029637	C*04:102	5.39e-06	DRB1*01:08	5.39e-06
A*24:28	1.617e-05	B*35:22	0.00027482	C*07:172	5.39e-06	DRB1*11:26	5.39e-06
A*29:40	1.617e-05	B*57:02	0.00026404			DRB1*11:11g	5.39e-06
A*03:08	1.617e-05	B*13:01g	0.00024788			DRB1*07:07	5.39e-06
A*68:05	1.078e-05	B*40:64	0.00024249			DRB1*13:23	5.39e-06
A*11:02g	1.078e-05	B*51:02	0.00024249			DRB1*03:80	5.39e-06
A*02:87	1.078e-05	B*51:13	0.0002371			DRB1*03:05	5.39e-06
A*31:04	1.078e-05	B*15:07g	0.0002371			DRB1*07:15	5.39e-06
A*32:03	1.078e-05	B*44:04	0.0002371			DRB1*15:24	5.39e-06
A*02:96	1.078e-05	B*15:09	0.00021016			DRB1*15:06	5.39e-06
A*11:67	1.078e-05	B*15:29	0.00021016			DRB1*13:29	5.39e-06
A*34:05	1.078e-05	B*35:321	0.00020477			DRB1*13:40	5.39e-06
A*03:125	5.39e-06	B*15:05	0.00019938			DRB1*03:11	5.39e-06
A*23:08N	5.39e-06	B*41:06	0.0001886			DRB1*13:09	5.39e-06
A*24:31	5.39e-06	B*27:08	0.00018321			DRB1*14:13	5.39e-06
A*31:06	5.39e-06	B*51:22	0.00016705			DRB1*13:12	5.39e-06
A*24:180	5.39e-06	B*44:10	0.00016705			DRB1*13:150	5.39e-06
A*02:24	5.39e-06	B*42:02	0.00016166			DRB1*11:44	5.39e-06
A*02:615	5.39e-06	B*15:08	0.00015088
A*02:92	5.39e-06	B*27:12	0.00014549
A*02:85	5.39e-06	B*44:08	0.00014549
A*24:36N	5.39e-06	B*39:08	0.0001401
A*02:77	5.39e-06	B*55:02g	0.00013472
A*11:105	5.39e-06	B*15:20g	0.00011855
A*02:448	5.39e-06	B*15:15	0.00011855
A*30:62	5.39e-06	B*18:03	0.00010777
A*24:118	5.39e-06	B*35:14g	0.00010238
A*02:27	5.39e-06	B*15:110	0.00010238
A*24:21	5.39e-06	B*35:99	9.7e-05
A*01:191	5.39e-06	B*48:02	8.622e-05
		B*46:01g	8.622e-05
		B*35:68	8.083e-05
		B*07:20	7.544e-05
		B*48:12	7.544e-05
		B*15:21g	7.005e-05
		B*07:272N	7.005e-05
		B*39:155	6.466e-05
		B*15:65	6.466e-05
		B*51:75	5.927e-05
		B*51:205	5.927e-05
		B*38:02g	5.927e-05
		B*07:09	5.927e-05
		B*51:05	5.927e-05
		B*08:18	5.389e-05
		B*39:07	5.389e-05
		B*35:28	5.389e-05
		B*07:14	5.389e-05
		B*07:51	4.85e-05
		B*44:06	4.311e-05
		B*35:15	4.311e-05
		B*39:02g	3.772e-05
		B*54:01g	3.233e-05
		B*40:117	3.233e-05
		B*07:04	3.233e-05
		B*40:11	3.233e-05
		B*27:10	3.233e-05
		B*15:02g	2.694e-05
		B*07:10	2.694e-05
		B*40:27	2.694e-05
		B*27:09	2.694e-05
		B*35:17	2.155e-05
		B*15:33	2.155e-05
		B*52:11	2.155e-05
		B*51:15	2.155e-05
		B*57:04	1.617e-05
		B*38:03	1.617e-05
		B*52:02	1.617e-05
		B*40:16	1.617e-05
		B*18:07	1.617e-05
		B*27:04g	1.617e-05
		B*44:09	1.617e-05
		B*15:70	1.617e-05
		B*15:37	1.617e-05
		B*07:38	1.617e-05
		B*44:29g	1.617e-05
		B*15:27	1.617e-05
		B*15:31	1.078e-05
		B*56:15	1.078e-05
		B*40:12	1.078e-05
		B*18:09	1.078e-05
		B*39:22	1.078e-05
		B*44:16	1.078e-05
		B*82:01	1.078e-05
		B*35:58	1.078e-05
		B*35:11	1.078e-05
		B*40:09	1.078e-05
		B*18:15	1.078e-05
		B*18:37	1.078e-05
		B*38:67	5.39e-06
		B*59:01g	5.39e-06
		B*35:55	5.39e-06
		B*53:10	5.39e-06
		B*15:35	5.39e-06
		B*40:10	5.39e-06
		B*15:197	5.39e-06
		B*44:202	5.39e-06
		B*39:112	5.39e-06
		B*35:30	5.39e-06
		B*07:47	5.39e-06
		B*57:06	5.39e-06
		B*38:09	5.39e-06
		B*35:16	5.39e-06
		B*14:03	5.39e-06
		B*35:159	5.39e-06
		B*35:262	5.39e-06
		B*35:18	5.39e-06
		B*51:136	5.39e-06
		B*51:10	5.39e-06
		B*07:41	5.39e-06
		B*42:18	5.39e-06
		B*18:18	5.39e-06
		B*07:56	5.39e-06
		B*40:111	5.39e-06
		B*40:23	5.39e-06
		B*48:04g	5.39e-06
		B*18:04	5.39e-06
		B*27:14	5.39e-06
		B*14:95	5.39e-06
		B*07:26	5.39e-06
		B*07:143	5.39e-06

## Sheet: S5_CL-MP AF
Supplemental Information S5: HLA allele frequencies of the Chilean Mapuche sample (CL-MP, n=1,993) for loci HLA-A, -B, -C, DRB1, -DQB1, and -DPB1. Allele frequencies were obtained by simple counting.
HLA-A		HLA-B		HLA-C		HLA-DRB1		HLA-DQB1		HLA-DPB1
Allele	f	Allele	f	Allele	f	Allele	f	Allele	f	Allele	f
A*02:01g	0.229804	B*39:09g	0.162569	C*07:02g	0.247868	DRB1*04:07g	0.144757	DQB1*03:01g	0.266182	DPB1*04:02g	0.278976
A*68:01g	0.150527	B*51:01g	0.0652283	C*04:01g	0.146764	DRB1*07:01g	0.105118	DQB1*03:02g	0.21726	DPB1*04:01g	0.247366
A*24:02g	0.0998495	B*07:02g	0.0561967	C*07:01g	0.0930758	DRB1*08:02g	0.0807827	DQB1*02:01g	0.169844	DPB1*02:01g	0.137481
A*01:01g	0.0775213	B*44:03g	0.0479177	C*06:02g	0.0674862	DRB1*16:02g	0.0737581	DQB1*04:02g	0.0878073	DPB1*03:01g	0.12569
A*31:01g	0.0659809	B*35:09	0.0459107	C*01:02g	0.0627195	DRB1*03:01g	0.0725038	DQB1*05:01g	0.0777722	DPB1*05:01g	0.0366282
A*03:01g	0.0592072	B*15:01g	0.043151	C*15:02g	0.0529353	DRB1*14:02g	0.0672353	DQB1*06:02g	0.0519318	DPB1*17:01g	0.0286001
A*29:02g	0.0434019	B*08:01g	0.0426493	C*03:04g	0.0481686	DRB1*15:01g	0.0509283	DQB1*03:03g	0.0341194	DPB1*01:01g	0.0240843
A*11:01g	0.0398896	B*35:01g	0.0398896	C*08:02g	0.0481686	DRB1*11:01g	0.0383843	DQB1*06:03g	0.0311089	DPB1*14:01g	0.0230808
A*26:01g	0.0306071	B*18:01g	0.0361264	C*05:01g	0.0449072	DRB1*01:01g	0.0378826	DQB1*06:04g	0.0158053	DPB1*13:01g	0.018565
A*23:01g	0.0223282	B*14:02g	0.0353738	C*12:03g	0.0366282	DRB1*11:04g	0.03713	DQB1*05:03g	0.0158053	DPB1*11:01g	0.0180632
A*32:01g	0.0215755	B*40:02g	0.0343703	C*16:01g	0.0351229	DRB1*13:01g	0.0313598	DQB1*05:02g	0.0110386	DPB1*10:01g	0.0163071
A*30:02g	0.0175615	B*44:02g	0.030858	C*02:02g	0.0243352	DRB1*09:01g	0.0240843	DQB1*06:01g	0.00978424	DPB1*02:02g	0.010286
A*68:02g	0.0175615	B*38:01g	0.0298545	C*03:03g	0.0190667	DRB1*01:02g	0.0238334	DQB1*06:09g	0.00752634	DPB1*09:01g	0.00702459
A*33:01g	0.0158053	B*49:01g	0.0238334	C*12:02g	0.0115404	DRB1*13:02g	0.0238334	DQB1*03:05g	0.00150527	DPB1*06:01g	0.00677371
A*68:23	0.0132965	B*57:01g	0.0170597	C*17:01g	0.0115404	DRB1*04:04g	0.0208229	DQB1*03:25	0.00100351	DPB1*16:01g	0.00627195
A*68:16	0.012293	B*50:01g	0.0165579	C*14:02g	0.00953337	DRB1*04:05g	0.0170597	DQB1*03:04g	0.00075263	DPB1*23:01g	0.00426493
A*02:05g	0.0105369	B*48:01g	0.0160562	C*15:05g	0.00852985	DRB1*04:01g	0.0163071	DQB1*06:248	0.00025088	DPB1*19:01g	0.00250878
A*30:01g	0.00928249	B*52:01g	0.0158053	C*08:01g	0.00852985	DRB1*14:01g	0.0155544	DQB1*05:04g	0.00025088	DPB1*18:01g	0.00200702
A*25:01g	0.0080281	B*39:01g	0.0155544	C*08:03g	0.00551932	DRB1*04:02g	0.0130457	DQB1*03:72	0.00025088	DPB1*15:01g	0.00175615
A*02:11g	0.00777722	B*14:01g	0.0140492	C*16:02g	0.00451581	DRB1*04:03g	0.0120421			DPB1*34:01g	0.00150527
A*68:17	0.00602107	B*35:20	0.0132965	C*07:04g	0.00326141	DRB1*13:03g	0.00953337			DPB1*20:01g	0.00125439
A*02:02g	0.00501756	B*13:02g	0.012293	C*03:02g	0.00200702	DRB1*08:01g	0.00903161			DPB1*30:01	0.00050176
A*66:01g	0.00426493	B*45:01g	0.0120421	C*15:04g	0.00200702	DRB1*15:02g	0.00878073			DPB1*80:01g	0.00025088
A*69:01	0.00351229	B*58:01g	0.0117913	C*03:05g	0.00200702	DRB1*10:01g	0.00878073			DPB1*85:01g	0.00025088
A*29:01g	0.00326141	B*27:05g	0.0112895	C*05:09	0.00100351	DRB1*11:02g	0.00878073			DPB1*27:01	0.00025088
A*03:02g	0.00301054	B*41:01g	0.0105369	C*18:01g	0.00050176	DRB1*12:01g	0.00727546			DPB1*45:01g	0.00025088
A*02:22g	0.00250878	B*40:01g	0.010286	C*04:03g	0.00050176	DRB1*16:01g	0.00602107
A*24:03g	0.00250878	B*55:01g	0.0100351	C*04:04	0.00025088	DRB1*01:03g	0.00602107
A*33:03g	0.00175615	B*35:03g	0.0100351	C*15:16	0.00025088	DRB1*08:04g	0.00451581
A*30:04g	0.00150527	B*35:02g	0.00978424	C*16:04	0.00025088	DRB1*11:03g	0.00426493
A*02:13	0.00150527	B*07:05g	0.00852985	C*07:05	0.00025088	DRB1*04:11	0.00351229
A*02:06g	0.00125439	B*35:05g	0.00752634	C*03:07	0.00025088	DRB1*13:05	0.00250878
A*80:01g	0.00125439	B*35:08g	0.00451581	C*07:27g	0.00025088	DRB1*04:08g	0.00200702
A*34:02g	0.00100351	B*41:02g	0.00451581	C*08:08	0.00025088	DRB1*15:03g	0.00175615
A*74:01g	0.00100351	B*53:01g	0.00451581			DRB1*08:07	0.00125439
A*30:10	0.00100351	B*35:43g	0.00426493			DRB1*03:02g	0.00100351
A*01:02	0.00075263	B*15:17g	0.00426493			DRB1*14:06	0.00100351
A*68:03g	0.00075263	B*15:04	0.00376317			DRB1*04:10g	0.00075263
A*02:17	0.00075263	B*40:04	0.00351229			DRB1*14:04g	0.00075263
A*36:01g	0.00050176	B*37:01g	0.00326141			DRB1*04:06	0.00075263
A*66:02g	0.00050176	B*15:03g	0.00301054			DRB1*14:109	0.00075263
A*02:04g	0.00050176	B*39:05g	0.00301054			DRB1*07:05	0.00075263
A*26:08	0.00050176	B*27:07g	0.00275966			DRB1*13:04	0.00075263
A*68:07	0.00050176	B*39:06g	0.00275966			DRB1*08:06	0.00050176
A*68:47	0.00050176	B*40:06g	0.0022579			DRB1*11:15	0.00050176
A*02:906	0.00025088	B*35:04	0.00200702			DRB1*08:03g	0.00050176
A*26:07	0.00025088	B*39:03g	0.00200702			DRB1*14:48	0.00050176
A*30:12	0.00025088	B*35:06	0.00175615			DRB1*14:17	0.00025088
A*03:154	0.00025088	B*56:01g	0.00175615			DRB1*04:09	0.00025088
A*68:85	0.00025088	B*40:08	0.00175615			DRB1*14:07	0.00025088
A*02:136	0.00025088	B*15:16g	0.00150527			DRB1*11:10	0.00025088
		B*39:12	0.00125439
		B*35:19	0.00125439
		B*51:08g	0.00125439
		B*51:31	0.00100351
		B*27:02g	0.00100351
		B*15:10g	0.00100351
		B*51:09g	0.00100351
		B*57:03g	0.00075263
		B*47:01g	0.00075263
		B*44:05g	0.00075263
		B*27:03	0.00075263
		B*39:14	0.00075263
		B*39:13	0.00075263
		B*35:21	0.00075263
		B*51:02	0.00075263
		B*15:08	0.00075263
		B*15:18g	0.00050176
		B*50:02	0.00050176
		B*51:07	0.00050176
		B*39:08	0.00050176
		B*58:02g	0.00050176
		B*73:01g	0.00050176
		B*42:01g	0.00050176
		B*15:24	0.00050176
		B*15:29	0.00050176
		B*13:01g	0.00050176
		B*15:09	0.00050176
		B*51:13	0.00050176
		B*15:65	0.00050176
		B*78:01	0.00050176
		B*35:10	0.00025088
		B*15:39g	0.00025088
		B*35:99	0.00025088
		B*15:20g	0.00025088
		B*35:15	0.00025088
		B*48:12	0.00025088
		B*15:27	0.00025088
		B*35:321	0.00025088
		B*67:01g	0.00025088
		B*81:01g	0.00025088
		B*15:07g	0.00025088
		B*35:14g	0.00025088
		B*44:10	0.00025088
		B*51:05	0.00025088
		B*57:02	0.00025088
		B*40:13	0.00025088
		B*27:08	0.00025088
		B*55:02g	0.00025088
		B*48:39	0.00025088

## Sheet: S6_references AF
Supplemental Information S6: HLA allele frequencies of 18 reference populations for loci HLA-A, -B, -C, DRB1, -DQB1, and DPB1. Allele frequencies were counted from genotypes. Sample size is indicated in the respective header. Abbreviations for the populations: AR=Argentinian, BOL=Bolivian, BR=Brazilian, CO=Colombian, D=German, E=Spanish, ENG=English, F=French, HISP=US Hispanics, I=Italian, IND=In…
AR (n=814)	freq		BOL (n=326)	freq		BR (n=4,614)	freq		CO (n=1,578)	freq		D (n=100,000)	freq		E (n=8,283)	freq		ENG (n=100,000)	freq		F (n=6,942)	freq		HISP (n=36,282)	freq		I (n=30,916)	freq		IND (n=64,926)	freq		IRL (n=41,540)	freq		MEX (n=1,191)	freq		P (n=7,754)	freq		PE (n=1,087)	freq		PL (n=100,000)	freq		TR (n=100,000)	freq
A*01:01g	0.125921		A*01:01g	0.0920245		A*01:01g	0.100455		A*01:01g	0.0782636		A*01:01g	0.154605		A*01:01g	0.114995		A*01:01g	0.1886		A*01:01g	0.133463		A*01:01g	0.0706686		A*01:01g	0.122493		A*01:01g	0.13252		A*01:01g	0.225024		A*01:01g	0.0944584		A*01:01g	0.113167		A*01:01g	0.0648574		A*01:01g	0.137875		A*01:01g	0.103115
A*01:02	0.002457		A*02:01g	0.325153		A*01:02	0.00173385		A*01:02	0.00063371		A*01:02	9.5e-05		A*01:02	0.00150912		A*01:02	0.00019		A*01:02	0.0002881		A*01:02	0.00210848		A*01:02	0.00192457		A*01:03g	3.08e-05		A*01:02	0.00014444		A*01:02	0.00083963		A*01:02	0.00141862		A*01:02	0.00183993		A*01:02	3e-05		A*01:02	0.000115
A*01:03g	0.0012285		A*02:03g	0.00153374		A*01:03g	0.0003251		A*02:01g	0.195501		A*01:03g	0.000225		A*01:03g	0.00114693		A*01:03g	9.5e-05		A*01:03g	0.0002881		A*01:03g	0.00020671		A*01:03g	0.00074395		A*01:104	1.54e-05		A*01:03g	1.204e-05		A*01:03g	0.00041982		A*01:03g	0.00019345		A*01:03g	0.00091996		A*01:03g	0.0001		A*01:03g	0.000655
A*02:01g	0.248157		A*02:04g	0.00153374		A*01:06	0.00010837		A*02:02g	0.00633714		A*01:06	7.5e-05		A*02:01g	0.251298		A*01:06	5e-06		A*01:232	7.203e-05		A*01:69	4.134e-05		A*01:190	4.852e-05		A*01:12	3.851e-05		A*01:17	1.204e-05		A*02:01g	0.229219		A*01:06	6.448e-05		A*02:01g	0.324287		A*01:06	1.5e-05		A*01:06	0.000265
A*02:02g	0.0036855		A*02:05g	0.00306748		A*02:01g	0.230819		A*02:04g	0.00126743		A*01:126	5e-06		A*02:02g	0.00253531		A*01:110	5e-06		A*02:01g	0.271392		A*02:01g	0.207444		A*01:241	1.617e-05		A*01:204	7.7e-06		A*01:25	6.018e-05		A*02:02g	0.00209908		A*01:69	0.00012897		A*02:02g	0.00275989		A*01:100	1.5e-05		A*01:100	5e-06
A*02:04g	0.0012285		A*02:06g	0.00153374		A*02:02g	0.00910273		A*02:05g	0.0161597		A*01:14	5e-06		A*02:04g	0.00012073		A*01:139	5e-06		A*02:02g	0.00129646		A*02:02g	0.00560884		A*01:30	3.235e-05		A*01:26	1.54e-05		A*01:286	2.407e-05		A*02:05g	0.0151133		A*02:01g	0.261027		A*02:04g	0.00137994		A*01:113	5e-06		A*01:23	5e-06
A*02:05g	0.012285		A*02:11g	0.00920245		A*02:03g	0.00010837		A*02:06g	0.00158428		A*01:17	5e-06		A*02:05g	0.0138839		A*01:16N	1e-05		A*02:03g	0.00014405		A*02:03g	6.89e-05		A*02:01g	0.225401		A*01:43	5.391e-05		A*01:51	1.204e-05		A*02:06g	0.0470193		A*02:02g	0.00212793		A*02:05g	0.00459982		A*01:124	5e-06		A*01:236	5e-06
A*02:06g	0.00184275		A*02:13	0.00306748		A*02:04g	0.00184222		A*02:11g	0.00887199		A*01:26	5e-06		A*02:06g	0.0008451		A*01:17	1e-05		A*02:05g	0.00972342		A*02:04g	0.00245301		A*02:02g	0.00447988		A*01:73	7.7e-06		A*02:01g	0.271172		A*02:07g	0.00041982		A*02:04g	6.448e-05		A*02:06g	0.00091996		A*01:183	5e-06		A*01:31N	5e-06
A*02:11g	0.00675676		A*02:19	0.00153374		A*02:05g	0.0128955		A*02:13	0.0145754		A*01:40	1.5e-05		A*02:07g	6.036e-05		A*01:25	0.000125		A*02:06g	0.00136848		A*02:05g	0.0146216		A*02:03g	1.617e-05		A*02:01g	0.0472692		A*02:02g	0.00030091		A*02:17	0.00041982		A*02:05g	0.0176683		A*02:07g	0.00229991		A*01:51	2e-05		A*01:54	1.5e-05
A*02:12	0.00061425		A*02:22g	0.0122699		A*02:06g	0.00162549		A*02:17	0.002218		A*01:69	5e-06		A*02:08	6.036e-05		A*01:43	5e-06		A*02:07g	0.00050418		A*02:06g	0.0419905		A*02:04g	3.235e-05		A*02:02g	0.00010782		A*02:05g	0.00804044		A*02:20g	0.00125945		A*02:06g	0.00096724		A*02:08	0.00045998		A*01:98	1.5e-05		A*01:61	5e-06
A*02:20g	0.00061425		A*02:33	0.00153374		A*02:07g	0.00054183		A*02:20g	0.00063371		A*01:72	5e-06		A*02:11g	0.00066401		A*01:51	1e-05		A*02:08	7.203e-05		A*02:07g	0.00020671		A*02:05g	0.017499		A*02:03g	0.0132073		A*02:06g	0.00084256		A*02:22g	0.00041982		A*02:07g	0.00012897		A*02:105	0.00091996		A*02:01g	0.283955		A*01:72	5e-06
A*02:22g	0.00184275		A*03:01g	0.0751534		A*02:08	0.00021673		A*02:22g	0.0129911		A*01:88	5e-06		A*02:13	0.00018109		A*01:52	5e-06		A*02:11g	0.00014405		A*02:08	2.756e-05		A*02:06g	0.00147173		A*02:05g	0.00554477		A*02:07g	2.407e-05		A*02:639	0.00041982		A*02:11g	0.00064483		A*02:11g	0.049678		A*02:02g	0.00046		A*02:01g	0.186885
A*02:30	0.00061425		A*11:01g	0.0276074		A*02:11g	0.00628522		A*03:01g	0.0792142		A*02:01g	0.2839		A*02:17	0.00072438		A*01:86	5e-06		A*02:13	0.00014405		A*02:11g	0.00372085		A*02:07g	0.00016173		A*02:06g	0.0173813		A*02:11g	3.611e-05		A*03:01g	0.0848027		A*02:17	0.00032241		A*02:13	0.00275989		A*02:03g	1.5e-05		A*02:02g	0.002465
A*03:01g	0.111179		A*23:01g	0.0168712		A*02:14g	0.00021673		A*03:02g	0.002218		A*02:02g	0.000585		A*02:20g	0.00066401		A*02:01g	0.283795		A*02:17	0.00064823		A*02:122	1.378e-05		A*02:08	9.704e-05		A*02:07g	2.31e-05		A*02:13	6.018e-05		A*03:02g	0.00167926		A*02:20g	0.00232138		A*02:136	0.00183993		A*02:05g	0.00662		A*02:03g	6e-05
A*03:02g	0.00675676		A*24:02g	0.130368		A*02:151	0.00010837		A*11:01g	0.0462611		A*02:03g	3.5e-05		A*02:22g	0.00012073		A*02:02g	0.00057		A*02:20g	0.0005762		A*02:13	0.00107491		A*02:10g	1.617e-05		A*02:08	0.00020023		A*02:17	8.426e-05		A*11:01g	0.0491184		A*02:22g	0.00025793		A*02:17	0.00045998		A*02:06g	0.001795		A*02:05g	0.0174
A*11:01g	0.054054		A*24:03g	0.00766871		A*02:17	0.00043346		A*11:08	0.00031686		A*02:04g	3.5e-05		A*02:27	0.00012073		A*02:03g	6e-05		A*02:22g	0.00021608		A*02:136	2.756e-05		A*02:11g	0.00021025		A*02:11g	0.0712504		A*02:20g	8.426e-05		A*23:01g	0.02267		A*02:29g	6.448e-05		A*02:22g	0.023919		A*02:07g	0.00033		A*02:06g	0.006505
A*23:01g	0.0300983		A*24:20	0.00153374		A*02:20g	0.00075856		A*23:01g	0.0358048		A*02:05g	0.007245		A*02:29g	6.036e-05		A*02:05g	0.007975		A*02:26	7.203e-05		A*02:137	2.756e-05		A*02:12	3.235e-05		A*02:128	1.54e-05		A*02:24	0.00010833		A*24:02g	0.127624		A*02:35	6.448e-05		A*02:33	0.00045998		A*02:08	3e-05		A*02:07g	0.002035
A*24:02g	0.0939803		A*25:01g	0.00920245		A*02:22g	0.00010837		A*23:05	0.00031686		A*02:06g	0.00203		A*02:30	6.036e-05		A*02:06g	0.001695		A*02:30	7.203e-05		A*02:147	1.378e-05		A*02:133	1.617e-05		A*02:16g	0.00510581		A*02:29g	1.204e-05		A*24:03g	0.00125945		A*02:593	6.448e-05		A*02:35	0.00045998		A*02:11g	5e-05		A*02:08	0.00044
A*24:03g	0.00552826		A*26:01g	0.0199386		A*02:24	0.00010837		A*24:02g	0.179658		A*02:07g	0.000165		A*02:394	6.036e-05		A*02:07g	5e-05		A*02:35	0.00021608		A*02:157	1.378e-05		A*02:158	3.235e-05		A*02:20g	0.0014555		A*02:34	3.611e-05		A*24:07g	0.00251889		A*02:64	6.448e-05		A*02:39	0.00183993		A*02:12	4.5e-05		A*02:102	5e-06
A*25:01g	0.0184275		A*29:02g	0.0368098		A*02:52	0.00021673		A*24:03g	0.00728771		A*02:08	0.000235		A*02:49g	6.036e-05		A*02:113	1e-05		A*02:60	7.203e-05		A*02:17	0.00213605		A*02:162	1.617e-05		A*02:22g	1.54e-05		A*02:77	3.611e-05		A*24:14	0.00041982		A*03:01g	0.10975		A*02:64	0.00229991		A*02:120	5e-06		A*02:10g	5e-06
A*26:01g	0.034398		A*30:01g	0.0122699		A*02:60	0.00010837		A*24:138	0.00031686		A*02:11g	0.0001		A*02:85	6.036e-05		A*02:119	1.5e-05		A*03:01g	0.140449		A*02:19	1.378e-05		A*02:17	0.00168198		A*02:323	7.7e-06		A*02:94N	1.204e-05		A*24:23	0.00041982		A*03:02g	0.00341759		A*02:87	0.00045998		A*02:135	5e-06		A*02:110	2e-05
A*26:104	0.00061425		A*30:02g	0.0153374		A*03:01g	0.105007		A*24:14	0.00760456		A*02:12	1e-05		A*02:93	6.036e-05		A*02:11g	0.00017		A*03:02g	0.00273696		A*02:20g	0.00107491		A*02:205	1.617e-05		A*02:35	0.00012322		A*02:95	4.815e-05		A*24:25	0.00293871		A*03:14	6.448e-05		A*03:01g	0.0827967		A*02:165	5e-06		A*02:114	5e-06
A*26:15	0.00061425		A*30:04g	0.00460123		A*03:02g	0.00281751		A*24:15	0.00063371		A*02:121	5e-06		A*03:01g	0.110346		A*02:12	5e-06		A*03:53	7.203e-05		A*02:211	6.89e-05		A*02:209	1.617e-05		A*02:423	7.7e-06		A*03:01g	0.140852		A*25:01g	0.0121746		A*03:33	6.448e-05		A*03:02g	0.00229991		A*02:17	0.00128		A*02:11g	0.00316
A*29:01g	0.00184275		A*30:10	0.00153374		A*03:05	0.00010837		A*24:53	0.00063371		A*02:133	2e-05		A*03:02g	0.00452735		A*02:13	0.000225		A*11:01g	0.0585566		A*02:22g	0.00181908		A*02:20g	0.00069543		A*02:436	7.7e-06		A*03:02g	0.00073423		A*26:01g	0.0352645		A*03:48	6.448e-05		A*11:01g	0.0344986		A*02:188	1e-05		A*02:12	0.00013
A*29:02g	0.0350123		A*31:01g	0.0260736		A*03:125	0.00010837		A*25:01g	0.0114068		A*02:138	5e-06		A*11:01g	0.0627188		A*02:138	1.5e-05		A*11:02g	0.00036013		A*02:24	2.756e-05		A*02:221	4.852e-05		A*02:503	2.31e-05		A*03:05	4.815e-05		A*26:08	0.00209908		A*11:01g	0.0642894		A*11:02g	0.00045998		A*02:20g	2.5e-05		A*02:121	5e-06
A*29:10	0.00061425		A*31:02	0.00306748		A*11:01g	0.0559168		A*26:01g	0.0278834		A*02:139	5e-06		A*11:02g	6.036e-05		A*02:156	1.5e-05		A*11:12	7.203e-05		A*02:29g	1.378e-05		A*02:22g	8.086e-05		A*02:53N	7.7e-06		A*03:08	3.611e-05		A*29:01g	0.00335852		A*11:05g	6.448e-05		A*23:01g	0.024839		A*02:22g	0.00015		A*02:141	8e-05
A*30:01g	0.022113		A*32:01g	0.0260736		A*11:12	0.00010837		A*26:08	0.00063371		A*02:151	2.5e-05		A*11:05g	0.00018109		A*02:162	1.5e-05		A*23:01g	0.0262172		A*02:33	0.0002894		A*02:26	8.086e-05		A*02:590	7.7e-06		A*11:01g	0.0688012		A*29:02g	0.031906		A*11:67	0.00012897		A*24:02g	0.103496		A*02:24	5e-06		A*02:146	5e-06
A*30:02g	0.017199		A*33:01g	0.0168712		A*23:01g	0.047681		A*29:01g	0.00285171		A*02:156	5e-06		A*11:12	6.036e-05		A*02:16g	1e-05		A*24:02g	0.093777		A*02:39	6.89e-05		A*02:268	4.852e-05		A*02:595	7.7e-06		A*11:04	3.611e-05		A*30:01g	0.0155332		A*23:01g	0.0390766		A*24:03g	0.00275989		A*02:26	1e-05		A*02:14g	7.5e-05
A*30:04g	0.0012285		A*33:03g	0.00306748		A*23:05	0.0006502		A*29:02g	0.0525982		A*02:158	1e-05		A*11:24	6.036e-05		A*02:17	0.00029		A*24:03g	0.00259291		A*02:44	0.00016537		A*02:27	4.852e-05		A*02:653	7.7e-06		A*11:05g	0.00018055		A*30:02g	0.0247691		A*23:27	0.00012897		A*24:116	0.00045998		A*02:27	2.5e-05		A*02:152	5e-06
A*31:01g	0.0423833		A*33:12	0.00153374		A*24:02g	0.0870178		A*30:01g	0.0174271		A*02:163	5e-06		A*11:67	6.036e-05		A*02:183	1.5e-05		A*24:07g	0.00014405		A*02:45	1.378e-05		A*02:29g	1.617e-05		A*02:748N	7.7e-06		A*11:92	2.407e-05		A*30:04g	0.00167926		A*23:44	6.448e-05		A*24:205	0.00045998		A*02:299	3e-05		A*02:154	0.00012
A*31:15	0.00061425		A*66:01g	0.00306748		A*24:03g	0.00563502		A*30:02g	0.0259823		A*02:164	5e-06		A*23:01g	0.0304841		A*02:190	5e-06		A*24:104	7.203e-05		A*02:497	1.378e-05		A*02:30	8.086e-05		A*02:93	7.7e-06		A*23:01g	0.0138662		A*30:10	0.00125945		A*24:02g	0.100013		A*24:25	0.00413983		A*02:30	0.00042		A*02:161	6.5e-05
A*32:01g	0.034398		A*68:01g	0.053681		A*24:05g	0.00010837		A*30:04g	0.00190114		A*02:17	0.00107		A*24:02g	0.0959797		A*02:194	2e-05		A*24:21	7.203e-05		A*02:51	1.378e-05		A*02:35	3.235e-05		A*03:01g	0.0638188		A*23:03	1.204e-05		A*31:01g	0.0415617		A*24:03g	0.00180552		A*24:53	0.00275989		A*02:306	5e-06		A*02:16g	5e-06
A*33:01g	0.0184275		A*68:02g	0.0214724		A*24:07g	0.00043346		A*30:10	0.00031686		A*02:182	1e-05		A*24:03g	0.00307859		A*02:20g	0.00023		A*24:31	0.00014405		A*02:58	5.512e-05		A*02:40	1.617e-05		A*03:02g	0.00652281		A*23:12	1.204e-05		A*31:02	0.00293871		A*24:05g	0.00032241		A*25:01g	0.0101196		A*02:342	1.5e-05		A*02:17	0.006865
A*33:03g	0.00307125		A*68:17	0.0291411		A*24:10g	0.00010837		A*31:01g	0.0304183		A*02:199	5e-06		A*24:05g	0.00018109		A*02:21	5e-06		A*25:01g	0.0190867		A*02:60	4.134e-05		A*02:430	1.617e-05		A*03:398	7.7e-06		A*24:02g	0.0649013		A*31:07	0.00041982		A*24:07g	0.00012897		A*26:01g	0.025759		A*02:35	0.000515		A*02:183	1e-05
A*34:02g	0.00061425		A*69:01	0.00153374		A*24:205	0.00010837		A*31:02	0.00031686		A*02:20g	9.5e-05		A*24:07g	0.00030182		A*02:212	1.5e-05		A*26:01g	0.0334198		A*02:639	1.378e-05		A*02:484	1.617e-05		A*11:01g	0.146551		A*24:03g	0.00055368		A*31:18	0.00041982		A*24:26g	0.00012897		A*29:01g	0.00413983		A*02:367	5e-06		A*02:20g	0.000595
A*66:01g	0.00429975		A*74:01g	0.00153374		A*24:26g	0.0003251		A*31:15	0.00031686		A*02:211	5e-06		A*24:25	6.036e-05		A*02:22g	4.5e-05		A*26:02	7.203e-05		A*02:64	0.00013781		A*02:548	1.617e-05		A*11:02g	2.31e-05		A*24:05g	2.407e-05		A*32:01g	0.02267		A*24:56	6.448e-05		A*29:02g	0.0303588		A*02:40	5e-06		A*02:22g	0.0004
A*66:03g	0.00061425		A*80:01g	0.00153374		A*25:01g	0.014521		A*32:01g	0.0224968		A*02:217	5e-06		A*24:26g	0.00012073		A*02:24	0.000235		A*26:08	0.00172861		A*02:86	1.378e-05		A*02:74	1.617e-05		A*11:03g	0.00248745		A*24:07g	4.815e-05		A*33:01g	0.0151133		A*25:01g	0.0160562		A*30:01g	0.0133395		A*02:521	5e-06		A*02:242	5e-06
A*68:01g	0.0356265		B*07:02g	0.0598159		A*26:01g	0.0345687		A*33:01g	0.0183777		A*02:221	5e-06		A*24:50	6.036e-05		A*02:27	5e-06		A*26:12	7.203e-05		A*03:01g	0.076939		A*02:85	1.617e-05		A*11:04	7.7e-06		A*24:17	1.204e-05		A*33:03g	0.00167926		A*26:01g	0.0308873		A*30:02g	0.0170193		A*02:528	5e-06		A*02:26	5e-06
A*68:02g	0.0116708		B*07:05g	0.00153374		A*26:02	0.00021673		A*33:03g	0.00697085		A*02:22g	0.000225		A*24:95	6.036e-05		A*02:283	3.5e-05		A*26:27	7.203e-05		A*03:02g	0.00221873		A*02:93	1.617e-05		A*11:10	7.7e-06		A*24:18	1.204e-05		A*33:05	0.00041982		A*26:07	6.448e-05		A*30:04g	0.00091996		A*02:56	1.5e-05		A*02:27	5e-06
A*68:17	0.00184275		B*08:01g	0.0490797		A*26:03g	0.00021673		A*34:02g	0.002218		A*02:235	5e-06		A*25:01g	0.0185319		A*02:29g	2e-05		A*29:01g	0.00381734		A*03:05	2.756e-05		A*02:94N	4.852e-05		A*11:12	7.7e-06		A*25:01g	0.0225325		A*34:01g	0.00041982		A*26:08	0.00096724		A*30:09	0.00045998		A*02:59	5e-06		A*02:270	5e-06
A*69:01	0.002457		B*13:01g	0.00153374		A*26:05	0.00010837		A*36:01g	0.00126743		A*02:238	5e-06		A*26:01g	0.0371242		A*02:30	2.5e-05		A*29:02g	0.0404062		A*03:07	1.378e-05		A*02:95	1.617e-05		A*11:143	7.7e-06		A*25:02	0.00010833		A*34:02g	0.00209908		A*29:01g	0.0022569		A*31:01g	0.0372585		A*02:64	1e-05		A*02:30	1e-05
A*74:01g	0.00061425		B*13:02g	0.0168712		A*26:08	0.00130039		A*66:01g	0.00728771		A*02:24	3e-05		A*26:07	6.036e-05		A*02:332	5e-06		A*29:06	7.203e-05		A*03:89	2.756e-05		A*02:96	1.617e-05		A*11:15	7.7e-06		A*26:01g	0.0180549		A*66:01g	0.00377834		A*29:02g	0.0430745		A*32:01g	0.024839		A*02:67	1e-05		A*02:33	5e-06
A*74:03	0.00061425		B*14:01g	0.00920245		A*26:09	0.00010837		A*66:02g	0.00031686		A*02:25	5e-06		A*26:08	0.00138839		A*02:34	5e-06		A*29:87	7.203e-05		A*11:01g	0.0463315		A*03:01g	0.111949		A*11:161	7.7e-06		A*26:08	0.00055368		A*66:02g	0.00041982		A*29:10	0.00012897		A*33:01g	0.00873965		A*02:750	5e-06		A*02:344	5e-06
A*80:01g	0.00184275		B*14:02g	0.0337423		A*26:12	0.00021673		A*68:01g	0.0392902		A*02:26	5e-06		A*26:09	6.036e-05		A*02:36	2e-05		A*30:01g	0.0137568		A*11:02g	6.89e-05		A*03:02g	0.00747186		A*11:183	5.391e-05		A*26:17	1.204e-05		A*66:03g	0.00041982		A*30:01g	0.0140573		A*33:03g	0.00459982		A*02:752	5e-06		A*02:35	1e-05
B*07:02g	0.0773956		B*15:01g	0.047546		A*26:15	0.00010837		A*68:02g	0.017744		A*02:27	0.000145		A*29:01g	0.00301823		A*02:377	5e-06		A*30:02g	0.0109479		A*11:08	2.756e-05		A*03:05	8.086e-05		A*11:19	3.08e-05		A*29:01g	0.00063794		A*68:01g	0.0482788		A*30:02g	0.0140573		A*33:05	0.00045998		A*02:95	5e-06		A*02:49g	4e-05
B*07:03	0.00061425		B*15:02g	0.00153374		A*29:01g	0.00238405		A*68:03g	0.00031686		A*02:29g	3e-05		A*29:02g	0.0569238		A*02:38	5e-06		A*30:04g	0.00180063		A*11:12	1.378e-05		A*03:08	1.617e-05		A*11:20	2.31e-05		A*29:02g	0.0409966		A*68:02g	0.0163728		A*30:04g	0.00296621		A*34:01g	0.00045998		A*03:01g	0.13245		A*02:562	3.5e-05
B*07:04	0.00061425		B*15:03g	0.00153374		A*29:02g	0.0383615		A*68:17	0.00031686		A*02:30	0.000515		A*29:10	0.00012073		A*02:380	2e-05		A*30:10	7.203e-05		A*11:30	2.756e-05		A*03:100	1.617e-05		A*11:205	7.7e-06		A*29:10	6.018e-05		A*68:03g	0.0180521		A*31:01g	0.020828		A*34:02g	0.00275989		A*03:02g	0.002735		A*02:591	5e-06
B*07:05g	0.00982801		B*15:04	0.0322086		A*30:01g	0.0244907		A*69:01	0.002218		A*02:35	0.000185		A*29:88	6.036e-05		A*02:549	1.5e-05		A*30:36	7.203e-05		A*23:01g	0.030194		A*03:17	1.617e-05		A*11:211	7.7e-06		A*30:01g	0.00915985		A*68:05	0.0054576		A*31:115	6.448e-05		A*66:01g	0.0050598		A*03:05	5e-06		A*02:60	1e-05
B*08:01g	0.0773956		B*15:08	0.00153374		A*30:02g	0.0236237		A*74:01g	0.00697085		A*02:363	5e-06		A*30:01g	0.0116504		A*02:55	5e-06		A*31:01g	0.0260012		A*23:05	9.647e-05		A*03:249	3.235e-05		A*11:223	1.54e-05		A*30:02g	0.00895522		A*68:15	0.00041982		A*31:49	0.00012897		A*68:01g	0.0390984		A*03:08	5e-06		A*02:64	1.5e-05
B*13:02g	0.0288698		B*15:10g	0.00460123		A*30:04g	0.00270915		A*74:03	0.00095057		A*02:37	5e-06		A*30:02g	0.0283714		A*02:60	5e-06		A*31:26	7.203e-05		A*24:02g	0.127487		A*03:27	1.617e-05		A*11:224	7.7e-06		A*30:04g	0.00071016		A*68:20	0.00041982		A*32:01g	0.0387542		A*68:02g	0.0142594		A*03:103	5e-06		A*02:85	4.5e-05
B*14:01g	0.0128993		B*15:17g	0.00153374		A*30:10	0.00010837		A*80:01g	0.00190114		A*02:38	3e-05		A*30:04g	0.00211276		A*02:649	5e-06		A*31:28	7.203e-05		A*24:03g	0.00334877		A*03:271	1.617e-05		A*11:233	7.7e-06		A*31:01g	0.024013		A*69:01	0.00251889		A*33:01g	0.026438		A*68:16	0.00045998		A*03:147	5e-06		A*02:90	3.5e-05
B*14:02g	0.0436118		B*15:18g	0.00460123		A*30:153	0.00010837		B*07:02g	0.0700254		A*02:393	5e-06		A*30:10	0.00030182		A*02:76	1e-05		A*32:01g	0.0396139		A*24:05g	0.00031696		A*03:29	3.235e-05		A*11:350	7.7e-06		A*32:01g	0.0352792		A*74:01g	0.00167926		A*33:03g	0.00483621		A*68:17	0.00597976		A*03:172	1e-05		A*02:93	0.00024
B*15:01g	0.0460688		B*15:24	0.00153374		A*31:01g	0.0373862		B*07:04	0.00063371		A*02:49g	5e-06		A*31:01g	0.0223349		A*02:77	1.5e-05		A*32:26	7.203e-05		A*24:07g	0.00037209		A*03:33	1.617e-05		A*11:44	2.31e-05		A*32:06	1.204e-05		A*80:01g	0.00083963		A*33:05	0.00051586		A*69:01	0.00091996		A*03:173	5e-06		A*03:01g	0.091555
B*15:03g	0.0036855		B*15:39g	0.00306748		A*31:02	0.00010837		B*07:05g	0.00633714		A*02:536	5e-06		A*31:148	6.036e-05		A*02:81g	5e-06		A*33:01g	0.0104437		A*24:107	1.378e-05		A*03:50	1.617e-05		A*11:58	6.931e-05		A*32:08	9.629e-05		B*07:02g	0.0696893		A*34:01g	6.448e-05		A*74:01g	0.00321987		A*03:215	5e-06		A*03:02g	0.032025
B*15:04	0.00184275		B*15:63	0.00153374		A*31:15	0.0003251		B*07:09	0.00031686		A*02:56	5e-06		A*31:26	6.036e-05		A*02:94N	2.5e-05		A*33:03g	0.00309709		A*24:13	4.134e-05		A*03:53	1.617e-05		A*11:89	1.54e-05		A*32:55	4.815e-05		B*07:04	0.00041982		A*34:02g	0.00335311		A*74:03	0.00091996		A*03:22	1e-05		A*03:05	5e-06
B*15:05	0.00061425		B*18:01g	0.0245399		A*32:01g	0.0338101		B*08:01g	0.0468948		A*02:695	5e-06		A*32:01g	0.0402028		A*02:95	3.5e-05		A*33:05	0.00064823		A*24:138	2.756e-05		A*11:01g	0.0636564		A*23:01g	0.00541386		A*32:86	1.204e-05		B*07:05g	0.00419815		A*36:01g	0.00058035		A*80:01g	0.00045998		A*03:23	5e-06		A*03:108	5e-06
B*15:07g	0.0012285		B*27:02g	0.00460123		A*32:16	0.00010837		B*13:01g	0.00031686		A*02:74	1.5e-05		A*33:01g	0.0203429		A*03:01g	0.140965		A*33:34	0.00014405		A*24:14	0.00048233		A*11:03g	1.617e-05		A*24:02g	0.144796		A*33:01g	0.00326192		B*07:09	0.00041982		A*66:01g	0.00696415		B*07:02g	0.0584177		A*03:299	5e-06		A*03:167	1.5e-05
B*15:08	0.00061425		B*27:05g	0.0184049		A*33:01g	0.0164716		B*13:02g	0.0139417		A*02:96	1e-05		A*33:03g	0.00338042		A*03:02g	0.001635		A*34:01g	7.203e-05		A*24:15	1.378e-05		A*11:04	3.235e-05		A*24:03g	0.00363491		A*33:03g	0.00267212		B*07:14	0.00041982		A*66:02g	0.00012897		B*07:04	0.00045998		A*03:33	3e-05		A*03:18	1e-05
B*15:09	0.00061425		B*27:08	0.00153374		A*33:03g	0.0115952		B*14:01g	0.00665399		A*03:01g	0.151775		A*33:05	0.00018109		A*03:05	4e-05		A*34:02g	0.00180063		A*24:159	1.378e-05		A*11:05g	3.235e-05		A*24:05g	4.621e-05		A*33:05	0.00149254		B*07:88	0.00041982		A*68:01g	0.0350787		B*07:05g	0.0050598		A*03:74	1.5e-05		A*03:197	5e-06
B*15:10g	0.00184275		B*35:01g	0.047546		A*33:04	0.00010837		B*14:02g	0.0472117		A*03:02g	0.002025		A*34:02g	0.00169021		A*03:07	1e-05		A*36:01g	0.0002881		A*24:180	2.756e-05		A*11:08	9.704e-05		A*24:06	1.54e-05		A*34:01g	2.407e-05		B*08:01g	0.0465995		A*68:02g	0.0122517		B*07:51	0.00045998		A*03:94	1.5e-05		A*03:33	5e-06
B*15:16g	0.00061425		B*35:02g	0.0153374		A*33:05	0.0003251		B*14:03	0.00063371		A*03:05	9.5e-05		A*36:01g	0.00024146		A*03:08	2e-05		A*36:03	7.203e-05		A*24:22	0.00042721		A*11:12	4.852e-05		A*24:07g	0.0137387		A*34:02g	0.00075831		B*13:02g	0.0151133		A*68:12	6.448e-05		B*08:01g	0.0400184		A*03:97	5e-06		A*03:71	1e-05
B*15:17g	0.00737101		B*35:03g	0.0138037		A*34:02g	0.00574339		B*15:01g	0.0282002		A*03:07	1e-05		A*36:04	6.036e-05		A*03:108	5e-06		A*43:01	7.203e-05		A*24:23	0.00012403		A*11:153	1.617e-05		A*24:08	7.7e-06		A*36:01g	1.204e-05		B*14:01g	0.0151133		A*68:24	6.448e-05		B*13:01g	0.00091996		A*11:01g	0.064415		A*11:01g	0.08131
B*15:18g	0.00061425		B*35:04	0.00920245		A*36:01g	0.00357607		B*15:03g	0.00982256		A*03:08	1e-05		A*66:01g	0.00621755		A*03:158	5e-06		A*66:01g	0.00439355		A*24:236	1.378e-05		A*11:18	1.617e-05		A*24:10g	5.391e-05		A*66:01g	0.00139624		B*14:02g	0.0424013		A*69:01	0.00251483		B*13:02g	0.0160994		A*11:02g	1.5e-05		A*11:02g	9e-05
B*15:24	0.00061425		B*35:05g	0.116564		A*36:03	0.00010837		B*15:04	0.00158428		A*03:102	5e-06		A*68:01g	0.0287336		A*03:203	5e-06		A*66:02g	7.203e-05		A*24:25	0.00223251		A*23:01g	0.0292405		A*24:121	7.7e-06		A*68:01g	0.0268296		B*15:01g	0.0335852		A*74:01g	0.00128966		B*14:01g	0.00597976		A*11:12	5e-06		A*11:03g	5.5e-05
B*15:27	0.00061425		B*35:06	0.00306748		A*66:01g	0.00704378		B*15:05	0.00063371		A*03:14	1e-05		A*68:02g	0.0131595		A*03:300	5e-06		A*68:01g	0.0293143		A*24:26g	4.134e-05		A*23:13	4.852e-05		A*24:13	4.621e-05		A*68:02g	0.00571738		B*15:02g	0.00041982		A*74:03	0.00032241		B*14:02g	0.0308188		A*11:137	5e-06		A*11:12	5e-06
B*15:30g	0.00061425		B*35:08g	0.00460123		A*66:02g	0.00119202		B*15:08	0.00063371		A*03:15	5e-06		A*68:03g	6.036e-05		A*03:323N	5e-06		A*68:02g	0.0100836		A*24:28	1.378e-05		A*24:02g	0.115167		A*24:140	7.7e-06		A*69:01	8.426e-05		B*15:03g	0.00629723		A*80:01g	0.00090276		B*15:01g	0.0372585		A*11:29	5e-06		A*11:18	6e-05
B*15:33	0.00061425		B*35:09	0.00460123		A*66:03g	0.00043346		B*15:09	0.00031686		A*03:18	5e-06		A*68:07	6.036e-05		A*03:325	5e-06		A*68:12	7.203e-05		A*24:29	1.378e-05		A*24:03g	0.00588692		A*24:17	0.00414318		A*74:01g	4.815e-05		B*15:07g	0.00083963		B*07:02g	0.0670622		B*15:02g	0.00091996		A*11:37	5e-06		A*11:229	5e-06
B*18:01g	0.0657248		B*35:10	0.00306748		A*68:01g	0.0333767		B*15:10g	0.00443599		A*03:22	1e-05		A*68:103	6.036e-05		A*03:334N	1e-05		A*68:35	7.203e-05		A*24:32	1.378e-05		A*24:04	1.617e-05		A*24:196	7.7e-06		A*74:03	0.00010833		B*15:09	0.00125945		B*07:04	0.00025793		B*15:03g	0.00459982		A*11:47	1e-05		A*11:29	5e-06
B*18:03	0.0012285		B*35:19	0.00613497		A*68:02g	0.0167967		B*15:16g	0.00126743		A*03:238	5e-06		A*68:13	6.036e-05		A*03:63	5e-06		A*69:01	0.00108038		A*24:38	2.756e-05		A*24:05g	4.852e-05		A*24:20	7.7e-06		A*80:01g	1.204e-05		B*15:10g	0.00125945		B*07:05g	0.00528759		B*15:04	0.0377185		A*11:74	5e-06		A*11:45	2.5e-05
B*27:02g	0.002457		B*35:20	0.00306748		A*68:03g	0.00010837		B*15:17g	0.00887199		A*03:267	5e-06		A*68:17	6.036e-05		A*03:88	5e-06		A*74:01g	0.00036013		A*24:53	0.00037209		A*24:07g	0.00014556		A*24:254	7.7e-06		B*07:02g	0.173387		B*15:15	0.011335		B*07:14	0.00019345		B*15:05	0.00229991		A*11:81	5e-06		A*11:54	3e-05
B*27:03	0.00061425		B*35:21	0.0153374		A*68:15	0.00010837		B*15:18g	0.00095057		A*03:28	1e-05		A*68:24	0.00018109		A*11:01g	0.060685		A*74:03	0.00036013		A*24:95	0.0002205		A*24:116	1.617e-05		A*24:30	7.7e-06		B*07:03	1.204e-05		B*15:16g	0.00041982		B*07:20	0.0003869		B*15:07g	0.00137994		A*11:91	1.5e-05		A*11:72	1e-05
B*27:05g	0.0257985		B*35:28	0.00153374		A*68:17	0.0003251		B*15:20g	0.00031686		A*03:33	3e-05		A*68:31	6.036e-05		A*11:02g	4.5e-05		A*80:01g	0.00021608		A*25:01g	0.0107353		A*24:17	3.235e-05		A*24:390	7.7e-06		B*07:05g	0.00071016		B*15:17g	0.00419815		B*08:01g	0.073188		B*15:08	0.00091996		A*23:01g	0.02314		A*23:01g	0.02975
B*27:07g	0.00061425		B*35:43g	0.00460123		A*68:81	0.00010837		B*15:31	0.00063371		A*03:50	1.5e-05		A*68:43	6.036e-05		A*11:03g	5e-06		B*07:02g	0.109046		A*25:24	1.378e-05		A*24:26g	3.235e-05		A*24:41	7.7e-06		B*07:09	1.204e-05		B*15:18g	0.00083963		B*08:95	6.448e-05		B*15:10g	0.00137994		A*23:47	1e-05		A*23:03	5e-06
B*27:08	0.00061425		B*35:58	0.00153374		A*69:01	0.00195059		B*15:38	0.00031686		A*03:53	1.5e-05		A*69:01	0.00344078		A*11:04	1.5e-05		B*07:04	0.00021608		A*26:01g	0.0273689		A*24:28	1.617e-05		A*24:434N	7.7e-06		B*07:22	6.018e-05		B*15:24	0.00041982		B*13:01g	0.00012897		B*15:11g	0.00045998		A*23:48	5e-06		A*23:39	6e-05
B*35:01g	0.0454546		B*37:01g	0.00613497		A*74:01g	0.00899436		B*18:01g	0.0456274		A*03:54	5e-06		A*74:01g	0.00072438		A*11:05g	7e-05		B*07:05g	0.00381734		A*26:08	0.00097845		A*24:29	6.469e-05		A*24:97	3.08e-05		B*07:26	1.204e-05		B*15:30g	0.00503778		B*13:02g	0.0219242		B*15:15	0.00045998		A*24:02g	0.09471		A*23:63	5e-06
B*35:02g	0.0190418		B*38:01g	0.0168712		A*74:03	0.00043346		B*27:02g	0.00316857		A*03:65	5e-06		A*74:03	0.00024146		A*11:09	5.5e-05		B*07:07	7.203e-05		A*26:15	1.378e-05		A*24:31	1.617e-05		A*25:01g	7.7e-06		B*07:29	1.204e-05		B*15:39g	0.00293871		B*14:01g	0.0122517		B*15:16g	0.00091996		A*24:03g	0.00148		A*23:82	5e-06
B*35:03g	0.0208845		B*39:01g	0.0107362		A*80:01g	0.00205895		B*27:03	0.00063371		A*11:01g	0.05289		A*74:06g	6.036e-05		A*11:10	5e-06		B*07:09	7.203e-05		A*26:16	1.378e-05		A*24:32	4.852e-05		A*26:01g	0.0356637		B*07:33	1.204e-05		B*15:48	0.00041982		B*14:02g	0.0502321		B*15:17g	0.00367985		A*24:07g	0.00014		A*24:02g	0.149515
B*35:05g	0.0036855		B*39:03g	0.00766871		B*07:02g	0.0759645		B*27:05g	0.0209125		A*11:02g	2e-05		A*80:01g	0.00090547		A*11:103	5e-06		B*07:10	0.00036013		A*26:17	1.378e-05		A*24:43	1.617e-05		A*26:07	5.391e-05		B*07:42	9.629e-05		B*18:01g	0.0424013		B*14:03	0.00012897		B*15:18g	0.00275989		A*24:164	1e-05		A*24:03g	0.009
B*35:06	0.00184275		B*39:05g	0.0122699		B*07:04	0.00021673		B*27:07g	0.00063371		A*11:04	3.5e-05		B*07:02g	0.0886152		A*11:105	5e-06		B*07:14	7.203e-05		A*26:27	1.378e-05		A*25:01g	0.0145717		A*26:116	7.7e-06		B*07:56	1.204e-05		B*18:03	0.00041982		B*15:01g	0.0401083		B*15:21g	0.00045998		A*24:18	5e-06		A*24:04	5e-06
B*35:08g	0.0110565		B*39:06g	0.00460123		B*07:05g	0.00487646		B*27:08	0.00031686		A*11:117	5e-06		B*07:04	0.00042255		A*11:12	1e-05		B*07:16	7.203e-05		A*26:38	1.378e-05		A*26:01g	0.0422273		A*26:14	6.161e-05		B*08:01g	0.166899		B*18:04	0.00041982		B*15:03g	0.00541656		B*15:35	0.00045998		A*24:184	5e-06		A*24:05g	5e-06
B*35:09	0.00184275		B*39:07	0.00153374		B*07:07	0.00010837		B*35:01g	0.0456274		A*11:12	4.5e-05		B*07:05g	0.00525172		A*11:226	5e-06		B*07:38	7.203e-05		A*29:01g	0.00265972		A*26:02	1.617e-05		A*26:17	3.08e-05		B*08:18	0.00014444		B*27:02g	0.00377834		B*15:04	0.00019345		B*15:39g	0.00367985		A*24:197	1e-05		A*24:07g	0.000315
B*35:19	0.0012285		B*39:08	0.00153374		B*07:09	0.00043346		B*35:02g	0.0104563		A*11:29	1e-05		B*07:07	6.036e-05		A*11:25	5e-06		B*07:68	7.203e-05		A*29:02g	0.0402679		A*26:03g	6.469e-05		A*26:63	0.00053908		B*08:20	0.00021666		B*27:03	0.00041982		B*15:05	0.00012897		B*15:63	0.00137994		A*24:20	5e-06		A*24:108	1.5e-05
B*35:20	0.00061425		B*39:09g	0.00153374		B*07:14	0.00043346		B*35:03g	0.0123574		A*11:30	5e-06		B*07:10	0.00012073		A*11:29	5e-06		B*08:01g	0.085278		A*29:10	2.756e-05		A*26:08	0.00064691		A*26:76	1.54e-05		B*08:41	1.204e-05		B*27:05g	0.0193115		B*15:07g	6.448e-05		B*18:01g	0.0400184		A*24:201	5e-06		A*24:123	2e-05
B*37:01g	0.0165848		B*39:12	0.00306748		B*07:20	0.00021673		B*35:04	0.00348542		A*11:37	5e-06		B*07:158	6.036e-05		A*11:32	5e-06		B*13:01g	0.00021608		A*30:01g	0.0190315		A*26:101	1.617e-05		A*29:01g	0.0157333		B*08:62	2.407e-05		B*27:12	0.00041982		B*15:09	0.00070931		B*27:02g	0.00229991		A*24:203	5e-06		A*24:146	1e-05
B*38:01g	0.0190418		B*39:14	0.00613497		B*08:01g	0.0609016		B*35:05g	0.00285171		A*11:47	5e-06		B*07:173	6.036e-05		A*23:01g	0.017195		B*13:02g	0.0249928		A*30:02g	0.024158		A*26:15	1.617e-05		A*29:02g	0.00057758		B*08:86N	1.204e-05		B*35:01g	0.0642317		B*15:10g	0.00070931		B*27:03	0.00045998		A*24:228	1.5e-05		A*24:20	1.5e-05
B*38:09	0.00061425		B*39:31	0.00153374		B*08:09	0.00010837		B*35:08g	0.00602028		A*11:70	5e-06		B*07:87	6.036e-05		A*23:30	5e-06		B*14:01g	0.00972342		A*30:04g	0.00310071		A*26:17	4.852e-05		A*29:64	7.7e-06		B*13:02g	0.0185845		B*35:02g	0.0142737		B*15:117	6.448e-05		B*27:05g	0.0119595		A*24:26g	5e-06		A*24:21	5e-06
B*39:01g	0.0128993		B*40:01g	0.0153374		B*13:01g	0.00021673		B*35:09	0.00031686		A*23:01g	0.0213		B*08:01g	0.0706266		A*24:02g	0.077175		B*14:02g	0.0296745		A*30:09	6.89e-05		A*26:59	1.617e-05		A*29:82	1.54e-05		B*13:08	1.204e-05		B*35:03g	0.0142737		B*15:16g	0.00122517		B*27:07g	0.00091996		A*24:30	1.5e-05		A*24:23	1.5e-05
B*39:03g	0.00552826		B*40:02g	0.0153374		B*13:02g	0.0208062		B*35:10	0.00095057		A*23:13	5e-06		B*08:12	6.036e-05		A*24:03g	0.00098		B*14:03	7.203e-05		A*30:10	0.00110248		A*29:01g	0.00731013		A*30:01g	0.0113591		B*14:01g	0.0217261		B*35:04	0.00041982		B*15:17g	0.00857622		B*27:12	0.00045998		A*24:31	6e-05		A*24:252N	4e-05
B*39:05g	0.00614251		B*40:04	0.00766871		B*14:01g	0.00996966		B*35:11	0.00158428		A*23:24	5e-06		B*08:91	6.036e-05		A*24:04	5e-06		B*15:01g	0.0626621		A*30:51	1.378e-05		A*29:02g	0.0209115		A*30:02g	0.00211009		B*14:02g	0.0323664		B*35:05g	0.00041982		B*15:18g	0.0026438		B*35:01g	0.0620975		A*24:313	5e-06		A*24:26g	7.5e-05
B*39:06g	0.00859951		B*40:06g	0.00306748		B*14:02g	0.0374946		B*35:12g	0.0186946		A*24:02g	0.092035		B*13:01g	6.036e-05		A*24:05g	1e-05		B*15:02g	0.00036013		A*31:01g	0.0492669		A*29:10	0.00050136		A*30:04g	0.00011552		B*14:05	1.204e-05		B*35:08g	0.00755668		B*15:23	0.00019345		B*35:02g	0.00827967		A*24:53	5e-06		A*24:29	3e-05
B*39:09g	0.0012285		B*40:08	0.00613497		B*14:03	0.00054183		B*35:17	0.00031686		A*24:03g	0.00167		B*13:02g	0.0194374		A*24:07g	7.5e-05		B*15:03g	0.00223279		A*31:02	0.00117138		A*30:01g	0.0296934		A*30:11	0.00013092		B*15:01g	0.0431752		B*35:12g	0.0218304		B*15:24	0.00025793		B*35:03g	0.0101196		A*24:56	0.000115		A*24:30	1e-05
B*39:10g	0.00061425		B*41:01g	0.0138037		B*15:01g	0.0394452		B*35:20	0.00506971		A*24:07g	0.00017		B*14:01g	0.0134613		A*24:10g	1.5e-05		B*15:07g	0.00021608		A*31:04	2.756e-05		A*30:02g	0.0164478		A*31:01g	0.0304886		B*15:02g	3.611e-05		B*35:14g	0.00713686		B*15:29	0.00019345		B*35:04	0.0050598		A*24:57	5e-06		A*24:356	5e-06
B*39:12	0.00061425		B*41:02g	0.00460123		B*15:02g	0.00043346		B*35:22	0.00063371		A*24:106	5e-06		B*14:02g	0.0407461		A*24:169	5e-06		B*15:08	0.00014405		A*31:07	2.756e-05		A*30:04g	0.00593544		A*31:04	7.7e-06		B*15:03g	0.00064998		B*35:16	0.00209908		B*15:31	6.448e-05		B*35:05g	0.049678		A*24:72	1e-05		A*24:362	1.5e-05
B*39:13	0.00061425		B*42:02	0.00153374		B*15:03g	0.0163632		B*35:30	0.00538657		A*24:10g	2e-05		B*14:03	0.00012073		A*24:17	5e-06		B*15:09	0.0002881		A*31:09	0.00048233		A*30:10	1.617e-05		A*31:06	0.00039275		B*15:04	1.204e-05		B*35:17	0.0155332		B*15:33	6.448e-05		B*35:06	0.00367985		A*25:01g	0.05181		A*24:37	5e-06
B*40:01g	0.0239558		B*44:02g	0.0260736		B*15:04	0.0041179		B*35:31	0.00760456		A*24:120	5e-06		B*14:06	0.00012073		A*24:21	1.5e-05		B*15:10g	0.00021608		A*31:15	4.134e-05		A*30:15	8.086e-05		A*31:12	0.00110895		B*15:07g	0.00060183		B*35:20	0.00083963		B*15:38	0.00032241		B*35:08g	0.00781969		A*25:11	5e-06		A*24:370N	5e-06
B*40:02g	0.0184275		B*44:03g	0.0659509		B*15:05	0.00086693		B*35:43g	0.0573511		A*24:13	5e-06		B*15:01g	0.041229		A*24:220	5e-06		B*15:11g	7.203e-05		A*31:16	1.378e-05		A*30:29	6.469e-05		A*31:140	7.7e-06		B*15:08	4.815e-05		B*35:24	0.00041982		B*15:39g	0.00025793		B*35:09	0.0211592		A*25:16	5e-06		A*24:379	5e-06
B*40:04	0.00307125		B*44:05g	0.00306748		B*15:07g	0.00021673		B*35:44	0.00031686		A*24:17	5e-06		B*15:02g	0.00012073		A*24:229	5e-06		B*15:13	7.203e-05		A*31:18	5.512e-05		A*30:36	1.617e-05		A*31:149N	7.7e-06		B*15:09	1.204e-05		B*35:43g	0.00251889		B*15:63	6.448e-05		B*35:10	0.00229991		A*26:01g	0.049505		A*24:389N	5e-06
B*40:06g	0.0012285		B*45:01g	0.0122699		B*15:08	0.00140876		B*35:68	0.00095057		A*24:206	5e-06		B*15:03g	0.00404443		A*24:261	5e-06		B*15:16g	0.0002881		A*31:36	1.378e-05		A*30:67	4.852e-05		A*31:158N	7.7e-06		B*15:10g	8.426e-05		B*37:01g	0.00923594		B*18:01g	0.0465566		B*35:12g	0.00091996		A*26:08	0.000695		A*24:445N	5e-06
B*40:13	0.0012285		B*47:01g	0.00153374		B*15:09	0.00054183		B*37:01g	0.00443599		A*24:238	5e-06		B*15:04	0.00012073		A*24:29	1.5e-05		B*15:17g	0.00367329		A*32:01g	0.0245714		A*31:01g	0.0191325		A*31:16	0.00043126		B*15:13	1.204e-05		B*38:01g	0.0201511		B*18:03	0.0003869		B*35:19	0.00183993		A*26:09	5e-06		A*24:52	7.5e-05
B*40:43	0.00061425		B*48:01g	0.0398773		B*15:10g	0.00791071		B*38:01g	0.0231305		A*24:26g	5e-06		B*15:07g	0.00012073		A*24:30	5e-06		B*15:18g	0.00273696		A*32:04	1.378e-05		A*31:13	1.617e-05		A*31:183	7.7e-06		B*15:147	3.611e-05		B*38:02g	0.00041982		B*18:04	0.00051586		B*35:20	0.00091996		A*26:12	5e-06		A*24:56	2e-05
B*41:01g	0.0135135		B*48:03	0.00153374		B*15:123g	0.00010837		B*39:01g	0.00792142		A*24:28	5e-06		B*15:09	0.00072438		A*24:31	3e-05		B*15:208	7.203e-05		A*32:21	1.378e-05		A*31:15	1.617e-05		A*32:01g	0.0306041		B*15:16g	0.00050554		B*39:01g	0.011335		B*18:05	0.00103173		B*35:21	0.00045998		A*26:125	5e-06		A*24:72	5e-06
B*41:02g	0.00429975		B*49:01g	0.0184049		B*15:13	0.00010837		B*39:05g	0.015526		A*24:286	5e-06		B*15:10g	0.00090547		A*24:357N	5e-06		B*15:24	0.0008643		A*32:24	1.378e-05		A*31:28	1.617e-05		A*32:05	3.08e-05		B*15:17g	0.00099904		B*39:02g	0.00713686		B*18:06	0.00025793		B*35:22	0.0114995		A*26:15	2e-05		A*24:87	5e-06
B*42:01g	0.00184275		B*50:01g	0.00306748		B*15:15	0.00043346		B*39:06g	0.00380228		A*24:29	2e-05		B*15:123g	6.036e-05		A*24:36N	3e-05		B*15:25g	7.203e-05		A*33:01g	0.0199686		A*31:38	1.617e-05		A*32:11Q	1.54e-05		B*15:18g	0.00293693		B*39:05g	0.0382032		B*27:02g	0.00380449		B*35:43g	0.0147194		A*26:31	5e-06		A*25:01g	0.005935
B*44:02g	0.0411548		B*50:02	0.00153374		B*15:16g	0.00346771		B*39:07	0.00063371		A*24:31	5e-05		B*15:15	6.036e-05		A*24:48N	2.5e-05		B*15:27	7.203e-05		A*33:03g	0.006794		A*32:01g	0.0540659		A*33:01g	0.00063149		B*15:225	1.204e-05		B*39:06g	0.0260286		B*27:03	0.00090276		B*37:01g	0.0050598		A*26:75	5e-06		A*25:03	5e-06
B*44:03g	0.0546683		B*51:01g	0.0521472		B*15:17g	0.00747724		B*39:08	0.00190114		A*24:32	5e-06		B*15:16g	0.00120729		A*24:58	1.5e-05		B*15:29	7.203e-05		A*33:04	1.378e-05		A*32:02	0.00025877		A*33:03g	0.116833		B*15:24	0.00021666		B*39:08	0.00419815		B*27:04g	0.00012897		B*38:01g	0.0206992		A*26:80	5e-06		A*26:01g	0.059395
B*44:05g	0.004914		B*51:08g	0.00306748		B*15:18g	0.00270915		B*39:09g	0.00031686		A*24:368	5e-06		B*15:17g	0.005795		A*24:72	5e-06		B*15:33	7.203e-05		A*33:05	0.00013781		A*32:03	0.00022642		A*33:10	1.54e-05		B*15:34	1.204e-05		B*39:10g	0.00125945		B*27:05g	0.0262445		B*38:02g	0.00045998		A*29:01g	0.002915		A*26:02	5e-06
B*45:01g	0.00614251		B*51:10	0.00153374		B*15:20g	0.00151712		B*39:10g	0.00031686		A*24:39	5e-06		B*15:18g	0.00235422		A*24:84N	5e-06		B*15:34	0.00014405		A*33:16	1.378e-05		A*32:04	0.00011321		A*33:116	7.7e-06		B*15:35	2.407e-05		B*39:20	0.00041982		B*27:06g	6.448e-05		B*39:01g	0.0119595		A*29:02g	0.012265		A*26:08	0.00015
B*47:01g	0.00307125		B*51:13	0.00920245		B*15:23	0.00010837		B*39:11	0.00887199		A*24:43	2.5e-05		B*15:24	0.00036219		A*24:90	5e-06		B*15:39g	7.203e-05		A*34:01g	0.00020671		A*32:20	1.617e-05		A*33:13	7.7e-06		B*15:39g	8.426e-05		B*40:01g	0.02267		B*27:07g	0.00045138		B*39:03g	0.00091996		A*29:10	0.000175		A*26:09	4e-05
B*48:01g	0.00307125		B*51:31	0.00153374		B*15:31	0.00075856		B*39:13	0.00031686		A*24:58	5e-06		B*15:34	0.00018109		A*24:99	5e-06		B*15:47	7.203e-05		A*34:02g	0.00323852		A*32:47	1.617e-05		A*33:132	7.7e-06		B*15:65	1.204e-05		B*40:02g	0.04534		B*27:08	0.0003869		B*39:05g	0.0165593		A*30:01g	0.016145		A*26:12	1.5e-05
B*48:02	0.0036855		B*52:01g	0.00306748		B*15:333	0.00010837		B*39:19	0.00031686		A*24:72	1.5e-05		B*15:38	6.036e-05		A*25:01g	0.01824		B*15:71	7.203e-05		A*34:05	8.269e-05		A*32:93	1.617e-05		A*33:42	7.7e-06		B*18:01g	0.03552		B*40:05	0.00671704		B*27:09	0.00019345		B*39:06g	0.0119595		A*30:02g	0.002895		A*26:130	5e-06
B*48:12	0.00061425		B*52:02	0.00153374		B*15:37	0.00043346		B*40:01g	0.0158428		A*25:01g	0.02557		B*15:39g	6.036e-05		A*25:02	4e-05		B*15:73	7.203e-05		A*34:07	1.378e-05		A*33:01g	0.017774		A*33:48	1.54e-05		B*18:03	0.00018055		B*40:06g	0.00083963		B*27:12	6.448e-05		B*39:08	0.00045998		A*30:04g	0.001415		A*26:14	1e-05
B*49:01g	0.0288698		B*53:01g	0.00766871		B*15:47	0.00021673		B*40:02g	0.0570342		A*25:03	2.5e-05		B*15:73	0.00012073		A*25:04	5e-06		B*18:01g	0.0563958		A*36:01g	0.00187421		A*33:03g	0.00632359		A*33:51	7.7e-06		B*18:04	4.815e-05		B*40:08	0.00251889		B*35:01g	0.0590018		B*39:09g	0.0124195		A*30:10	1e-05		A*26:15	1e-05
B*50:01g	0.0128993		B*54:01g	0.00153374		B*18:01g	0.0508236		B*40:04	0.00538657		A*25:08	5e-06		B*18:01g	0.0664011		A*25:05	5e-06		B*18:02	7.203e-05		A*36:03	2.756e-05		A*33:04	1.617e-05		A*33:55	7.7e-06		B*18:40	7.222e-05		B*40:11	0.00167926		B*35:02g	0.0161207		B*39:10g	0.00137994		A*30:54	5e-06		A*26:16	9e-05
B*51:01g	0.0798526		B*55:01g	0.00460123		B*18:02	0.00010837		B*40:06g	0.00190114		A*25:22	5e-06		B*18:03	0.00030182		A*26:01g	0.021385		B*18:03	0.00122443		A*43:01	1.378e-05		A*33:05	0.00021025		A*33:61	7.7e-06		B*27:01	1.204e-05		B*40:27	0.00377834		B*35:03g	0.0282435		B*39:12	0.00413983		A*30:82	1e-05		A*26:17	5e-05
B*51:07	0.00184275		B*55:02g	0.00153374		B*18:03	0.00108366		B*40:11	0.00095057		A*26:01g	0.032385		B*18:04	6.036e-05		A*26:08	0.00089		B*18:04	0.00021608		A*66:01g	0.00584312		A*34:01g	6.469e-05		A*33:65	7.7e-06		B*27:02g	0.00120366		B*40:64	0.00041982		B*35:04	0.00019345		B*39:13	0.00137994		A*31:01g	0.02357		A*26:18	2e-05
B*51:08g	0.00184275		B*56:01g	0.00306748		B*18:05	0.00054183		B*40:12	0.00031686		A*26:02	5e-06		B*18:05	0.00024146		A*26:09	1e-05		B*18:05	0.00014405		A*66:02g	0.00056502		A*34:02g	0.0009542		A*33:98	7.7e-06		B*27:03	6.018e-05		B*41:01g	0.0142737		B*35:05g	0.00032241		B*39:14	0.00275989		A*31:08	9.5e-05		A*26:72	5e-06
B*51:13	0.00061425		B*57:01g	0.0138037		B*18:07	0.00010837		B*41:01g	0.0101394		A*26:03g	5e-06		B*18:06	0.00018109		A*26:14	1.5e-05		B*18:11	7.203e-05		A*66:03g	0.00012403		A*36:01g	0.00012938		A*34:01g	3.08e-05		B*27:05g	0.0405272		B*41:02g	0.00377834		B*35:08g	0.0155404		B*40:01g	0.0202392		A*31:27	1e-05		A*29:01g	0.012585
B*51:31	0.00061425		B*57:03g	0.00153374		B*27:02g	0.00205895		B*41:02g	0.00443599		A*26:08	0.000795		B*18:07	0.00012073		A*26:17	4e-05		B*18:19	7.203e-05		A*66:04	1.378e-05		A*66:01g	0.00603248		A*34:02g	2.31e-05		B*27:07g	3.611e-05		B*42:01g	0.00209908		B*35:09	6.448e-05		B*40:02g	0.0317387		A*31:63	5e-06		A*29:02g	0.00801
B*51:75	0.00061425		B*58:01g	0.00460123		B*27:03	0.00043346		B*42:01g	0.00475285		A*26:09	1e-05		B*18:11	6.036e-05		A*26:63	5e-06		B*27:02g	0.00518583		A*66:20	1.378e-05		A*66:03g	3.235e-05		A*36:01g	7.7e-06		B*27:08	2.407e-05		B*42:02	0.00041982		B*35:10	6.448e-05		B*40:04	0.0202392		A*31:84	5e-06		A*29:10	0.00117
B*52:01g	0.0202703		B*58:02g	0.00306748		B*27:05g	0.0190724		B*42:02	0.00158428		A*26:120	5e-06		B*18:12	6.036e-05		A*29:01g	0.001435		B*27:03	0.00036013		A*68:01g	0.0486743		A*68:01g	0.027882		A*66:01g	0.00025414		B*27:09	7.222e-05		B*44:02g	0.0474391		B*35:20	6.448e-05		B*40:06g	0.00183993		A*32:01g	0.028685		A*29:12	5e-06
B*52:51	0.00061425		C*01:02g	0.0751534		B*27:07g	0.00075856		B*44:02g	0.0434094		A*26:13	1e-05		B*27:02g	0.00356151		A*29:02g	0.04147		B*27:04g	7.203e-05		A*68:02g	0.0243785		A*68:02g	0.00999482		A*68:01g	0.0643964		B*27:10	1.204e-05		B*44:03g	0.0440806		B*35:22	0.00012897		B*40:08	0.00321987		A*32:17	1e-05		A*30:01g	0.023675
B*53:01g	0.00921376		C*02:02g	0.0337423		B*27:08	0.00010837		B*44:03g	0.0706591		A*26:15	3.5e-05		B*27:03	0.00072438		A*29:04	1e-05		B*27:05g	0.0339239		A*68:03g	0.0186456		A*68:03g	1.617e-05		A*68:02g	0.00033115		B*27:12	0.00012037		B*44:05g	0.00251889		B*35:43g	6.448e-05		B*40:111	0.00045998		A*32:28	5e-06		A*30:02g	0.005545
B*55:01g	0.0184275		C*03:02g	0.00460123		B*35:01g	0.0529909		B*44:04	0.00063371		A*26:37	5e-06		B*27:05g	0.0301823		A*29:09	5e-06		B*27:06g	7.203e-05		A*68:05	0.00327986		A*68:12	1.617e-05		A*68:112	7.7e-06		B*27:17	2.407e-05		B*45:01g	0.0163728		B*37:01g	0.0145731		B*40:64	0.00091996		A*32:87	5e-06		A*30:04g	0.006105
B*56:01g	0.00675676		C*03:03g	0.0368098		B*35:02g	0.0124621		B*44:06	0.00063371		A*26:39	1e-05		B*27:06g	6.036e-05		A*29:10	2e-05		B*27:07g	0.00021608		A*68:06	4.134e-05		A*68:17	3.235e-05		A*68:12	1.54e-05		B*35:01g	0.0432234		B*46:01g	0.00041982		B*37:03N	0.00012897		B*40:99	0.00045998		A*33:01g	0.00566		A*30:10	2.5e-05
B*57:01g	0.0208845		C*03:04g	0.0736196		B*35:03g	0.0214564		B*44:29g	0.00031686		A*26:45	5e-06		B*27:07g	0.00012073		A*29:118	5e-06		B*27:09	0.00014405		A*68:07	0.00042721		A*68:24	9.704e-05		A*68:205N	7.7e-06		B*35:02g	0.00163698		B*47:01g	0.00251889		B*37:04	6.448e-05		B*41:01g	0.0050598		A*33:03g	0.004645		A*30:145N	1.5e-05
B*57:03g	0.00061425		C*04:01g	0.268405		B*35:04	0.00433463		B*45:01g	0.00887199		A*26:49	5e-06		B*27:08	0.00024146		A*29:44	1e-05		B*27:12	0.00021608		A*68:12	6.89e-05		A*68:25	3.235e-05		A*68:24	0.00026184		B*35:03g	0.00831728		B*48:01g	0.0142737		B*37:07	6.448e-05		B*41:02g	0.00459982		A*33:05	5e-05		A*30:15	1e-05
B*58:01g	0.012285		C*04:07	0.00153374		B*35:05g	0.00292588		B*46:01g	0.00031686		A*26:59	5e-06		B*27:09	0.00030182		A*30:01g	0.01015		B*27:14	7.203e-05		A*68:15	1.378e-05		A*68:26	3.235e-05		A*68:99	7.7e-06		B*35:08g	0.00205826		B*48:03	0.00041982		B*38:01g	0.0246325		B*42:01g	0.00137994		A*33:09	1e-05		A*30:18	1e-05
B*58:02g	0.00184275		C*05:01g	0.0322086		B*35:06	0.00054183		B*47:01g	0.00126743		A*26:62	5e-06		B*27:12	0.00036219		A*30:02g	0.009565		B*27:17	7.203e-05		A*68:16	6.89e-05		A*68:35	1.617e-05		A*69:01	0.00020023		B*35:11	1.204e-05		B*49:01g	0.0218304		B*38:09	6.448e-05		B*42:02	0.00091996		A*33:12	5e-06		A*30:41	5e-06
B*67:01g	0.00061425		C*05:09	0.00306748		B*35:08g	0.00953619		B*48:01g	0.00506971		A*29:01g	0.00231		B*27:14	6.036e-05		A*30:03	2.5e-05		B*35:01g	0.0576923		A*68:17	0.00042721		A*68:55	1.617e-05		A*74:01g	0.00107045		B*35:136	1.204e-05		B*49:10	0.00041982		B*39:01g	0.00909208		B*44:02g	0.0390984		A*33:27	5e-06		A*30:47	2e-05
B*73:01g	0.00184275		C*06:02g	0.0598159		B*35:10	0.00021673		B*48:02	0.00190114		A*29:02g	0.023415		B*27:52	6.036e-05		A*30:04g	0.00111		B*35:02g	0.0102996		A*68:20	8.269e-05		A*69:01	0.00418877		A*74:03	6.931e-05		B*35:29	2.407e-05		B*50:01g	0.0138539		B*39:05g	6.448e-05		B*44:03g	0.048758		A*33:64	5e-06		A*31:01g	0.01805
C*01:02g	0.036855		C*07:01g	0.0659509		B*35:11	0.00075856		B*49:01g	0.0231305		A*29:03	5e-06		B*35:01g	0.0539056		A*30:63	5e-06		B*35:03g	0.0239844		A*68:23	2.756e-05		A*74:01g	0.00056605		A*74:05	7.7e-06		B*35:41	3.611e-05		B*51:01g	0.0486986		B*39:06g	0.0045138		B*44:04	0.00091996		A*34:02g	0.000655		A*31:04	3.5e-05
C*02:02g	0.0497543		C*07:02g	0.110429		B*35:20	0.00140876		B*50:01g	0.0161597		A*29:07	5e-06		B*35:02g	0.014246		A*30:80	5e-06		B*35:05g	7.203e-05		A*68:29	4.134e-05		A*74:03	0.00043667		B*07:02g	0.0417398		B*37:01g	0.0203779		B*51:02	0.00209908		B*39:09g	6.448e-05		B*44:05g	0.00137994		A*66:01g	0.00671		A*31:06	9.5e-05
C*03:02g	0.0036855		C*07:04g	0.0122699		B*35:22	0.00010837		B*50:02	0.00126743		A*29:10	7e-05		B*35:03g	0.0247495		A*31:01g	0.027375		B*35:08g	0.00569		A*68:30	1.378e-05		A*74:05	1.617e-05		B*07:05g	0.0396913		B*37:07	1.204e-05		B*51:07	0.00041982		B*39:10g	0.00025793		B*45:01g	0.00919963		A*66:02g	5e-06		A*31:16	2e-05
C*03:03g	0.0448403		C*08:01g	0.0199386		B*35:30	0.00010837		B*51:01g	0.0624208		A*29:21	5e-06		B*35:04	0.00036219		A*31:08	5e-06		B*35:167	7.203e-05		A*68:31	5.512e-05		A*74:06g	1.617e-05		B*07:09	1.54e-05		B*38:01g	0.00782378		B*51:08g	0.00083963		B*39:24	0.00064483		B*46:01g	0.00321987		A*68:01g	0.032945		A*32:01g	0.04707
C*03:04g	0.0522113		C*08:02g	0.0460123		B*35:439	0.00010837		B*51:07	0.00063371		A*29:29	5e-06		B*35:05g	0.00036219		A*31:116	1e-05		B*35:22	7.203e-05		A*68:36	1.378e-05		A*80:01g	0.0003558		B*07:105	2.31e-05		B*38:02g	1.204e-05		B*51:09g	0.00041982		B*39:31	6.448e-05		B*47:01g	0.00183993		A*68:02g	0.00429		A*32:02	5e-06
C*04:01g	0.128993		C*08:03g	0.0153374		B*37:01g	0.0126788		B*51:08g	0.00158428		A*30:01g	0.01423		B*35:06	6.036e-05		A*31:28	5e-06		B*35:43g	7.203e-05		A*68:46	1.378e-05		B*07:02g	0.0614407		B*07:136	7.7e-06		B*39:01g	0.00663216		B*51:75	0.00041982		B*39:34	6.448e-05		B*48:01g	0.0312788		A*68:12	4e-05		A*32:03	1e-05
C*04:04	0.0012285		C*08:11	0.00306748		B*37:02	0.00010837		B*51:09g	0.00031686		A*30:02g	0.00522		B*35:08g	0.00953761		A*32:01g	0.03457		B*35:81	7.203e-05		A*68:65	1.378e-05		B*07:03	1.617e-05		B*07:18	4.621e-05		B*39:06g	0.00811266		B*52:01g	0.0239295		B*40:01g	0.0221176		B*48:03	0.00091996		A*68:159Q	5e-06		A*32:04	1e-05
C*05:01g	0.0497543		C*12:02g	0.00306748		B*38:01g	0.0227568		B*51:10	0.00126743		A*30:04g	0.001155		B*35:09	0.00012073		A*32:04	2e-05		B*37:01g	0.0126044		A*68:75	1.378e-05		B*07:04	0.00019407		B*07:211	7.7e-06		B*39:10g	1.204e-05		B*53:01g	0.00755668		B*40:02g	0.0162497		B*48:12	0.00321987		A*68:24	6.5e-05		A*32:17	5e-06
C*05:08	0.00061425		C*12:03g	0.0322086		B*38:02g	0.00021673		B*52:01g	0.0186946		A*30:10	4.5e-05		B*35:12g	0.00012073		A*32:07	1.5e-05		B*37:04	7.203e-05		A*68:83	1.378e-05		B*07:05g	0.00684112		B*07:238	7.7e-06		B*39:24	9.629e-05		B*53:10	0.00041982		B*40:04	0.00019345		B*49:01g	0.0188593		A*68:25	8e-05		A*32:25	1e-05
C*05:13	0.00061425		C*14:02g	0.00920245		B*39:01g	0.00975293		B*53:01g	0.02218		A*30:29	5e-06		B*35:17	0.00012073		A*32:08	1.5e-05		B*38:01g	0.0233362		A*69:01	0.00345902		B*07:07	0.00029111		B*07:258	7.7e-06		B*39:32	1.204e-05		B*55:01g	0.00797649		B*40:06g	0.00116069		B*50:01g	0.00781969		A*68:35	2.5e-05		A*32:36	5e-06
C*06:02g	0.0859951		C*14:03g	0.00306748		B*39:02g	0.00108366		B*54:01g	0.00031686		A*30:36	5e-06		B*35:22	6.036e-05		A*32:12	1e-05		B*38:02g	0.00021608		A*74:01g	0.0061463		B*07:08	1.617e-05		B*07:262	7.7e-06		B*40:01g	0.0457872		B*55:02g	0.00041982		B*40:08	6.448e-05		B*51:01g	0.0556578		A*68:38	5e-06		A*33:01g	0.012715
C*06:47	0.00061425		C*15:02g	0.0322086		B*39:03g	0.00130039		B*55:01g	0.00760456		A*30:40	5e-06		B*35:30	6.036e-05		A*32:131	5e-06		B*39:01g	0.0145491		A*74:03	0.00020671		B*07:09	0.00011321		B*07:31	7.7e-06		B*40:02g	0.00448965		B*56:01g	0.00755668		B*40:12	6.448e-05		B*51:02	0.00045998		A*69:01	0.00072		A*33:03g	0.01265
C*06:77	0.00061425		C*16:01g	0.0383436		B*39:05g	0.00325098		B*56:01g	0.00443599		A*31:01g	0.023755		B*35:43g	0.00042255		A*32:44	1e-05		B*39:05g	0.00014405		A*74:11	1.378e-05		B*07:10	0.00021025		B*07:33	7.7e-06		B*40:06g	0.00012037		B*57:01g	0.0184719		B*40:16	6.448e-05		B*51:08g	0.00183993		A*74:01g	7.5e-05		A*33:05	0.000305
C*07:01g	0.148649		C*16:02g	0.00460123		B*39:06g	0.00541829		B*57:01g	0.0158428		A*31:08	3.5e-05		B*37:01g	0.0107449		A*32:45N	1e-05		B*39:06g	0.00612215		A*80:01g	0.00165371		B*07:112	6.469e-05		B*07:36	7.7e-06		B*40:288	1.204e-05		B*57:03g	0.00293871		B*41:01g	0.00535208		B*51:09g	0.00045998		A*74:03	0.00015		A*33:26	0.0002
C*07:02g	0.105651		C*17:01g	0.0153374		B*39:09g	0.00249241		B*57:02	0.00063371		A*31:127	5e-06		B*38:01g	0.0282506		A*32:55	5e-06		B*39:09g	0.00021608		B*07:02g	0.0558404		B*07:14	8.086e-05		B*07:404	7.7e-06		B*40:30	3.611e-05		B*58:01g	0.00461797		B*41:02g	0.00470725		B*51:13	0.00597976		A*80:01g	3e-05		A*33:33	2.5e-05
C*07:04g	0.0116708		DPB1*01:01g	0.0398773		B*39:10g	0.00119202		B*57:03g	0.00380228		A*31:15	5e-06		B*39:01g	0.0117107		A*32:60	5e-06		B*39:10g	0.00021608		B*07:04	4.134e-05		B*07:15	1.617e-05		B*07:48	7.7e-06		B*40:31	3.611e-05		B*58:02g	0.00125945		B*42:01g	0.00090276		B*51:31	0.00229991		B*07:02g	0.10747		A*33:54	1e-05
C*08:01g	0.002457		DPB1*02:01g	0.122699		B*39:12	0.00021673		B*58:01g	0.0107731		A*31:26	2.5e-05		B*39:05g	0.00054328		A*33:01g	0.004975		B*39:24	0.00036013		B*07:05g	0.00533322		B*07:23	1.617e-05		B*07:54	7.7e-06		B*40:392	1.204e-05		B*59:01g	0.00041982		B*42:02	0.00032241		B*52:01g	0.0147194		B*07:04	0.003205		A*34:02g	0.00033
C*08:02g	0.0552826		DPB1*02:02g	0.00306748		B*39:13	0.00314261		B*58:02g	0.00190114		A*31:27	1.5e-05		B*39:06g	0.00549318		A*33:03g	0.002405		B*40:01g	0.0432872		B*07:09	1.378e-05		B*07:287	1.617e-05		B*07:55	1.54e-05		B*41:01g	0.00169716		B*78:01	0.00083963		B*44:02g	0.0640959		B*53:01g	0.00873965		B*07:05g	0.00243		A*36:01g	0.00011
C*08:03g	0.0036855		DPB1*03:01g	0.0736196		B*39:24	0.00054183		B*73:01g	0.00031686		A*32:01g	0.03533		B*39:07	6.036e-05		A*33:05	0.00044		B*40:02g	0.0175742		B*07:10	4.134e-05		B*07:310	1.617e-05		B*07:92	7.7e-06		B*41:02g	0.00181753		B*82:01	0.00083963		B*44:03g	0.0737684		B*54:01g	0.00045998		B*07:07	4e-05		A*43:01	1e-05
C*12:02g	0.0178133		DPB1*04:01g	0.306748		B*39:37	0.00010837		B*78:01	0.00063371		A*32:03	2.5e-05		B*39:09g	6.036e-05		A*34:01g	2e-05		B*40:06g	0.00093633		B*07:118	1.378e-05		B*07:47	1.617e-05		B*07:94	7.7e-06		B*41:59	2.407e-05		C*01:02g	0.0533165		B*44:04	0.00025793		B*55:01g	0.00597976		B*07:09	5e-05		A*66:01g	0.005355
C*12:03g	0.0620393		DPB1*04:02g	0.253067		B*40:01g	0.0269831		B*81:01g	0.00095057		A*32:04	0.0001		B*39:10g	0.00078474		A*34:02g	0.00071		B*40:12	7.203e-05		B*07:14	0.00015159		B*07:53	3.235e-05		B*08:01g	0.026253		B*42:01g	3.611e-05		C*02:02g	0.0323258		B*44:05g	0.00212793		B*55:02g	0.00091996		B*07:10	4.5e-05		A*66:03g	2.5e-05
C*14:02g	0.0165848		DPB1*05:01g	0.0214724		B*40:02g	0.0167967		C*01:02g	0.0896705		A*32:08	5e-06		B*39:12	6.036e-05		A*36:01g	3e-05		B*40:64	7.203e-05		B*07:205	1.378e-05		B*07:98	1.617e-05		B*08:18	7.7e-06		B*42:02	7.222e-05		C*03:02g	0.00293871		B*44:276	6.448e-05		B*56:01g	0.00321987		B*07:136	2e-05		A*66:15	7e-05
C*15:02g	0.0399263		DPB1*06:01g	0.00766871		B*40:03g	0.00043346		C*01:10	0.00190114		A*32:16	5e-06		B*39:13	0.00018109		A*66:01g	0.00281		B*40:67	7.203e-05		B*07:26	1.378e-05		B*08:01g	0.053047		B*08:59	1.54e-05		B*44:02g	0.121594		C*03:03g	0.038623		B*44:29g	0.0003869		B*57:01g	0.0174793		B*07:14	3e-05		A*68:01g	0.040835
C*15:04g	0.00061425		DPB1*09:01g	0.0122699		B*40:04	0.004443		C*01:17	0.00031686		A*32:17	1e-05		B*39:24	0.00030182		A*66:02g	1.5e-05		B*41:01g	0.00367329		B*07:48	1.378e-05		B*08:09	1.617e-05		B*08:71	3.08e-05		B*44:03g	0.0558979		C*03:04g	0.0667506		B*45:01g	0.00993036		B*57:02	0.00137994		B*07:15	1.5e-05		A*68:02g	0.004285
C*15:05g	0.0128993		DPB1*10:01g	0.00613497		B*40:06g	0.00119202		C*02:02g	0.0408745		A*33:01g	0.007225		B*40:01g	0.0274659		A*66:03g	1e-05		B*41:02g	0.00460962		B*07:51	1.378e-05		B*08:169	1.617e-05		B*13:01g	0.0159104		B*44:04	0.00019259		C*03:05g	0.0109152		B*46:01g	6.448e-05		B*57:03g	0.00597976		B*07:162	5e-06		A*68:103	5e-06
C*15:08	0.00061425		DPB1*11:01g	0.0168712		B*40:11	0.00021673		C*03:02g	0.00348542		A*33:03g	0.00369		B*40:02g	0.0152119		A*66:13	1e-05		B*41:03	7.203e-05		B*08:01g	0.0414944		B*08:24	6.469e-05		B*13:02g	0.0128993		B*44:05g	0.0008546		C*03:06	0.00713686		B*47:01g	0.00309518		B*57:04	0.00045998		B*07:195	5e-06		A*68:117	2.5e-05
C*16:01g	0.0356265		DPB1*13:01g	0.0306749		B*40:129	0.0003251		C*03:03g	0.0240811		A*33:04	5e-06		B*40:03g	6.036e-05		A*68:01g	0.03085		B*41:06	7.203e-05		B*08:09	1.378e-05		B*08:30N	1.617e-05		B*13:03	7.7e-06		B*44:08	8.426e-05		C*03:07	0.00041982		B*48:01g	0.00058035		B*57:107	0.00091996		B*07:26	5e-06		A*68:12	0.00017
C*16:02g	0.00859951		DPB1*14:01g	0.0383436		B*40:16	0.0003251		C*03:04g	0.0709759		A*33:05	0.00022		B*40:04	0.00018109		A*68:02g	0.006205		B*42:01g	0.0008643		B*08:18	1.378e-05		B*13:01g	0.00040432		B*13:120	7.7e-06		B*44:09	0.0001324		C*03:47	0.00041982		B*48:02	6.448e-05		B*58:01g	0.00735971		B*07:316N	5e-06		A*68:13	0.00023
C*16:04	0.0036855		DPB1*15:01g	0.00306748		B*41:01g	0.00758561		C*03:05g	0.0282002		A*33:167	5e-06		B*40:06g	0.00199203		A*68:104	5e-06		B*42:02	0.0002881		B*13:01g	8.269e-05		B*13:02g	0.0399308		B*14:01g	3.851e-05		B*44:186	1.204e-05		C*03:81	0.00041982		B*49:01g	0.0315321		B*58:02g	0.00091996		B*07:47	0.000105		A*68:165	5e-06
C*17:01g	0.0184275		DPB1*16:01g	0.00766871		B*41:02g	0.00606849		C*03:06	0.00063371		A*33:27	2e-05		B*40:08	6.036e-05		A*68:106	5e-06		B*44:02g	0.0776433		B*13:02g	0.012899		B*14:01g	0.0056605		B*14:02g	0.00096263		B*44:29g	6.018e-05		C*04:01g	0.154072		B*50:01g	0.0242456		B*73:01g	0.00091996		B*07:92	1e-05		A*68:202	5e-06
DPB1*01:01g	0.0429975		DPB1*17:01g	0.0214724		B*42:01g	0.00899436		C*03:07	0.00095057		A*34:01g	4.5e-05		B*40:12	6.036e-05		A*68:22	5e-06		B*44:03g	0.0555315		B*14:01g	0.00811697		B*14:02g	0.0331058		B*14:03	7.7e-06		B*44:84	1.204e-05		C*04:07	0.00041982		B*50:02	0.00535208		B*81:01g	0.00045998		B*08:01g	0.09245		A*68:24	5.5e-05
DPB1*02:01g	0.141278		DPB1*18:01g	0.00306748		B*42:02	0.00184222		C*04:01g	0.148606		A*34:02g	0.000435		B*40:13	6.036e-05		A*68:24	5e-05		B*44:04	0.00187266		B*14:02g	0.0421421		B*14:03	9.704e-05		B*15:01g	0.0153328		B*45:01g	0.00501926		C*05:01g	0.0587741		B*51:01g	0.0954346		C*01:02g	0.0901564		B*08:07	1e-05		A*68:37	5e-06
DPB1*02:02g	0.00921376		DPB1*19:01g	0.00766871		B*44:02g	0.0470308		C*04:03g	0.00031686		A*34:05	1e-05		B*40:27	6.036e-05		A*68:26	5e-06		B*44:05g	0.00468165		B*14:03	5.512e-05		B*15:01g	0.0319414		B*15:02g	0.0223716		B*46:01g	3.611e-05		C*05:09	0.00041982		B*51:02	0.00045138		C*01:06	0.00045998		B*08:09	1.5e-05		A*68:38	3.5e-05
DPB1*03:01g	0.0945946		DPB1*20:01g	0.00460123		B*44:03g	0.0599263		C*04:07	0.00063371		A*36:01g	5.5e-05		B*40:43	6.036e-05		A*68:35	5e-06		B*44:06	7.203e-05		B*15:01g	0.026611		B*15:02g	9.704e-05		B*15:03g	0.00015402		B*47:01g	0.000987		C*06:02g	0.0671705		B*51:05	0.00012897		C*02:02g	0.0317387		B*08:137	1.5e-05		A*68:55	3.5e-05
DPB1*04:01g	0.356265		DPB1*23:01g	0.0107362		B*44:04	0.0003251		C*05:01g	0.0608365		A*36:04	5e-06		B*40:64	6.036e-05		A*68:55	5e-06		B*44:07	7.203e-05		B*15:02g	0.00027562		B*15:03g	0.00373593		B*15:04	0.00010011		B*48:01g	3.611e-05		C*07:01g	0.0948782		B*51:07	0.00161207		C*03:02g	0.00413983		B*08:18	4.5e-05		A*68:57	2.5e-05
DPB1*04:02g	0.159705		DPB1*27:01	0.00153374		B*44:05g	0.00325098		C*05:04	0.00063371		A*66:01g	0.00458		B*41:01g	0.00567427		A*69:01	0.000365		B*44:10	7.203e-05		B*15:03g	0.0117414		B*15:04	1.617e-05		B*15:05	0.00564489		B*49:01g	0.0101709		C*07:02g	0.161209		B*51:08g	0.00219242		C*03:03g	0.0216191		B*08:23	5e-06		A*68:91	2.5e-05
DPB1*05:01g	0.0184275		DPB1*34:01g	0.00153374		B*44:29g	0.00010837		C*05:09	0.00031686		A*66:02g	1e-05		B*41:02g	0.00537245		A*74:01g	9e-05		B*44:115	7.203e-05		B*15:04	0.00136431		B*15:05	1.617e-05		B*15:07g	1.54e-05		B*49:16	1.204e-05		C*07:04g	0.0104954		B*51:09g	6.448e-05		C*03:04g	0.0873965		B*08:24	5e-06		A*69:01	0.007095
DPB1*06:01g	0.0141278		DPB1*45:01g	0.00153374		B*45:01g	0.01658		C*06:02g	0.0544994		A*66:03g	5e-06		B*41:06	6.036e-05		A*74:03	0.000275		B*44:126	7.203e-05		B*15:05	0.00019293		B*15:07g	0.00022642		B*15:08	0.00330376		B*50:01g	0.00773953		C*07:17	0.00041982		B*51:123	6.448e-05		C*03:05g	0.00137994		B*08:69	5e-06		A*69:02	1.5e-05
DPB1*09:01g	0.00921376		DPB1*46:01	0.00153374		B*46:01g	0.0003251		C*07:01g	0.102028		A*68:01g	0.03577		B*42:01g	0.00060365		A*74:06g	3e-05		B*44:13	7.203e-05		B*15:06	2.756e-05		B*15:08	0.00050136		B*15:09	6.161e-05		B*50:02	0.0007222		C*07:22g	0.00083963		B*51:29	6.448e-05		C*03:07	0.00091996		B*08:71	1e-05		A*69:04	1e-05
DPB1*10:01g	0.0264128		DPB1*558:01	0.00153374		B*47:01g	0.00216732		C*07:02g	0.106464		A*68:02g	0.00698		B*42:02	0.00048292		A*80:01g	6.5e-05		B*44:20	7.203e-05		B*15:07g	0.00030318		B*15:09	0.00184371		B*15:10g	0.00026954		B*51:01g	0.0212446		C*08:01g	0.0176322		B*51:65	0.00019345		C*03:78	0.00045998		B*13:01g	9.5e-05		A*74:01g	0.00028
DPB1*11:01g	0.0202703		DPB1*85:01g	0.00153374		B*47:03	0.00021673		C*07:04g	0.00633714		A*68:101	5e-06		B*44:02g	0.0625377		B*07:02g	0.140765		B*44:21	7.203e-05		B*15:08	0.00024806		B*15:10g	0.00061457		B*15:113	4.621e-05		B*51:07	0.00010833		C*08:02g	0.054576		B*51:75	0.00025793		C*04:01g	0.211592		B*13:02g	0.054175		A*74:03	0.00039
DPB1*13:01g	0.0264128		DQB1*02:01g	0.16411		B*48:01g	0.00108366		C*07:172	0.00031686		A*68:116	5e-06		B*44:03g	0.0797416		B*07:03	6.5e-05		B*44:452	7.203e-05		B*15:09	0.00070283		B*15:11g	4.852e-05		B*15:12g	0.00027724		B*51:08g	0.00042128		C*08:03g	0.00251889		B*52:01g	0.0101883		C*04:03g	0.00137994		B*13:133	5e-06		A*74:05	5e-06
DPB1*14:01g	0.0251843		DQB1*03:01g	0.211656		B*48:02	0.00357607		C*07:19g	0.00031686		A*68:12	6e-05		B*44:04	0.00060365		B*07:04	3e-05		B*45:01g	0.00569		B*15:108	1.378e-05		B*15:13	4.852e-05		B*15:13	0.00010782		B*51:09g	0.0028286		C*12:02g	0.0109152		B*53:01g	0.00980139		C*05:01g	0.0427783		B*13:45	5e-06		A*80:01g	0.000135
DPB1*15:01g	0.0110565		DQB1*03:02g	0.15184		B*48:03	0.0003251		C*08:01g	0.00475285		A*68:148Q	1e-05		B*44:05g	0.00332005		B*07:05g	0.00175		B*46:01g	0.00079228		B*15:10g	0.00392757		B*15:153	1.617e-05		B*15:16g	7.7e-06		B*51:65	1.204e-05		C*12:03g	0.0486986		B*54:01g	6.448e-05		C*06:02g	0.0528979		B*14:01g	0.003395		B*07:02g	0.03472
DPB1*16:01g	0.00429975		DQB1*03:03g	0.0751534		B*49:01g	0.026658		C*08:02g	0.0519645		A*68:17	5e-06		B*44:06	0.00012073		B*07:07	1e-05		B*47:01g	0.00324114		B*15:11g	1.378e-05		B*15:16g	0.00063074		B*15:17g	0.0130764		B*52:01g	0.003948		C*12:12	0.00041982		B*55:01g	0.0125742		C*07:01g	0.0850966		B*14:02g	0.014195		B*07:04	7.5e-05
DPB1*17:01g	0.0233415		DQB1*04:01g	0.00306748		B*49:17	0.00010837		C*08:03g	0.002218		A*68:18N	1e-05		B*44:130	6.036e-05		B*07:09	3.5e-05		B*47:02	0.00014405		B*15:123g	1.378e-05		B*15:17g	0.0134235		B*15:18g	0.0156794		B*52:04	2.407e-05		C*14:02g	0.00881612		B*55:02g	0.00012897		C*07:02g	0.119135		B*14:03	5e-06		B*07:05g	0.012175
DPB1*18:01g	0.00061425		DQB1*04:02g	0.116564		B*50:01g	0.0206979		C*08:04	0.00126743		A*68:203N	5e-06		B*45:01g	0.0130991		B*07:10	4.5e-05		B*48:01g	0.00050418		B*15:12g	2.756e-05		B*15:18g	0.00242593		B*15:204	7.7e-06		B*52:11	2.407e-05		C*14:03g	0.00041982		B*56:01g	0.00438483		C*07:04g	0.0101196		B*14:10	1e-05		B*07:07	2.5e-05
DPB1*19:01g	0.00614251		DQB1*05:01g	0.0874233		B*50:02	0.00270915		C*08:08	0.00031686		A*68:24	2.5e-05		B*46:01g	0.00012073		B*07:114	5e-06		B*49:01g	0.0203832		B*15:13	1.378e-05		B*15:21g	3.235e-05		B*15:21g	3.08e-05		B*53:01g	0.00211844		C*15:02g	0.0268682		B*56:13	6.448e-05		C*07:17	0.00045998		B*14:20	1.5e-05		B*07:09	1e-05
DPB1*20:01g	0.00307125		DQB1*05:02g	0.0138037		B*51:01g	0.0735804		C*12:02g	0.0117237		A*68:25	5e-06		B*47:01g	0.00241458		B*07:15	2e-05		B*50:01g	0.0126765		B*15:15	0.00941238		B*15:23	0.00012938		B*15:240	4.621e-05		B*55:01g	0.0207631		C*15:04g	0.00041982		B*57:01g	0.0242456		C*07:634	0.00045998		B*14:29	1e-05		B*07:10	0.000465
DPB1*23:01g	0.0036855		DQB1*05:03g	0.0153374		B*51:02	0.00010837		C*12:03g	0.0465779		A*68:26	5e-06		B*48:01g	0.00036219		B*07:16	2e-05		B*50:02	0.00036013		B*15:150	6.89e-05		B*15:24	0.00045284		B*15:25g	0.00556788		B*55:02g	1.204e-05		C*15:05g	0.00503778		B*57:02	0.00058035		C*08:01g	0.0197792		B*15:01g	0.05246		B*07:106	1.5e-05
DPB1*27:01	0.002457		DQB1*06:01g	0.00306748		B*51:04	0.00086693		C*12:16	0.00031686		A*68:35	2.5e-05		B*49:01g	0.0291561		B*07:18	5e-06		B*51:01g	0.0651829		B*15:16g	0.00329364		B*15:29	4.852e-05		B*15:29	0.00110895		B*56:01g	0.00316562		C*15:06	0.00041982		B*57:03g	0.00309518		C*08:02g	0.0354186		B*15:02g	5e-06		B*07:14	0.000165
DPB1*34:01g	0.00061425		DQB1*06:02g	0.0782209		B*51:05	0.00010837		C*14:02g	0.00792142		A*68:37	2e-05		B*50:01g	0.0214294		B*07:188	5e-06		B*51:02	7.203e-05		B*15:17g	0.00519541		B*15:30g	1.617e-05		B*15:290	7.7e-06		B*57:01g	0.0444271		C*15:09	0.00335852		B*58:01g	0.0183776		C*08:03g	0.0170193		B*15:03g	0.000665		B*07:15	5e-06
DPB1*39:01g	0.00061425		DQB1*06:03g	0.0429448		B*51:07	0.00075856		C*14:03g	0.00063371		A*68:59N	5e-06		B*50:02	0.00301823		B*07:22	4e-05		B*51:05	0.00064823		B*15:18g	0.00219117		B*15:31	0.00025877		B*15:32g	0.0014401		B*57:02	0.00048146		C*16:01g	0.0373636		B*58:02g	0.0003869		C*08:04	0.00045998		B*15:07g	0.000335		B*07:163	1e-05
DQB1*02:01g	0.218059		DQB1*06:04g	0.0230061		B*51:08g	0.00173385		C*15:02g	0.0383397		A*68:72	5e-06		B*51:01g	0.0754558		B*07:26	2.5e-05		B*51:07	0.00036013		B*15:20g	0.00026184		B*15:33	1.617e-05		B*15:332	7.7e-06		B*57:03g	2.407e-05		C*16:02g	0.00335852		B*67:01g	0.00012897		C*08:11	0.00045998		B*15:08	0.000265		B*07:24	5e-06
DQB1*02:18N	0.00061425		DQB1*06:09g	0.0138037		B*51:13	0.00010837		C*15:05g	0.00665399		A*69:01	0.000875		B*51:05	0.00018109		B*07:28	5e-06		B*51:08g	0.00165658		B*15:21g	5.512e-05		B*15:34	1.617e-05		B*15:335	7.7e-06		B*57:11	1.204e-05		C*16:04	0.00125945		B*73:01g	0.00025793		C*12:02g	0.0101196		B*15:09	0.00013		B*07:287	1e-05
DQB1*03:01g	0.183661		DRB1*01:01g	0.0460123		B*51:75	0.0003251		C*15:06	0.00031686		A*74:01g	8e-05		B*51:07	0.00108656		B*07:33	2.5e-05		B*51:09g	7.203e-05		B*15:23	2.756e-05		B*15:37	1.617e-05		B*15:34	7.701e-05		B*58:01g	0.00238325		C*17:01g	0.0151133		B*78:01	0.00077379		C*12:03g	0.0427783		B*15:10g	0.00015		B*07:300	1e-05
DQB1*03:02g	0.105037		DRB1*01:02g	0.0245399		B*52:01g	0.0175553		C*16:01g	0.0583016		A*74:03	0.000525		B*51:08g	0.00175057		B*07:42	5e-06		B*52:01g	0.00864304		B*15:24	0.00019293		B*15:38	1.617e-05		B*15:38	0.00018483		B*58:02g	1.204e-05		C*18:01g	0.00083963		B*81:01g	0.00025793		C*14:02g	0.00827967		B*15:11g	5e-06		B*07:321	5e-06
DQB1*03:03g	0.0429975		DRB1*01:03g	0.00460123		B*53:01g	0.0212397		C*16:02g	0.00506971		A*74:06g	3.5e-05		B*51:09g	6.036e-05		B*07:91	5e-06		B*53:01g	0.00619418		B*15:25g	0.00011025		B*15:39g	1.617e-05		B*15:468	7.7e-06		B*67:01g	9.629e-05		DPB1*01:01g	0.0331654		C*01:02g	0.0248259		C*14:04	0.00045998		B*15:125	0.000125		B*07:36	1.5e-05
DQB1*03:04g	0.00614251		DRB1*03:01g	0.0766871		B*55:01g	0.0111617		C*16:04	0.00190114		A*74:11	5e-06		B*51:13	0.00018109		B*08:01g	0.137965		B*54:01g	0.00014405		B*15:29	4.134e-05		B*15:71	0.00014556		B*15:72	7.7e-06		B*73:01g	6.018e-05		DPB1*02:01g	0.112091		C*01:22	0.00032241		C*15:02g	0.0372585		B*15:135	2e-05		B*07:47	5e-06
DQB1*03:05g	0.00552826		DRB1*04:01g	0.0184049		B*55:02g	0.0003251		C*17:01g	0.0171103		A*80:01g	0.00019		B*51:75	6.036e-05		B*08:09	1.5e-05		B*55:01g	0.0163498		B*15:30g	0.00456149		B*15:73	0.00014556		B*15:75	0.00024643		C*01:02g	0.0346774		DPB1*02:02g	0.0100756		C*02:02g	0.0659659		C*15:04g	0.00045998		B*15:142	1.5e-05		B*07:48	0.000135
DQB1*03:25	0.00061425		DRB1*04:02g	0.00460123		B*56:01g	0.00368444		C*18:01g	0.002218		B*07:02g	0.128125		B*52:01g	0.0107449		B*08:108	5e-06		B*55:02g	7.203e-05		B*15:31	0.00012403		B*15:82	1.617e-05		B*15:89	3.08e-05		C*01:07	1.204e-05		DPB1*03:01g	0.0810243		C*02:07	6.448e-05		C*15:05g	0.00781969		B*15:164	1e-05		B*07:63	5e-06
DQB1*04:02g	0.0509828		DRB1*04:03g	0.0153374		B*57:01g	0.0214564		DPB1*01:01g	0.0506971		B*07:03	2.5e-05		B*53:01g	0.0103223		B*08:120	5e-06		B*56:01g	0.00864304		B*15:32g	1.378e-05		B*15:98	1.617e-05		B*18:01g	0.0235268		C*01:09	1.204e-05		DPB1*04:01g	0.298908		C*03:02g	0.00348207		C*15:06	0.00091996		B*15:16g	0.00013		B*07:77	1.5e-05
DQB1*05:01g	0.130221		DRB1*04:04g	0.0613497		B*57:02	0.00097529		DPB1*02:01g	0.127376		B*07:04	0.000955		B*55:01g	0.0148497		B*08:15	1.5e-05		B*57:01g	0.0306828		B*15:33	1.378e-05		B*18:01g	0.0911502		B*18:02	3.851e-05		C*01:67	3.611e-05		DPB1*04:02g	0.303946		C*03:03g	0.0389476		C*15:08	0.00091996		B*15:173	2.5e-05		B*08:01g	0.040745
DQB1*05:02g	0.0325553		DRB1*04:05g	0.0138037		B*57:03g	0.00704378		DPB1*02:02g	0.0190114		B*07:05g	0.00271		B*56:01g	0.00501026		B*08:18	7e-05		B*57:02	0.00036013		B*15:34	1.378e-05		B*18:03	0.00250679		B*18:114	1.54e-05		C*02:02g	0.0266249		DPB1*05:01g	0.0209908		C*03:04g	0.0330152		C*16:01g	0.0367985		B*15:17g	0.00269		B*08:12	5e-06
DQB1*05:03g	0.034398		DRB1*04:07g	0.0444785		B*57:04	0.00010837		DPB1*03:01g	0.0671736		B*07:07	2e-05		B*56:06	6.036e-05		B*08:20	1.5e-05		B*57:03g	0.00136848		B*15:35	0.00016537		B*18:04	3.235e-05		B*18:25	4.621e-05		C*02:27	4.815e-05		DPB1*06:01g	0.0100756		C*03:19	6.448e-05		C*16:02g	0.00413983		B*15:18g	0.001		B*08:18	5e-06
DQB1*05:04g	0.002457		DRB1*04:08g	0.00153374		B*58:01g	0.0182055		DPB1*04:01g	0.292459		B*07:08	5e-06		B*57:01g	0.0289146		B*08:33	1.5e-05		B*58:01g	0.00943532		B*15:37	2.756e-05		B*18:05	0.00042049		B*18:26	7.7e-06		C*03:02g	0.00068609		DPB1*09:01g	0.00587741		C*03:38	6.448e-05		C*16:04	0.00183993		B*15:190N	5e-06		B*08:180	1e-05
DQB1*06:01g	0.014742		DRB1*04:10g	0.00153374		B*58:02g	0.00628522		DPB1*04:02g	0.217047		B*07:09	7.5e-05		B*57:02	0.00090547		B*08:35	5e-06		B*58:02g	0.0005762		B*15:38	1.378e-05		B*18:07	9.704e-05		B*27:02g	0.00037735		C*03:03g	0.0498917		DPB1*10:01g	0.0138539		C*03:41	6.448e-05		C*17:01g	0.0101196		B*15:21g	5e-06		B*08:218	5e-06
DQB1*06:02g	0.0773956		DRB1*04:11	0.0107362		B*59:01g	0.00010837		DPB1*05:01g	0.0183777		B*07:10	0.00013		B*57:03g	0.00253531		B*08:41	1e-05		B*67:01g	7.203e-05		B*15:39g	0.00111626		B*18:11	3.235e-05		B*27:03	7.7e-06		C*03:04g	0.057896		DPB1*108:01	0.00041982		C*03:47	6.448e-05		C*18:01g	0.00275989		B*15:23	5e-06		B*08:35	5e-06
DQB1*06:03g	0.0589681		DRB1*04:17	0.00153374		B*67:01g	0.0003251		DPB1*06:01g	0.00855513		B*07:14	0.000115		B*57:04	6.036e-05		B*13:01g	8.5e-05		B*73:01g	0.00036013		B*15:40	0.00034452		B*18:18	0.00016173		B*27:04g	0.00165573		C*03:09	0.00012037		DPB1*11:01g	0.0184719		C*04:01g	0.152437		DPB1*01:01g	0.0326587		B*15:24	0.000205		B*08:47	1e-05
DQB1*06:04g	0.0276413		DRB1*07:01g	0.0920245		B*73:01g	0.00140876		DPB1*09:01g	0.00348542		B*07:148	5e-06		B*58:01g	0.0108053		B*13:02g	0.02005		B*81:01g	0.00036013		B*15:47	4.134e-05		B*18:19	1.617e-05		B*27:05g	0.00962634		C*03:10	6.018e-05		DPB1*13:01g	0.0188917		C*04:03g	0.00012897		DPB1*02:01g	0.124655		B*15:248	1e-05		B*13:01g	0.00115
DQB1*06:09g	0.00798526		DRB1*08:01g	0.0107362		B*78:01	0.00043346		DPB1*10:01g	0.0129911		B*07:15	4e-05		B*58:02g	0.00018109		B*13:08	6.5e-05		B*82:01	0.00014405		B*15:48	0.00020671		B*18:20	0.00029111		B*27:06g	2.31e-05		C*03:13	1.204e-05		DPB1*132:01g	0.00083963		C*04:12	6.448e-05		DPB1*02:02g	0.00689972		B*15:251	5e-06		B*13:02g	0.034985
DRB1*01:01g	0.0743243		DRB1*08:02g	0.102761		B*78:02	0.00010837		DPB1*11:01g	0.0294677		B*07:165	5e-06		B*67:01g	0.00018109		B*13:88	5e-06		C*01:02g	0.0373812		B*15:55	5.512e-05		B*18:25	1.617e-05		B*27:07g	0.00448203		C*03:14g	0.00016851		DPB1*14:01g	0.0230898		C*04:24	0.00019345		DPB1*03:01g	0.0703772		B*15:25g	5e-06		B*13:111	5e-06
DRB1*01:02g	0.0325553		DRB1*08:04g	0.00306748		B*81:01g	0.00400954		DPB1*13:01g	0.0282002		B*07:193	5e-06		B*73:01g	0.00036219		B*14:01g	0.011785		C*01:03g	7.203e-05		B*15:63	4.134e-05		B*18:34	1.617e-05		B*27:09	7.7e-06		C*03:19	2.407e-05		DPB1*15:01g	0.00377834		C*04:27	6.448e-05		DPB1*04:01g	0.267709		B*15:29	4.5e-05		B*13:132	5e-06
DRB1*01:03g	0.00798526		DRB1*09:01g	0.0644172		B*82:01	0.0003251		DPB1*14:01g	0.0678074		B*07:26	1e-05		B*78:01	0.00042255		B*14:02g	0.02461		C*02:02g	0.0541631		B*18:01g	0.0384213		B*18:73	1.617e-05		B*27:14	7.7e-06		C*03:22Q	1.204e-05		DPB1*16:01g	0.00461797		C*05:01g	0.0753805		DPB1*04:02g	0.24057		B*15:309	5e-06		B*14:01g	0.00232
DRB1*03:01g	0.0976658		DRB1*10:01g	0.00920245		C*01:02g	0.0237321		DPB1*15:01g	0.00316857		B*07:310	5e-06		B*81:01g	0.00012073		B*14:03	5e-06		C*02:07	7.203e-05		B*18:02	1.378e-05		B*27:01	1.617e-05		B*27:61	7.7e-06		C*03:30	2.407e-05		DPB1*17:01g	0.0247691		C*05:09	0.00019345		DPB1*05:01g	0.0308188		B*15:32g	1.5e-05		B*14:02g	0.02064
DRB1*03:02g	0.00061425		DRB1*11:01g	0.0383436		C*01:22	0.00010837		DPB1*153:01	0.00031686		B*07:327	5e-06		C*01:02g	0.0316914		B*14:05	5e-06		C*02:162	7.203e-05		B*18:03	0.00023428		B*27:02g	0.00551494		B*35:01g	0.0563796		C*03:344	2.407e-05		DPB1*18:01g	0.00209908		C*06:02g	0.0875032		DPB1*06:01g	0.0124195		B*15:33	9.5e-05		B*14:03	3e-05
DRB1*04:01g	0.0300983		DRB1*11:02g	0.00306748		C*02:02g	0.0602514		DPB1*16:01g	0.00316857		B*07:38	2e-05		C*02:02g	0.0580707		B*15:01g	0.06492		C*02:16g	7.203e-05		B*18:04	0.00023428		B*27:03	0.00024259		B*35:02g	0.00162493		C*04:01g	0.071714		DPB1*19:01g	0.00377834		C*06:07	6.448e-05		DPB1*09:01g	0.00321987		B*15:34	3.5e-05		B*14:06	5e-06
DRB1*04:02g	0.00859951		DRB1*11:03g	0.00306748		C*02:14g	0.00021673		DPB1*17:01g	0.0320025		B*07:47	1e-05		C*02:07	6.036e-05		B*15:02g	0.000125		C*03:02g	0.00374532		B*18:05	0.00013781		B*27:05g	0.0151863		B*35:03g	0.0753781		C*05:01g	0.12228		DPB1*20:01g	0.00167926		C*07:01g	0.156629		DPB1*10:01g	0.0114995		B*15:39g	0.000115		B*14:23	1e-05
DRB1*04:03g	0.0239558		DRB1*11:04g	0.0276074		C*03:02g	0.00650195		DPB1*18:01g	0.00285171		B*07:62	1.5e-05		C*02:16g	6.036e-05		B*15:03g	0.00081		C*03:03g	0.0536589		B*18:06	4.134e-05		B*27:07g	0.00097037		B*35:05g	0.0007316		C*05:05	0.00024073		DPB1*23:01g	0.00419815		C*07:02g	0.0757673		DPB1*11:01g	0.0137994		B*15:73	2e-05		B*14:31	1e-05
DRB1*04:04g	0.0288698		DRB1*12:01g	0.00766871		C*03:03g	0.0431296		DPB1*19:01g	0.00538657		B*07:63	1.5e-05		C*02:20	6.036e-05		B*15:05	5e-06		C*03:04g	0.0623019		B*18:07	1.378e-05		B*27:08	1.617e-05		B*35:08g	0.00177895		C*05:07N	0.00028888		DPB1*30:01	0.00041982		C*07:04g	0.0131545		DPB1*13:01g	0.0386384		B*18:01g	0.07279		B*15:01g	0.01608
DRB1*04:05g	0.0141278		DRB1*13:01g	0.0460123		C*03:04g	0.0572172		DPB1*20:01g	0.00095057		B*07:67N	1e-05		C*02:43	6.036e-05		B*15:07g	0.00108		C*03:11	7.203e-05		B*27:01	1.378e-05		B*27:09	0.00069543		B*35:106	7.7e-06		C*05:08	1.204e-05		DPB1*35:01	0.00041982		C*07:07	0.0003869		DPB1*14:01g	0.0768169		B*18:02	5e-06		B*15:02g	0.00057
DRB1*04:06	0.0012285		DRB1*13:02g	0.0383436		C*03:07	0.00010837		DPB1*23:01g	0.00253485		B*07:68	5e-06		C*03:02g	0.00332005		B*15:08	5e-05		C*03:322	7.203e-05		B*27:02g	0.00213605		B*27:10	1.617e-05		B*35:109	4.621e-05		C*05:10	6.018e-05		DPB1*40:01g	0.00041982		C*07:119	6.448e-05		DPB1*15:01g	0.00643974		B*18:03	0.002435		B*15:03g	0.00152
DRB1*04:07g	0.0178133		DRB1*13:03g	0.0107362		C*03:11	0.00010837		DPB1*30:01	0.00031686		B*07:73	5e-06		C*03:03g	0.0409876		B*15:09	0.000205		C*03:43	7.203e-05		B*27:03	0.00071661		B*27:12	0.00040432		B*35:13	3.851e-05		C*05:171	1.204e-05		DPB1*45:01g	0.00041982		C*07:51	6.448e-05		DPB1*153:01	0.00045998		B*18:04	6.5e-05		B*15:05	5.5e-05
DRB1*04:08g	0.002457		DRB1*13:04	0.00306748		C*03:16	0.00010837		DPB1*34:01g	0.00031686		B*07:87	1e-05		C*03:04g	0.0391163		B*15:10g	0.0002		C*03:44	7.203e-05		B*27:04g	4.134e-05		B*27:14	3.235e-05		B*35:131	7.7e-06		C*05:22	3.611e-05		DPB1*49:01	0.00041982		C*08:01g	0.00058035		DPB1*16:01g	0.00229991		B*18:05	1e-05		B*15:07g	5e-06
DRB1*04:11	0.00552826		DRB1*14:01g	0.0153374		C*03:38	0.00021673		DPB1*39:01g	0.00063371		B*07:92	1e-05		C*03:05g	0.00018109		B*15:12g	5e-06		C*03:91	7.203e-05		B*27:05g	0.0198997		B*27:161	1.617e-05		B*35:132	9.241e-05		C*06:02g	0.0959557		DPB1*63:01	0.00041982		C*08:02g	0.0548104		DPB1*17:01g	0.0289788		B*18:08	5e-06		B*15:08	0.00241
DRB1*04:37	0.00061425		DRB1*14:02g	0.0736196		C*03:41	0.00010837		DPB1*40:01g	0.00063371		B*07:95	5e-06		C*03:07	0.00066401		B*15:147	5e-06		C*04:01g	0.124748		B*27:06g	5.512e-05		B*27:19	1.617e-05		B*35:136	3.08e-05		C*06:06g	1.204e-05		DPB1*85:01g	0.00083963		C*08:04	0.00012897		DPB1*18:01g	0.00137994		B*18:09	5e-06		B*15:09	0.00048
DRB1*07:01g	0.141892		DRB1*14:06	0.00306748		C*04:01g	0.148895		DPB1*45:01g	0.00063371		B*07:98	5e-06		C*03:13	6.036e-05		B*15:14g	2.5e-05		C*04:03g	0.0002881		B*27:07g	0.0002894		B*35:01g	0.0725999		B*35:15	7.7e-06		C*06:07	7.222e-05		DQB1*02:01g	0.167506		C*08:15	6.448e-05		DPB1*19:01g	0.00689972		B*18:113	1e-05		B*15:10g	0.00032
DRB1*08:01g	0.0282555		DRB1*14:48	0.00306748		C*04:03g	0.00021673		DPB1*51:01g	0.00031686		B*08:01g	0.10424		C*03:16	6.036e-05		B*15:16g	0.000385		C*04:04	7.203e-05		B*27:08	6.89e-05		B*35:02g	0.0306476		B*35:167	7.7e-06		C*06:13	1.204e-05		DQB1*02:19	0.00041982		C*08:28	6.448e-05		DPB1*20:01g	0.00229991		B*18:18	2e-05		B*15:11g	0.00028
DRB1*08:02g	0.0159705		DRB1*15:01g	0.0736196		C*04:07	0.00097529		DPB1*59:01g	0.00063371		B*08:09	0.000105		C*03:385	6.036e-05		B*15:17g	0.002105		C*04:12	7.203e-05		B*27:09	1.378e-05		B*35:03g	0.0297419		B*35:178	7.7e-06		C*06:139	3.611e-05		DQB1*03:01g	0.216625		C*12:02g	0.00993036		DPB1*21:01g	0.00045998		B*18:25	5e-06		B*15:123g	5e-05
DRB1*08:03g	0.00184275		DRB1*15:02g	0.00460123		C*05:01g	0.0568921		DPB1*61:01N	0.00063371		B*08:18	2e-05		C*03:51	6.036e-05		B*15:18g	0.00331		C*04:33	7.203e-05		B*27:10	2.756e-05		B*35:04	3.235e-05		B*35:208	7.7e-06		C*06:231	1.204e-05		DQB1*03:02g	0.187657		C*12:03g	0.0596466		DPB1*23:01g	0.0119595		B*18:34	1e-05		B*15:12g	5e-06
DRB1*08:04g	0.0036855		DRB1*15:03g	0.00306748		C*05:09	0.00010837		DPB1*63:01	0.00126743		B*08:209	5e-06		C*04:01g	0.133285		B*15:21g	5e-06		C*04:83	7.203e-05		B*27:12	1.378e-05		B*35:05g	9.704e-05		B*35:21	7.7e-06		C*06:38	0.00030091		DQB1*03:03g	0.0239295		C*12:05	0.00025793		DPB1*27:01	0.00183993		B*27:02g	0.01738		B*15:135	5e-06
DRB1*08:07	0.0036855		DRB1*16:01g	0.0122699		C*05:22	0.00010837		DPB1*82:01	0.00095057		B*08:21	5e-06		C*04:03g	6.036e-05		B*15:23	1e-05		C*05:01g	0.0805243		B*27:17	1.378e-05		B*35:08g	0.0155583		B*35:215	7.7e-06		C*06:87g	3.611e-05		DQB1*03:04g	0.00293871		C*12:12	0.00058035		DPB1*30:01	0.00045998		B*27:03	0.000205		B*15:161	5e-06
DRB1*08:13	0.00061425		DRB1*16:02g	0.0260736		C*06:02g	0.0894018		DPB1*85:01g	0.00063371		B*08:24	1e-05		C*04:10g	6.036e-05		B*15:24	0.000355		C*05:05	7.203e-05		B*35:01g	0.062028		B*35:09	3.235e-05		B*35:23	1.54e-05		C*07:01g	0.19214		DQB1*03:05g	0.00083963		C*12:63	6.448e-05		DPB1*39:01g	0.00091996		B*27:04g	1.5e-05		B*15:16g	0.00012
DRB1*09:01g	0.0214988					C*06:04	0.00010837		DQB1*02:01g	0.18251		B*08:25	5e-06		C*04:24	6.036e-05		B*15:25g	3e-05		C*06:02g	0.0888793		B*35:02g	0.0131884		B*35:115	1.617e-05		B*35:397	7.7e-06		C*07:02g	0.182078		DQB1*04:01g	0.00083963		C*14:02g	0.0293397		DPB1*45:01g	0.00183993		B*27:05g	0.04608		B*15:173	5e-06
DRB1*10:01g	0.0159705					C*06:23	0.00010837		DQB1*02:03g	0.00031686		B*08:28	5e-06		C*04:32	6.036e-05		B*15:27	5e-06		C*06:09	7.203e-05		B*35:03g	0.0155036		B*35:12g	3.235e-05		B*35:41	7.7e-06		C*07:04g	0.0140587		DQB1*04:02g	0.0952981		C*14:03g	0.00141862		DPB1*57:01g	0.00045998		B*27:07g	0.000355		B*15:17g	0.014325
DRB1*11:01g	0.0651106					C*07:01g	0.135674		DQB1*03:01g	0.185678		B*08:39	1e-05		C*05:01g	0.0875287		B*15:288	5e-06		C*06:18	7.203e-05		B*35:04	0.00172262		B*35:14g	0.00011321		B*37:01g	0.0347087		C*07:10	1.204e-05		DQB1*05:01g	0.110411		C*14:105Q	6.448e-05		DPB1*59:01g	0.00045998		B*27:10	2.5e-05		B*15:18g	0.003165
DRB1*11:02g	0.00552826					C*07:02g	0.0947117		DQB1*03:02g	0.177123		B*08:64	5e-06		C*05:04	6.036e-05		B*15:29	5e-06		C*06:30	7.203e-05		B*35:05g	0.00256325		B*35:171	1.617e-05		B*37:02	7.7e-06		C*07:21	8.426e-05		DQB1*05:02g	0.0138539		C*15:02g	0.0386252		DPB1*80:01g	0.00229991		B*27:12	2e-05		B*15:24	6e-05
DRB1*11:03g	0.00859951					C*07:04g	0.0119202		DQB1*03:03g	0.0297845		B*08:71	5e-06		C*05:09	0.0008451		B*15:31	5e-06		C*06:91	7.203e-05		B*35:06	0.00033074		B*35:21	1.617e-05		B*37:04	0.00012322		C*07:234	6.018e-05		DQB1*05:03g	0.0193115		C*15:04g	0.00122517		DPB1*85:01g	0.00045998		B*27:14	0.000125		B*15:25g	5e-06
DRB1*11:04g	0.046683					C*07:05	0.00021673		DQB1*03:04g	0.00031686		B*08:78	5e-06		C*05:178	6.036e-05		B*15:315	5e-06		C*07:01g	0.14297		B*35:08g	0.00609117		B*35:25	1.617e-05		B*37:48	7.7e-06		C*07:25	2.407e-05		DQB1*05:04g	0.00041982		C*15:05g	0.00844725		DQB1*02:01g	0.140294		B*27:148	5e-06		B*15:27	4.5e-05
DRB1*11:15	0.00061425					C*07:07	0.0003251		DQB1*03:05g	0.00063371		B*13:01g	0.00027		C*06:02g	0.086261		B*15:33	5e-06		C*07:02g	0.122011		B*35:09	0.00066149		B*35:29	1.617e-05		B*37:52	7.7e-06		C*07:257	1.204e-05		DQB1*06:01g	0.0125945		C*15:06	0.00025793		DQB1*03:01g	0.216191		B*27:32	1e-05		B*15:29	0.000365
DRB1*12:01g	0.0110565					C*07:10	0.00010837		DQB1*04:01g	0.00031686		B*13:02g	0.03383		C*06:07	6.036e-05		B*15:34	0.00014		C*07:04g	0.0155575		B*35:10	0.00050989		B*35:311	3.235e-05		B*37:65	2.31e-05		C*07:285	1.204e-05		DQB1*06:02g	0.0776658		C*15:07	6.448e-05		DQB1*03:02g	0.169273		B*27:51	3.5e-05		B*15:31	2e-05
DRB1*13:01g	0.0571253					C*07:138	0.00010837		DQB1*04:02g	0.0747782		B*13:10	5e-06		C*07:01g	0.138537		B*15:35	1e-05		C*07:07	7.203e-05		B*35:102	1.378e-05		B*35:34	1.617e-05		B*37:70	7.7e-06		C*07:44	1.204e-05		DQB1*06:03g	0.0390428		C*16:01g	0.0434614		DQB1*03:03g	0.0924563		B*27:82	1.5e-05		B*15:33	5e-06
DRB1*13:02g	0.034398					C*07:206	0.00010837		DQB1*05:01g	0.125792		B*13:49N	5e-06		C*07:02g	0.10093		B*15:37	5e-06		C*07:12	7.203e-05		B*35:11	0.00027562		B*35:43g	3.235e-05		B*37:79N	7.7e-06		C*07:46	1.204e-05		DQB1*06:04g	0.0256087		C*16:02g	0.0103173		DQB1*03:04g	0.00229991		B*27:85	2.5e-05		B*15:34	3.5e-05
DRB1*13:03g	0.0104423					C*07:46	0.00010837		DQB1*05:02g	0.017744		B*14:01g	0.005285		C*07:04g	0.0106242		B*15:377Q	1e-05		C*07:137	7.203e-05		B*35:116	4.134e-05		B*35:65Q	1.617e-05		B*38:01g	0.00134769		C*07:485	1.204e-05		DQB1*06:09g	0.00503778		C*16:04	0.00064483		DQB1*03:05g	0.00137994		B*27:90	5e-06		B*15:35	5e-06
DRB1*13:04	0.00061425					C*08:01g	0.00162549		DQB1*05:03g	0.0196451		B*14:02g	0.01887		C*07:07	0.00012073		B*15:38	5e-06		C*07:17	7.203e-05		B*35:117	1.378e-05		B*35:77	4.852e-05		B*38:02g	0.00944922		C*07:514	1.204e-05		DRB1*01:01g	0.0562552		C*16:24	6.448e-05		DQB1*03:25	0.00045998		B*35:01g	0.053935		B*15:39g	5e-06
DRB1*13:05	0.00307125					C*08:02g	0.0450802		DQB1*06:01g	0.00918885		B*14:03	1e-05		C*07:179	6.036e-05		B*15:39g	0.000175		C*07:177	7.203e-05		B*35:12g	0.0212502		B*37:01g	0.0140219		B*39:01g	0.00559868		C*07:580	1.204e-05		DRB1*01:02g	0.0289672		C*17:01g	0.0101238		DQB1*04:01g	0.00045998		B*35:02g	0.01191		B*15:46	5e-06
DRB1*13:67	0.00061425					C*08:03g	0.00086693		DQB1*06:02g	0.0823828		B*14:06	5e-06		C*07:25	6.036e-05		B*15:42	5e-06		C*07:25	7.203e-05		B*35:135	1.378e-05		B*37:02	1.617e-05		B*39:06g	0.00093953		C*07:72	1.204e-05		DRB1*01:03g	0.00797649		C*18:01g	0.00083828		DQB1*04:02g	0.109016		B*35:03g	0.034365		B*15:55	2e-05
DRB1*14:01g	0.0331695					C*08:04	0.00162549		DQB1*06:03g	0.0589354		B*14:07N	1e-05		C*07:36	6.036e-05		B*15:432	5e-06		C*07:27g	7.203e-05		B*35:14g	0.00316962		B*37:03N	0.00011321		B*39:09g	7.7e-06		C*08:01g	7.222e-05		DRB1*03:01g	0.0743073		DPB1*01:01g	0.0499742		DQB1*05:01g	0.0864765		B*35:05g	1e-05		B*15:58	1.5e-05
DRB1*14:02g	0.00798526					C*08:51	0.00010837		DQB1*06:04g	0.0224968		B*14:13	5e-06		C*07:80	0.00012073		B*15:57	1e-05		C*07:46	7.203e-05		B*35:15	4.134e-05		B*37:04	9.704e-05		B*39:10g	2.31e-05		C*08:02g	0.0535508		DRB1*03:02g	0.00335852		DPB1*02:01g	0.164689		DQB1*05:02g	0.0174793		B*35:06	5e-06		B*15:63	5e-06
DRB1*14:04g	0.0012285					C*12:02g	0.010078		DQB1*06:09g	0.0123574		B*15:01g	0.0751		C*08:01g	0.00036219		B*15:65	2e-05		C*07:76	7.203e-05		B*35:16	0.00190177		B*37:05	1.617e-05		B*39:24	4.621e-05		C*08:03g	1.204e-05		DRB1*04:01g	0.0293871		DPB1*02:02g	0.00760898		DQB1*05:03g	0.0137994		B*35:08g	0.00419		B*15:67	5e-06
DRB1*14:06	0.002457					C*12:03g	0.0555917		DRB1*01:01g	0.0522814		B*15:02g	8e-05		C*08:02g	0.0505855		B*15:78	2e-05		C*07:92	7.203e-05		B*35:165N	1.378e-05		B*37:18	3.235e-05		B*39:31	7.7e-06		C*08:07	3.611e-05		DRB1*04:02g	0.0109152		DPB1*03:01g	0.0824091		DQB1*06:01g	0.0110396		B*35:100	1e-05		B*15:71	5.5e-05
DRB1*14:07	0.00061425					C*12:05	0.0003251		DRB1*01:02g	0.0373891		B*15:03g	0.00113		C*08:03g	0.00024146		B*15:80	5e-06		C*08:01g	0.00100835		B*35:17	0.0167714		B*38:01g	0.0308578		B*39:43	7.7e-06		C*08:23	1.204e-05		DRB1*04:03g	0.0134341		DPB1*04:01g	0.376386		DQB1*06:02g	0.0676173		B*35:11	5e-06		B*15:73	0.000115
DRB1*15:01g	0.0798526					C*14:02g	0.0214564		DRB1*01:03g	0.0126743		B*15:04	1e-05		C*08:04	0.00036219		B*18:01g	0.037635		C*08:02g	0.0383175		B*35:175	1.378e-05		B*38:02g	1.617e-05		B*39:95N	7.7e-06		C*12:02g	0.00382764		DRB1*04:04g	0.0457599		DPB1*04:02g	0.106655		DQB1*06:03g	0.0413983		B*35:165N	5e-06		B*15:75	5e-06
DRB1*15:02g	0.0141278					C*14:03g	0.00130039		DRB1*03:01g	0.0741445		B*15:05	1.5e-05		C*08:25	6.036e-05		B*18:02	1e-05		C*08:03g	0.00014405		B*35:19	8.269e-05		B*38:14	1.617e-05		B*40:01g	0.0201999		C*12:03g	0.0264444		DRB1*04:05g	0.0184719		DPB1*05:01g	0.0238586		DQB1*06:04g	0.0225391		B*35:194	5e-06		B*18:01g	0.05769
DRB1*15:03g	0.0012285					C*14:10	0.00010837		DRB1*03:02g	0.00918885		B*15:07g	0.00048		C*08:33	6.036e-05		B*18:03	0.000325		C*08:04	0.00014405		B*35:20	0.00139187		B*39:01g	0.0128251		B*40:02g	0.00371962		C*12:05	1.204e-05		DRB1*04:06	0.00125945		DPB1*06:01g	0.0130255		DQB1*06:07	0.00045998		B*35:285	5e-06		B*18:03	0.00057
DRB1*15:15	0.00061425					C*15:02g	0.0365193		DRB1*03:07	0.00031686		B*15:08	0.00015		C*12:02g	0.0102016		B*18:04	0.00015		C*12:02g	0.00849899		B*35:21	0.00044099		B*39:02g	1.617e-05		B*40:06g	0.109702		C*12:13	0.00019259		DRB1*04:07g	0.0768262		DPB1*09:01g	0.00509414		DQB1*06:09g	0.00689972		B*35:29	4e-05		B*18:04	1.5e-05
DRB1*16:01g	0.0233415					C*15:03	0.0003251		DRB1*04:01g	0.0205957		B*15:09	0.000375		C*12:03g	0.065073		B*18:05	2e-05		C*12:03g	0.0585566		B*35:22	0.00034452		B*39:03g	4.852e-05		B*40:115	2.31e-05		C*12:24	1.204e-05		DRB1*04:08g	0.00293871		DPB1*10:01g	0.0257287		DQB1*06:69	0.00045998		B*35:294	5e-06		B*18:05	0.000355
DRB1*16:02g	0.0110565					C*15:04g	0.00054183		DRB1*04:02g	0.0139417		B*15:10g	0.00014		C*12:05	0.00012073		B*18:20	5e-06		C*12:05	7.203e-05		B*35:23	0.00046855		B*39:05g	6.469e-05		B*40:148	1.54e-05		C*12:40	1.204e-05		DRB1*04:10g	0.00125945		DPB1*11:01g	0.0206345		DRB1*01:01g	0.0482981		B*35:34	5e-06		B*18:06	5.5e-05
DRB1*16:04	0.00061425					C*15:05g	0.00769397		DRB1*04:03g	0.0120406		B*15:11g	2.5e-05		C*12:12	6.036e-05		B*18:40	1e-05		C*12:12	7.203e-05		B*35:24	0.00033074		B*39:06g	0.00381679		B*40:160	7.7e-06		C*14:02g	0.00453779		DRB1*04:11	0.0134341		DPB1*128:01	0.00012897		DRB1*01:02g	0.0197792		B*35:36	4e-05		B*18:07	8e-05
						C*15:06	0.00021673		DRB1*04:04g	0.035488		B*15:122	5e-06		C*12:47	6.036e-05		B*27:01	9e-05		C*12:13	7.203e-05		B*35:26	1.378e-05		B*39:09g	3.235e-05		B*40:183	1.54e-05		C*14:03g	7.222e-05		DRB1*04:17	0.00041982		DPB1*13:01g	0.0366907		DRB1*01:03g	0.00183993		B*35:38	1e-05		B*18:15	5e-06
						C*15:08	0.00021673		DRB1*04:05g	0.0228137		B*15:125	5e-06		C*14:02g	0.017385		B*27:02g	0.00198		C*12:24	7.203e-05		B*35:266	1.378e-05		B*39:10g	0.00030728		B*40:23	0.00122447		C*14:04	2.407e-05		DRB1*07:01g	0.107473		DPB1*130:01g	6.448e-05		DRB1*03:01g	0.0588776		B*35:61	5e-06		B*18:18	2.5e-05
						C*15:122N	0.00021673		DRB1*04:06	0.00031686		B*15:13	5e-06		C*14:03g	0.00066401		B*27:03	8.5e-05		C*12:263	7.203e-05		B*35:28	0.00048233		B*39:13	1.617e-05		B*40:26	0.00022333		C*15:02g	0.010845		DRB1*08:01g	0.0176322		DPB1*132:01g	6.448e-05		DRB1*03:02g	0.00091996		B*37:01g	0.01109		B*18:19	5e-05
						C*15:60	0.00010837		DRB1*04:07g	0.0830165		B*15:135	2e-05		C*15:02g	0.0322347		B*27:04g	1.5e-05		C*14:02g	0.017142		B*35:29	1.378e-05		B*39:24	0.0030405		B*40:295	6.161e-05		C*15:04g	0.00015648		DRB1*08:02g	0.070529		DPB1*14:01g	0.0192159		DRB1*04:01g	0.0229991		B*37:02	1e-05		B*18:33	3.5e-05
						C*16:01g	0.0450802		DRB1*04:08g	0.00253485		B*15:14g	5e-06		C*15:04g	0.00060365		B*27:05g	0.039105		C*14:03g	0.00050418		B*35:30	0.00020671		B*39:29	4.852e-05		B*40:313	7.7e-06		C*15:05g	0.00096293		DRB1*08:03g	0.00125945		DPB1*15:01g	0.0090276		DRB1*04:02g	0.00735971		B*37:03N	1e-05		B*18:45	1e-05
						C*16:02g	0.0085609		DRB1*04:10g	0.00475285		B*15:154	5e-06		C*15:05g	0.00676084		B*27:06g	1e-05		C*14:04	7.203e-05		B*35:31	0.00019293		B*39:31	0.00030728		B*40:318	7.7e-06		C*15:06	3.611e-05		DRB1*08:04g	0.00419815		DPB1*158:01	6.448e-05		DRB1*04:03g	0.0174793		B*37:04	5e-06		B*18:69	4e-05
						C*16:04	0.00140876		DRB1*04:11	0.013308		B*15:16g	0.00022		C*15:06	0.00042255		B*27:07g	0.000105		C*15:02g	0.0250648		B*35:34	1.378e-05		B*40:01g	0.0199897		B*40:423	7.7e-06		C*15:11	1.204e-05		DRB1*08:06	0.00041982		DPB1*16:01g	0.00670622		DRB1*04:04g	0.048758		B*38:01g	0.03558		B*27:02g	0.0079
						C*17:01g	0.0217815		DRB1*07:01g	0.11692		B*15:174	5e-06		C*15:09	6.036e-05		B*27:08	8.5e-05		C*15:04g	0.00093633		B*35:41	1.378e-05		B*40:02g	0.0117577		B*40:44	1.54e-05		C*16:01g	0.04409		DRB1*09:01g	0.00503778		DPB1*17:01g	0.0363038		DRB1*04:05g	0.00919963		B*38:02g	2e-05		B*27:03	0.00053
						C*18:01g	0.00715215		DRB1*07:07	0.00031686		B*15:17g	0.004195		C*16:01g	0.0597006		B*27:09	9.5e-05		C*15:05g	0.00460962		B*35:438	1.378e-05		B*40:03g	3.235e-05		B*40:50	0.00058528		C*16:02g	0.00095089		DRB1*10:01g	0.0117548		DPB1*18:01g	0.00058035		DRB1*04:06	0.00137994		B*38:09	1.5e-05		B*27:04g	0.00021
						C*18:04	0.00010837		DRB1*07:10N	0.00031686		B*15:181N	5e-06		C*16:02g	0.00820959		B*27:10	0.000155		C*15:06	0.0002881		B*35:43g	0.00826856		B*40:04	6.469e-05		B*40:61	7.7e-06		C*16:04	0.00037313		DRB1*11:01g	0.0478589		DPB1*182:01	6.448e-05		DRB1*04:07g	0.0620975		B*38:31	1e-05		B*27:05g	0.015305
						DPB1*01:01g	0.0749892		DRB1*07:11	0.00253485		B*15:18g	0.00178		C*16:04	0.0018713		B*27:12	0.000125		C*15:10	0.00014405		B*35:44	1.378e-05		B*40:06g	0.00124531		B*40:78	7.7e-06		C*16:135	1.204e-05		DRB1*11:02g	0.0054576		DPB1*19:01g	0.00535208		DRB1*04:08g	0.00275989		B*38:37	5e-06		B*27:07g	0.003125
						DPB1*02:01g	0.150845		DRB1*08:01g	0.0129911		B*15:208	5e-06		C*17:01g	0.0107449		B*27:137	1e-05		C*15:48	7.203e-05		B*35:47	2.756e-05		B*40:07	3.235e-05		B*41:01g	0.00161723		C*16:35	1.204e-05		DRB1*11:03g	0.00671704		DPB1*20:01g	0.00251483		DRB1*04:10g	0.00367985		B*39:01g	0.01587		B*27:09	0.00015
						DPB1*02:02g	0.00758561		DRB1*08:02g	0.0399239		B*15:20g	5e-06		C*18:01g	0.00078474		B*27:17	2.5e-05		C*16:01g	0.0393258		B*35:48	8.269e-05		B*40:12	0.00011321		B*41:02g	0.00028494		C*16:38	2.407e-05		DRB1*11:04g	0.0352645		DPB1*21:01g	6.448e-05		DRB1*04:11	0.0119595		B*39:02g	5e-06		B*27:12	0.000485
						DPB1*03:01g	0.0869094		DRB1*08:03g	0.00095057		B*15:21g	1.5e-05		DPB1*01:01g	0.045032		B*27:23	5e-06		C*16:02g	0.00496975		B*35:49	6.89e-05		B*40:19	0.00011321		B*42:01g	3.08e-05		C*16:76	4.815e-05		DRB1*11:13	0.00041982		DPB1*23:01g	0.00361104		DRB1*07:01g	0.0924563		B*39:05g	0.00017		B*27:14	1.5e-05
						DPB1*04:01g	0.326723		DRB1*08:04g	0.00443599		B*15:23	3e-05		DPB1*02:01g	0.155197		B*27:78	5e-06		C*16:04	0.00165658		B*35:55	2.756e-05		B*40:42	1.617e-05		B*42:02	3.851e-05		C*17:01g	0.00359894		DRB1*12:01g	0.0117548		DPB1*240:01	0.00012897		DRB1*08:01g	0.0128795		B*39:06g	0.003295		B*27:19	0.000135
						DPB1*04:02g	0.143693		DRB1*08:06	0.00031686		B*15:24	0.00061		DPB1*02:02g	0.0217916		B*35:01g	0.048875		C*16:15	7.203e-05		B*35:58	1.378e-05		B*41:01g	0.0152348		B*44:02g	0.00582971		C*18:01g	9.629e-05		DRB1*12:02g	0.00083963		DPB1*30:01	0.00012897		DRB1*08:02g	0.0823367		B*39:10g	8e-05		B*27:25	1e-05
						DPB1*05:01g	0.0212397		DRB1*08:07	0.00126743		B*15:25g	2e-05		DPB1*03:01g	0.093203		B*35:02g	0.00353		C*17:01g	0.00900317		B*35:59	1.378e-05		B*41:02g	0.00517531		B*44:03g	0.0795675		DPB1*01:01g	0.0520342		DRB1*13:01g	0.0369437		DPB1*304:01	0.00025793		DRB1*08:03g	0.00183993		B*39:24	0.000465		B*27:26	5e-06
						DPB1*06:01g	0.00975293		DRB1*09:01g	0.0129911		B*15:27	5e-06		DPB1*04:01g	0.376735		B*35:03g	0.010345		C*18:01g	0.0008643		B*35:68	1.378e-05		B*42:01g	0.0005337		B*44:05g	2.31e-05		DPB1*02:01g	0.110315		DRB1*13:02g	0.0327456		DPB1*34:01g	0.00116069		DRB1*08:04g	0.00689972		B*39:31	0.00014		B*27:30	1e-05
						DPB1*09:01g	0.00639358		DRB1*10:01g	0.0161597		B*15:29	4e-05		DPB1*04:02g	0.106604		B*35:05g	2.5e-05		DPB1*01:01g	0.048329		B*35:86	1.378e-05		B*42:02	0.00046901		B*44:06	0.00014632		DPB1*02:02g	0.00841358		DRB1*13:03g	0.00797649		DPB1*35:01	0.00083828		DRB1*08:06	0.00137994		B*40:01g	0.032435		B*27:46	5e-06
						DPB1*10:01g	0.0237321		DRB1*11:01g	0.0519645		B*15:32g	5e-06		DPB1*05:01g	0.0202221		B*35:08g	0.00295		DPB1*02:01g	0.145995		B*37:01g	0.00755195		B*44:02g	0.0467395		B*44:143	7.7e-06		DPB1*03:01g	0.106127		DRB1*13:04	0.00125945		DPB1*40:01g	6.448e-05		DRB1*08:07	0.0050598		B*40:02g	0.018785		B*27:57	5e-06
						DPB1*1084:01N	0.00010837		DRB1*11:02g	0.00855513		B*15:33	4.5e-05		DPB1*06:01g	0.0137028		B*35:12g	1e-05		DPB1*02:02g	0.00792279		B*38:01g	0.0181357		B*44:03g	0.0333808		B*44:29g	1.54e-05		DPB1*04:01g	0.473243		DRB1*13:05	0.00419815		DPB1*45:01g	0.00032241		DRB1*09:01g	0.0823367		B*40:06g	0.0002		B*35:01g	0.079125
						DPB1*11:01g	0.0191807		DRB1*11:03g	0.00253485		B*15:34	9.5e-05		DPB1*09:01g	0.00633828		B*35:136	5e-06		DPB1*03:01g	0.103644		B*38:02g	0.00027562		B*44:04	0.0003558		B*44:305	7.7e-06		DPB1*04:02g	0.0881801		DRB1*14:01g	0.0201511		DPB1*63:01	0.00025793		DRB1*09:06	0.00367985		B*40:07	5e-06		B*35:02g	0.027935
						DPB1*13:01g	0.0338101		DRB1*11:04g	0.024398		B*15:35	3.5e-05		DPB1*10:01g	0.0242062		B*35:14g	1e-05		DPB1*04:01g	0.402334		B*38:03	1.378e-05		B*44:05g	0.00663087		B*44:333N	2.31e-05		DPB1*05:01g	0.027311		DRB1*14:02g	0.015953		DPB1*71:01	0.00012897		DRB1*10:01g	0.0124195		B*40:11	5e-06		B*35:03g	0.05436
						DPB1*137:01g	0.00010837		DRB1*11:06g	0.00031686		B*15:39g	0.00016		DPB1*108:01	6.036e-05		B*35:15	5e-06		DPB1*04:02g	0.121363		B*38:09	1.378e-05		B*44:06	0.00045284		B*44:447	7.7e-06		DPB1*06:01g	0.0234112		DRB1*14:04g	0.00083963		DPB1*85:01g	6.448e-05		DRB1*11:01g	0.0367985		B*40:12	5e-06		B*35:08g	0.02484
						DPB1*14:01g	0.0257911		DRB1*11:14	0.00063371		B*15:45	5e-06		DPB1*11:01g	0.0352529		B*35:16	5e-06		DPB1*05:01g	0.0219677		B*38:11	1.378e-05		B*44:17	3.235e-05		B*44:87	5.391e-05		DPB1*09:01g	0.00597015		DRB1*14:06	0.0390428		DPB1*87:01	6.448e-05		DRB1*11:02g	0.00413983		B*40:14	1e-05		B*35:09	5e-06
						DPB1*15:01g	0.00563502		DRB1*11:18	0.00031686		B*15:520Q	5e-06		DPB1*13:01g	0.0274659		B*35:178	1e-05		DPB1*06:01g	0.0140449		B*39:01g	0.00843393		B*44:20	3.235e-05		B*45:01g	0.00031574		DPB1*10:01g	0.0157198		DRB1*14:07	0.00041982		DPB1*99:01	6.448e-05		DRB1*11:03g	0.00919963		B*40:201	1e-05		B*35:105	3e-05
						DPB1*16:01g	0.00368444		DRB1*12:01g	0.0104563		B*15:65	5e-06		DPB1*130:01g	6.036e-05		B*35:20	5e-06		DPB1*08:01	7.203e-05		B*39:02g	0.00584312		B*44:21	1.617e-05		B*46:01g	5.391e-05		DPB1*11:01g	0.0284184		DRB1*14:24g	0.00041982		DQB1*02:01g	0.242198		DRB1*11:04g	0.0303588		B*40:32	1e-05		B*35:106	4.5e-05
						DPB1*17:01g	0.0308843		DRB1*13:01g	0.0592522		B*15:71	3.5e-05		DPB1*14:01g	0.0181094		B*35:204	5e-06		DPB1*09:01g	0.00734659		B*39:03g	0.00042721		B*44:29g	0.0001779		B*47:01g	0.00053137		DPB1*116:01	1.204e-05		DRB1*14:48	0.00041982		DQB1*03:01g	0.17765		DRB1*11:11g	0.00045998		B*40:372N	5e-06		B*35:130N	1.5e-05
						DPB1*179:01	0.00010837		DRB1*13:02g	0.0383397		B*15:73	2e-05		DPB1*15:01g	0.00585537		B*35:240	1e-05		DPB1*10:01g	0.0187266		B*39:05g	0.0296704		B*44:42	1.617e-05		B*48:01g	0.00387364		DPB1*13:01g	0.0126264		DRB1*15:01g	0.0747271		DQB1*03:02g	0.0906629		DRB1*11:14	0.00045998		B*40:40g	5e-06		B*35:14g	1.5e-05
						DPB1*18:01g	0.00715215		DRB1*13:03g	0.0126743		B*15:78	5e-06		DPB1*16:01g	0.00380297		B*35:247	1e-05		DPB1*11:01g	0.0236963		B*39:06g	0.0215534		B*45:01g	0.00790853		B*48:04g	0.00331916		DPB1*130:01g	2.407e-05		DRB1*15:02g	0.0130143		DQB1*03:03g	0.0313387		DRB1*11:15	0.00045998		B*40:63	5e-06		B*35:156	5e-06
						DPB1*19:01g	0.00563502		DRB1*13:04	0.00253485		B*15:82	5.5e-05		DPB1*17:01g	0.0283714		B*35:25	5e-06		DPB1*13:01g	0.0196629		B*39:07	2.756e-05		B*46:01g	0.00019407		B*48:06	7.7e-06		DPB1*137:01g	2.407e-05		DRB1*15:03g	0.00335852		DQB1*03:04g	0.00309518		DRB1*12:01g	0.00873965		B*40:94	2e-05		B*35:158	1e-05
						DPB1*20:01g	0.00227568		DRB1*13:05	0.00253485		B*18:01g	0.047755		DPB1*172:01	6.036e-05		B*35:27	2.5e-05		DPB1*130:01g	0.00014405		B*39:08	0.00391379		B*47:01g	0.00349334		B*48:44	7.7e-06		DPB1*14:01g	0.0119644		DRB1*15:06	0.00041982		DQB1*03:05g	0.00083828		DRB1*12:02g	0.00229991		B*41:01g	0.00542		B*35:174	6.5e-05
						DPB1*201:01	0.00010837		DRB1*14:01g	0.0202788		B*18:02	1.5e-05		DPB1*18:01g	6.036e-05		B*35:29	1.5e-05		DPB1*14:01g	0.0177182		B*39:09g	0.00101979		B*47:02	1.617e-05		B*49:01g	0.00506731		DPB1*146:01	1.204e-05		DRB1*16:01g	0.00965575		DQB1*03:106	6.448e-05		DRB1*13:01g	0.0390984		B*41:02g	0.01214		B*35:193	2.5e-05
						DPB1*23:01g	0.00314261		DRB1*14:02g	0.0256654		B*18:03	0.00092		DPB1*19:01g	0.00501026		B*35:32	5e-06		DPB1*15:01g	0.00569		B*39:10g	0.0005788		B*47:03	1.617e-05		B*50:01g	0.0107353		DPB1*15:01g	0.00710159		DRB1*16:02g	0.0264484		DQB1*03:12	6.448e-05		DRB1*13:02g	0.0317387		B*41:22	5e-06		B*35:221	1e-05
						DPB1*26:01g	0.00021673		DRB1*14:06	0.00126743		B*18:04	3e-05		DPB1*20:01g	0.00319932		B*35:325	5e-06		DPB1*16:01g	0.0045376		B*39:11	0.00168127		B*48:01g	0.00066309		B*50:04	2.31e-05		DPB1*16:01g	0.00380356		DRB1*16:12	0.00041982		DQB1*04:01g	0.00019345		DRB1*13:03g	0.0110396		B*42:01g	0.00019		B*35:306	1e-05
						DPB1*27:01	0.00238405		DRB1*15:01g	0.0738276		B*18:05	2.5e-05		DPB1*23:01g	0.00488953		B*35:337	5e-06		DPB1*17:01g	0.0164938		B*39:12	0.00013781		B*48:02	3.235e-05		B*50:34	1.54e-05		DPB1*17:01g	0.0103394					DQB1*04:02g	0.0384318		DRB1*13:04	0.00183993		B*42:02	8e-05		B*35:36	8.5e-05
						DPB1*29:01g	0.00097529		DRB1*15:02g	0.00823828		B*18:07	1.5e-05		DPB1*26:01g	0.00036219		B*35:351	5e-06		DPB1*18:01g	0.00043215		B*39:13	0.0003583		B*49:01g	0.0409982		B*51:01g	0.0741537		DPB1*177:01	7.222e-05					DQB1*05:01g	0.133608		DRB1*13:05	0.00367985		B*42:05	3.5e-05		B*35:38	1.5e-05
						DPB1*30:01	0.00054183		DRB1*15:03g	0.0107731		B*18:08	5e-06		DPB1*27:01	6.036e-05		B*35:41	0.000455		DPB1*19:01g	0.0059781		B*39:14	0.00026184		B*49:45	1.617e-05		B*51:02	0.00014632		DPB1*18:01g	1.204e-05					DQB1*05:02g	0.0256642		DRB1*13:12	0.00045998		B*44:02g	0.06211		B*35:77	1.5e-05
						DPB1*34:01g	0.00075856		DRB1*15:04	0.00031686		B*18:09	5e-06		DPB1*28:01g	6.036e-05		B*37:01g	0.014535		DPB1*20:01g	0.00446557		B*39:20	0.00034452		B*50:01g	0.0198279		B*51:06	0.00816314		DPB1*19:01g	0.00476649					DQB1*05:03g	0.0279211		DRB1*14:01g	0.0147194		B*44:03g	0.04121		B*37:01g	0.01038
						DPB1*35:01	0.0006502		DRB1*16:01g	0.0117237		B*18:12	5e-06		DPB1*30:01	0.00042255		B*37:16Q	5e-06		DPB1*21:01g	7.203e-05		B*39:22	5.512e-05		B*50:02	0.00040432		B*51:07	0.00107045		DPB1*199:01	1.204e-05					DQB1*05:04g	0.0003869		DRB1*14:02g	0.0574977		B*44:04	0.000395		B*37:02	0.00031
						DPB1*385:01	0.00010837		DRB1*16:02g	0.0294677		B*18:14	6e-05		DPB1*33:01	6.036e-05		B*37:83	5e-06		DPB1*23:01g	0.00554595		B*39:24	0.00037209		B*51:01g	0.0736188		B*51:08g	0.00102424		DPB1*20:01g	0.00581367					DQB1*05:44	6.448e-05		DRB1*14:05	0.00045998		B*44:05g	0.00884		B*37:04	4e-05
						DPB1*39:01g	0.00108366					B*18:18	3e-05		DPB1*34:01g	0.00072438		B*38:01g	0.01022		DPB1*24:01	0.00014405		B*39:31	1.378e-05		B*51:02	4.852e-05		B*51:09g	8.471e-05		DPB1*211:01	1.204e-05					DQB1*05:79	6.448e-05		DRB1*14:06	0.00413983		B*44:06	0.00014		B*37:09	2e-05
						DPB1*40:01g	0.00162549					B*18:28	1e-05		DPB1*35:01	0.00060365		B*38:02g	6.5e-05		DPB1*25:01	7.203e-05		B*39:34	1.378e-05		B*51:05	0.00237741		B*51:10	7.7e-06		DPB1*23:01g	0.00315359					DQB1*06:01g	0.0101883		DRB1*15:01g	0.0639374		B*44:21	1e-05		B*37:74	1e-05
						DPB1*41:01	0.00010837					B*18:33	5e-06		DPB1*36:01	6.036e-05		B*38:12	5e-06		DPB1*26:01g	0.00021608		B*39:37	5.512e-05		B*51:07	0.00207013		B*51:109	2.31e-05		DPB1*24:01	3.611e-05					DQB1*06:02g	0.0824736		DRB1*15:02g	0.0105796		B*44:25	5e-06		B*38:01g	0.041965
						DPB1*45:01g	0.0003251					B*18:34	5e-06		DPB1*39:01g	0.00012073		B*38:17	1.5e-05		DPB1*28:01g	0.00014405		B*39:39	6.89e-05		B*51:08g	0.00386531		B*51:137	7.7e-06		DPB1*26:01g	8.426e-05					DQB1*06:03g	0.0918236		DRB1*15:03g	0.00597976		B*44:29g	0.00014		B*38:02g	7e-05
						DPB1*46:01	0.00021673					B*18:36	5e-06		DPB1*40:01g	6.036e-05		B*38:28	5e-06		DPB1*29:01g	7.203e-05		B*39:75	2.756e-05		B*51:09g	8.086e-05		B*51:17	2.31e-05		DPB1*30:01	3.611e-05					DQB1*06:04g	0.0329507		DRB1*16:01g	0.0105796		B*44:317	5e-06		B*38:41	5e-06
						DPB1*49:01	0.00010837					B*27:01	2e-05		DPB1*45:01g	0.00060365		B*39:01g	0.009365		DPB1*30:01	7.203e-05		B*40:01g	0.0138361		B*51:105	1.617e-05		B*51:19	0.00040816		DPB1*33:01	2.407e-05					DQB1*06:09g	0.0102528		DRB1*16:02g	0.0326587		B*44:73	5e-06		B*39:01g	0.01142
						DPB1*61:01N	0.00010837					B*27:02g	0.00732		DPB1*46:01	0.00012073		B*39:02g	5e-06		DPB1*33:01	7.203e-05		B*40:02g	0.0510446		B*51:106	3.235e-05		B*51:221	7.7e-06		DPB1*34:01g	0.00025277					DQB1*06:11	6.448e-05					B*45:01g	0.003185		B*39:05g	0.00026
						DPB1*63:01	0.00021673					B*27:03	7.5e-05		DPB1*51:01g	0.00030182		B*39:05g	1e-05		DPB1*34:01g	0.0002881		B*40:03g	0.00015159		B*51:19	8.086e-05		B*51:246	7.7e-06		DPB1*35:01	8.426e-05					DRB1*01:01g	0.0689967					B*46:01g	0.00032		B*39:06g	0.002295
						DPB1*80:01g	0.00010837					B*27:04g	2e-05		DPB1*55:01	0.00018109		B*39:06g	0.007065		DPB1*35:01	0.00064823		B*40:04	0.00208092		B*51:20	6.469e-05		B*51:34	1.54e-05		DPB1*358:01	1.204e-05					DRB1*01:02g	0.0417204					B*47:01g	0.00282		B*39:10g	0.00089
						DPB1*81:01	0.00010837					B*27:05g	0.036165		DPB1*57:01g	6.036e-05		B*39:10g	4e-05		DPB1*40:01g	0.00014405		B*40:05	0.0061463		B*51:26	1.617e-05		B*52:01g	0.0805455		DPB1*36:01	1.204e-05					DRB1*01:03g	0.00554552					B*47:02	0.00042		B*39:24	0.00091
						DPB1*85:01g	0.0006502					B*27:06g	1e-05		DPB1*59:01g	0.00018109		B*39:15	5e-06		DPB1*41:01	7.203e-05		B*40:06g	0.00114382		B*51:29	4.852e-05		B*52:04	0.00204849		DPB1*41:01	2.407e-05					DRB1*03:01g	0.107622					B*48:01g	0.00125		B*39:31	0.000435
						DPB1*904:01	0.00010837					B*27:07g	0.00035		DPB1*63:01	0.00024146		B*39:19	1e-05		DPB1*425:01	7.203e-05		B*40:08	0.00358304		B*51:306N	3.235e-05		B*52:37	2.31e-05		DPB1*45:01g	1.204e-05					DRB1*03:02g	0.00096724					B*48:03	5e-06		B*40:01g	0.017845
						DPB1*99:01	0.00010837					B*27:08	1e-05		DPB1*80:01g	0.00018109		B*39:24	0.000275		DPB1*45:01g	0.00036013		B*40:107	1.378e-05		B*51:56	3.235e-05		B*53:01g	0.00126298		DPB1*46:01	3.611e-05					DRB1*03:04	0.00012897					B*49:01g	0.013205		B*40:02g	0.01156
						DQB1*02:01g	0.214673					B*27:09	0.000245		DPB1*81:01	6.036e-05		B*39:26	5e-06		DPB1*47:01	7.203e-05		B*40:11	0.00170884		B*51:68	1.617e-05		B*53:03	7.7e-06		DPB1*48:01	1.204e-05					DRB1*03:105	6.448e-05					B*50:01g	0.009535		B*40:03g	1e-05
						DQB1*02:03g	0.00021673					B*27:10	8e-05		DPB1*85:01g	6.036e-05		B*39:28	5e-06		DPB1*50:01	7.203e-05		B*40:111	2.756e-05		B*51:78	1.617e-05		B*53:04	7.7e-06		DPB1*500:01	1.204e-05					DRB1*03:15	0.00019345					B*50:02	5e-05		B*40:06g	0.007365
						DQB1*03:01g	0.197009					B*27:101	5e-06		DPB1*88:01	6.036e-05		B*39:31	5e-06		DPB1*51:01g	0.00014405		B*40:12	4.134e-05		B*52:01g	0.0214937		B*53:09	6.161e-05		DPB1*51:01g	0.00010833					DRB1*04:01g	0.0366907					B*51:01g	0.049095		B*40:07	1e-05
						DQB1*03:02g	0.0918942					B*27:12	0.00015		DPB1*935:01Q	0.00012073		B*39:32	1e-05		DPB1*57:01g	7.203e-05		B*40:129	1.378e-05		B*53:01g	0.00950964		B*53:28	7.7e-06		DPB1*52:01	3.611e-05					DRB1*04:02g	0.0191514					B*51:02	5e-06		B*40:102	1.5e-05
						DQB1*03:03g	0.0344603					B*27:14	0.00013		DPB1*99:01	6.036e-05		B*40:01g	0.05551		DPB1*59:01g	7.203e-05		B*40:16	0.00013781		B*53:05	0.00025877		B*54:01g	2.31e-05		DPB1*54:01	1.204e-05					DRB1*04:03g	0.0148311					B*51:05	0.000185		B*40:103	2.5e-05
						DQB1*03:04g	0.00303424					B*27:146	5e-06		DQB1*02:01g	0.246288		B*40:02g	0.00921		DPB1*63:01	0.00014405		B*40:20	0.00045477		B*54:01g	4.852e-05		B*55:01g	0.0216862		DPB1*55:01	1.204e-05					DRB1*04:04g	0.0190869					B*51:06	2e-05		B*40:12	0.00014
						DQB1*03:05g	0.0006502					B*27:19	5e-06		DQB1*03:01g	0.187794		B*40:04	1e-05		DPB1*71:01	7.203e-05		B*40:226	2.756e-05		B*55:01g	0.0211056		B*55:02g	0.00038505		DPB1*59:01g	3.611e-05					DRB1*04:05g	0.0230849					B*51:07	0.000625		B*40:23	5e-06
						DQB1*03:106	0.0003251					B*27:30	5e-06		DQB1*03:02g	0.0883738		B*40:06g	0.000645		DPB1*81:01	0.00021608		B*40:27	0.00159859		B*55:02g	4.852e-05		B*55:03	5.391e-05		DPB1*63:01	1.204e-05					DRB1*04:06	0.00322414					B*51:08g	0.00096		B*40:26	5e-06
						DQB1*04:01g	0.00086693					B*27:34	5e-06		DQB1*03:03g	0.0341664		B*40:08	5e-06		DPB1*843:01	7.203e-05		B*40:36	1.378e-05		B*56:01g	0.00502976		B*56:01g	0.0079013		DPB1*64:01N	8.426e-05					DRB1*04:07g	0.00702863					B*51:09g	1.5e-05		B*40:35	5e-06
						DQB1*04:02g	0.0507152					B*27:47	5e-06		DQB1*03:04g	0.00265604		B*40:10	5e-06		DPB1*85:01g	0.0002881		B*40:64	4.134e-05		B*56:04	1.617e-05		B*56:04	0.00012322		DPB1*66:01	1.204e-05					DRB1*04:08g	0.00483621					B*51:116	5e-06		B*40:40g	1e-05
						DQB1*04:12	0.00010837					B*27:51	5e-06		DQB1*03:05g	0.00138839		B*40:114	5e-06		DPB1*87:01	7.203e-05		B*41:01g	0.0105424		B*56:06	1.617e-05		B*56:34	7.7e-06		DPB1*662:01	1.204e-05					DRB1*04:09	0.00025793					B*51:117	1.5e-05		B*40:43	5e-06
						DQB1*05:01g	0.125163					B*27:88	5e-06		DQB1*03:08	6.036e-05		B*40:12	5e-06		DPB1*88:01	7.203e-05		B*41:02g	0.00497492		B*56:15	6.469e-05		B*56:52	7.7e-06		DPB1*71:01	1.204e-05					DRB1*04:10g	6.448e-05					B*51:134	1.5e-05		B*40:78	3e-05
						DQB1*05:02g	0.0286086					B*35:01g	0.05784		DQB1*03:57	6.036e-05		B*40:14	2e-05		DPB1*912:01	7.203e-05		B*41:03	1.378e-05		B*57:01g	0.0276394		B*57:01g	0.0550627		DPB1*81:01	7.222e-05					DRB1*04:11	0.00012897					B*51:22	3e-05		B*41:01g	0.016845
						DQB1*05:03g	0.0270915					B*35:02g	0.008085		DQB1*04:01g	0.00018109		B*40:168	5e-06		DQB1*02:01g	0.207289		B*41:07	5.512e-05		B*57:02	0.00139087		B*57:02	2.31e-05		DPB1*83:01	1.204e-05					DRB1*04:14	6.448e-05					B*51:50	3e-05		B*41:02g	0.006255
						DQB1*05:04g	0.00043346					B*35:03g	0.021865		DQB1*04:02g	0.0330798		B*40:170	1.5e-05		DQB1*02:12	7.203e-05		B*42:01g	0.00509895		B*57:03g	0.00161729		B*57:03g	7.701e-05		DPB1*85:01g	1.204e-05					DRB1*04:60	0.00012897					B*51:56	5e-06		B*42:01g	0.00046
						DQB1*06:01g	0.00975293					B*35:04	5e-06		DQB1*05:01g	0.128999		B*40:23	1.5e-05		DQB1*03:01g	0.211034		B*42:02	0.00132297		B*57:04	1.617e-05		B*57:102	7.7e-06		DPB1*87:01	1.204e-05					DRB1*04:62	6.448e-05					B*52:01g	0.01578		B*42:02	0.000105
						DQB1*06:02g	0.102948					B*35:05g	4e-05		DQB1*05:02g	0.0234215		B*40:30	1e-05		DQB1*03:02g	0.0859262		B*44:02g	0.0372499		B*58:01g	0.0190516		B*57:11	7.7e-06		DPB1*879:01	2.407e-05					DRB1*07:01g	0.156564					B*53:01g	0.001405		B*42:07	6.5e-05
						DQB1*06:03g	0.0682705					B*35:08g	0.00557		DQB1*05:03g	0.0297598		B*40:42	5e-06		DQB1*03:03g	0.0389657		B*44:03g	0.0563365		B*58:02g	4.852e-05		B*57:131	1.54e-05		DQB1*02:01g	0.274952					DRB1*08:01g	0.0276631					B*53:05	3.5e-05		B*44:02g	0.05005
						DQB1*06:04g	0.0309926					B*35:09	1e-05		DQB1*05:04g	0.0008451		B*40:50	1e-05		DQB1*03:04g	0.00223279		B*44:04	0.0002205		B*58:08	1.617e-05		B*57:61	7.7e-06		DQB1*02:03g	1.204e-05					DRB1*08:02g	0.00128966					B*54:01g	0.00013		B*44:03g	0.020085
						DQB1*06:09g	0.0122453					B*35:100	1e-05		DQB1*06:01g	0.0112882		B*40:79	1e-05		DQB1*03:05g	0.00108038		B*44:05g	0.00113004		B*59:01g	1.617e-05		B*57:77	7.7e-06		DQB1*02:14	2.407e-05					DRB1*08:03g	0.00612587					B*55:01g	0.011085		B*44:04	7e-05
						DQB1*06:11	0.00054183					B*35:124	5e-06		DQB1*06:02g	0.0949535		B*41:01g	0.002425		DQB1*04:01g	0.0002881		B*44:06	6.89e-05		B*67:01g	3.235e-05		B*57:97	7.7e-06		DQB1*02:26	0.00015648					DRB1*08:04g	0.00393345					B*55:02g	0.00012		B*44:05g	0.004455
						DRB1*01:01g	0.0561335					B*35:12g	1.5e-05		DQB1*06:03g	0.0748521		B*41:02g	0.00343		DQB1*04:02g	0.0322674		B*44:08	1.378e-05		B*73:01g	0.00239358		B*57:99	7.7e-06		DQB1*02:28	2.407e-05					DRB1*08:06	0.00090276					B*55:07	1.5e-05		B*44:06	8e-05
						DRB1*01:02g	0.0352189					B*35:15	1e-05		DQB1*06:04g	0.0322347		B*41:06	1e-05		DQB1*05:01g	0.117113		B*44:10	8.269e-05		B*78:01	0.00016173		B*58:01g	0.0464529		DQB1*02:29	6.018e-05					DRB1*08:10	6.448e-05					B*56:01g	0.01618		B*44:09	5e-06
						DRB1*01:03g	0.00465973					B*35:37	1e-05		DQB1*06:09g	0.00917542		B*42:01g	0.0001		DQB1*05:02g	0.028522		B*44:21	1.378e-05		B*81:01g	4.852e-05		B*58:02g	2.31e-05		DQB1*03:01g	0.160544					DRB1*08:18	0.00012897					B*56:27	3.5e-05		B*44:17	6.5e-05
						DRB1*03:01g	0.0928695					B*35:65Q	5e-06		DQB1*06:11	6.036e-05		B*42:02	0.000125		DQB1*05:03g	0.0321233		B*44:25	1.378e-05		B*83:01	1.617e-05		B*58:18	0.00010011		DQB1*03:02g	0.0867838					DRB1*09:01g	0.0071576					B*56:33	5e-06		B*44:205	5e-06
						DRB1*03:02g	0.00780234					B*35:77	1e-05		DQB1*06:14	0.00018109		B*44:02g	0.114045		DQB1*05:04g	0.0005762		B*44:29g	1.378e-05		C*01:02g	0.0278011		B*58:19g	7.7e-06		DQB1*03:03g	0.0531536					DRB1*10:01g	0.0148311					B*57:01g	0.035805		B*44:21	7e-05
						DRB1*03:05	0.00010837					B*35:98	5e-06		DQB1*06:15	6.036e-05		B*44:03g	0.05903		DQB1*05:236N	7.203e-05		B*44:30	2.756e-05		C*01:03g	1.617e-05		B*58:48	7.7e-06		DQB1*03:04g	0.00054165					DRB1*11:01g	0.0596466					B*57:02	0.000285		B*44:29g	0.000735
						DRB1*03:15	0.00010837					B*37:01g	0.01398		DQB1*06:21	6.036e-05		B*44:04	0.000585		DQB1*06:01g	0.00835494		B*45:01g	0.0161788		C*01:06	1.617e-05		B*58:59	7.7e-06		DQB1*03:05g	0.00040924					DRB1*11:02g	0.0121873					B*57:03g	0.00065		B*44:31	5.5e-05
						DRB1*04:01g	0.0319679					B*37:02	1.5e-05		DQB1*06:75N	6.036e-05		B*44:05g	0.001885		DQB1*06:02g	0.11416		B*46:01g	0.00026184		C*02:02g	0.0448635		B*58:93N	7.7e-06		DQB1*03:12	1.204e-05					DRB1*11:03g	0.00896312					B*57:04	5e-06		B*44:83	1e-05
						DRB1*04:02g	0.0147378					B*37:04	1.5e-05		DRB1*01:01g	0.071532		B*44:06	5e-06		DQB1*06:03g	0.0741861		B*47:01g	0.00220495		C*02:06	1.617e-05		B*58:94N	7.7e-06		DQB1*03:28	1.204e-05					DRB1*11:04g	0.030178					B*57:102	5e-06		B*45:01g	0.002105
						DRB1*04:03g	0.010945					B*37:07	5e-06		DRB1*01:02g	0.030967		B*44:08	0.00016		DQB1*06:04g	0.0359406		B*48:01g	0.0208506		C*02:07	0.00012938		B*73:01g	6.161e-05		DQB1*03:367	1.204e-05					DRB1*11:10	6.448e-05					B*57:23	5e-06		B*46:01g	0.00166
						DRB1*04:04g	0.0239489					B*37:17	5e-06		DRB1*01:03g	0.0119522		B*44:09	2.5e-05		DQB1*06:09g	0.00957937		B*48:02	0.00067527		C*02:08	4.852e-05		B*78:01	7.7e-06		DQB1*04:02g	0.0170197					DRB1*11:12	0.00012897					B*57:40	5e-06		B*47:01g	0.00187
						DRB1*04:05g	0.0183138					B*37:52	5e-06		DRB1*01:07	6.036e-05		B*44:10	5e-06		DQB1*06:10	7.203e-05		B*48:03	0.00082686		C*02:43	1.617e-05		B*81:01g	7.7e-06		DQB1*05:01g	0.116972					DRB1*11:13	0.00012897					B*58:01g	0.006585		B*47:02	5e-06
						DRB1*04:06	0.00184222					B*37:64	5e-06		DRB1*03:01g	0.115477		B*44:116	2e-05		DQB1*06:29	7.203e-05		B*48:06	1.378e-05		C*03:02g	0.00567667		C*01:02g	0.0416166		DQB1*05:02g	0.00304526					DRB1*11:15	6.448e-05					B*73:01g	0.00034		B*47:03	0.00014
						DRB1*04:07g	0.00791071					B*38:01g	0.02204		DRB1*03:02g	0.0008451		B*44:13	5e-06		DQB1*06:81	7.203e-05		B*48:07	2.756e-05		C*03:03g	0.0381841		C*01:03g	7.7e-06		DQB1*05:03g	0.0158402					DRB1*11:19	0.00012897					B*78:02	5e-06		B*48:01g	0.003805
						DRB1*04:08g	0.00368444					B*38:02g	5.5e-05		DRB1*03:04	6.036e-05		B*44:152	5e-06		DRB1*01:01g	0.0859262		B*48:12	4.134e-05		C*03:04g	0.0285289		C*01:17	0.00075471		DQB1*05:04g	0.00175734					DRB1*11:25	6.448e-05					B*81:01g	5e-06		B*49:01g	0.03922
						DRB1*04:09	0.00010837					B*38:09	1e-05		DRB1*03:06	6.036e-05		B*44:166	5e-06		DRB1*01:02g	0.0162057		B*48:13	4.134e-05		C*03:05g	1.617e-05		C*02:02g	0.0100499		DQB1*05:05	1.204e-05					DRB1*11:43	6.448e-05					C*01:02g	0.04412		B*49:09	2e-05
						DRB1*04:10g	0.00010837					B*38:12	5e-06		DRB1*03:19	6.036e-05		B*44:177	2e-05		DRB1*01:03g	0.00684241		B*48:28	1.378e-05		C*03:08	8.086e-05		C*02:08	9.241e-05		DQB1*05:51	4.815e-05					DRB1*11:51	6.448e-05					C*01:03g	2e-05		B*49:11	1.5e-05
						DRB1*04:11	0.00975293					B*39:01g	0.014095		DRB1*04:01g	0.036581		B*44:21	5e-06		DRB1*03:01g	0.10242		B*49:01g	0.0233036		C*03:16	0.00014556		C*03:02g	0.0472538		DQB1*06:01g	0.0036832					DRB1*11:65	6.448e-05					C*01:07	5e-06		B*49:22	1e-05
						DRB1*07:01g	0.135457					B*39:05g	2.5e-05		DRB1*04:02g	0.016721		B*44:221	5e-06		DRB1*03:02g	0.00064823		B*50:01g	0.0144975		C*03:19	0.00019407		C*03:03g	0.016927		DQB1*06:02g	0.182619					DRB1*12:01g	0.0161852					C*01:14	5e-06		B*50:01g	0.03268
						DRB1*08:01g	0.0224317					B*39:06g	0.005345		DRB1*04:03g	0.0141857		B*44:229	5e-06		DRB1*03:15	0.00014405		B*50:02	0.00201202		C*03:43	1.617e-05		C*03:04g	0.0159027		DQB1*06:03g	0.0450289					DRB1*12:02g	0.00012897					C*01:32	2.5e-05		B*50:02	0.00013
						DRB1*08:02g	0.00693541					B*39:09g	1.5e-05		DRB1*04:04g	0.0262586		B*44:289	5e-06		DRB1*04:01g	0.0677038		B*51:01g	0.0557163		C*03:44	1.617e-05		C*03:116	1.54e-05		DQB1*06:04g	0.0196557					DRB1*13:01g	0.0889863					C*01:62	5e-06		B*50:07	1e-05
						DRB1*08:03g	0.00585176					B*39:10g	0.000105		DRB1*04:05g	0.0171436		B*44:29g	4.5e-05		DRB1*04:02g	0.0096514		B*51:02	0.00584312		C*04:01g	0.169718		C*03:139	7.7e-06		DQB1*06:07	8.426e-05					DRB1*13:02g	0.0443642					C*02:02g	0.07595		B*50:52	1.5e-05
						DRB1*08:04g	0.0117035					B*39:12	5e-06		DRB1*04:06	0.00156948		B*44:32	2.5e-05		DRB1*04:03g	0.0104437		B*51:04	1.378e-05		C*04:03g	0.00037198		C*03:248	7.7e-06		DQB1*06:09g	0.0169355					DRB1*13:03g	0.0134769					C*02:06	1e-05		B*51:01g	0.130125
						DRB1*08:06	0.0006502					B*39:15	5e-06		DRB1*04:07g	0.00814922		B*44:34	1.5e-05		DRB1*04:04g	0.0253529		B*51:05	5.512e-05		C*04:06g	1.617e-05		C*03:34	7.7e-06		DQB1*06:11	0.00012037					DRB1*13:04	0.00032241					C*02:07	1e-05		B*51:02	0.000265
						DRB1*08:07	0.00433463					B*39:20	5e-06		DRB1*04:08g	0.00470844		B*44:41	1.5e-05		DRB1*04:05g	0.00828292		B*51:06	0.00012403		C*04:07	0.00030728		C*03:371	7.7e-06		DQB1*06:12	2.407e-05					DRB1*13:05	0.00206345					C*02:08	3e-05		B*51:04	1.5e-05
						DRB1*08:10	0.00010837					B*39:24	0.00032		DRB1*04:09	0.00012073		B*45:01g	0.00677		DRB1*04:06	0.0005762		B*51:07	0.00071661		C*04:08	1.617e-05		C*03:392N	7.7e-06		DQB1*06:14	7.222e-05					DRB1*13:10	0.0003869					C*02:102	5e-06		B*51:05	0.002345
						DRB1*09:01g	0.015713					B*39:29	5e-06		DRB1*04:10g	0.00012073		B*46:01g	5.5e-05		DRB1*04:07g	0.00770671		B*51:08g	0.00158481		C*04:13	1.617e-05		C*03:429	7.7e-06		DQB1*06:16	0.00032499					DRB1*13:11	6.448e-05					C*02:152	5e-06		B*51:06	5e-05
						DRB1*10:01g	0.0191807					B*39:31	3e-05		DRB1*04:11	0.00030182		B*47:01g	0.003245		DRB1*04:08g	0.0042495		B*51:09g	2.756e-05		C*04:29	0.00011321		C*03:431	2.31e-05		DQB1*06:24	1.204e-05					DRB1*13:14	0.00012897					C*02:16g	1e-05		B*51:07	0.00401
						DRB1*11:01g	0.0703294					B*39:39	5e-06		DRB1*04:37	6.036e-05		B*48:01g	0.000135		DRB1*04:10g	7.203e-05		B*51:10	6.89e-05		C*04:313	1.617e-05		C*03:88	0.00020793		DQB1*06:26N	2.407e-05					DRB1*13:28	6.448e-05					C*02:26	5e-06		B*51:08g	0.00442
						DRB1*11:02g	0.0128955					B*39:65	5e-06		DRB1*07:01g	0.153386		B*48:04g	1e-05		DRB1*04:11	7.203e-05		B*51:13	0.00017915		C*04:43	1.617e-05		C*03:90	7.7e-06		DQB1*06:33	1.204e-05					DRB1*13:38	6.448e-05					C*02:55	5e-06		B*51:09g	2e-05
						DRB1*11:03g	0.00758561					B*40:01g	0.051265		DRB1*08:01g	0.0239647		B*49:01g	0.01114		DRB1*04:14	7.203e-05		B*51:14	0.00050989		C*04:52	3.235e-05		C*04:01g	0.127114		DQB1*06:68	1.204e-05					DRB1*13:40	0.00045138					C*02:56	5e-06		B*51:21	5e-06
						DRB1*11:04g	0.0352189					B*40:02g	0.016795		DRB1*08:02g	0.00193167		B*50:01g	0.009365		DRB1*07:01g	0.134903		B*51:22	0.00015159		C*04:54	3.235e-05		C*04:03g	0.0161723		DRB1*01:01g	0.0775277					DRB1*14:01g	0.0278566					C*02:92N	5e-06		B*51:211	5e-06
						DRB1*12:01g	0.0187473					B*40:04	2e-05		DRB1*08:03g	0.0028975		B*50:02	0.000435		DRB1*07:05	0.00014405		B*51:31	4.134e-05		C*04:71	1.617e-05		C*04:06g	0.00011552		DRB1*01:02g	0.00512759					DRB1*14:02g	0.00051586					C*03:02g	0.004325		B*51:217	1e-05
						DRB1*12:02g	0.00086693					B*40:06g	0.00036		DRB1*08:04g	0.00368224		B*51:01g	0.04063		DRB1*08:01g	0.0275857		B*51:43	1.378e-05		C*05:01g	0.0517855		C*04:07	7.7e-06		DRB1*01:03g	0.0324025					DRB1*14:04g	0.00083828					C*03:03g	0.043705		B*51:24	5e-06
						DRB1*13:01g	0.0693541					B*40:07	2.5e-05		DRB1*08:06	0.00108656		B*51:02	1e-05		DRB1*08:02g	0.00100835		B*51:75	8.269e-05		C*05:06	6.469e-05		C*04:10g	0.00113976		DRB1*01:07	1.204e-05					DRB1*14:06	0.00045138					C*03:04g	0.053375		B*51:266	5e-06
						DRB1*13:02g	0.0463806					B*40:08	5e-06		DRB1*08:07	0.00012073		B*51:05	1.5e-05		DRB1*08:03g	0.00273696		B*52:01g	0.0248608		C*05:08	6.469e-05		C*04:112	7.7e-06		DRB1*03:01g	0.166261					DRB1*14:07	0.00025793					C*03:09	1e-05		B*51:275	5e-06
						DRB1*13:03g	0.012137					B*40:102	5e-06		DRB1*08:10	0.00018109		B*51:06	2e-05		DRB1*08:04g	0.00288101		B*52:02	5.512e-05		C*05:104	1.617e-05		C*04:117	7.7e-06		DRB1*03:02g	2.407e-05					DRB1*14:08g	6.448e-05					C*03:10	5e-06		B*51:29	1.5e-05
						DRB1*13:04	0.00140876					B*40:108	5e-06		DRB1*08:18	0.00018109		B*51:07	0.00031		DRB1*08:06	0.00036013		B*52:03	4.134e-05		C*05:15	1.617e-05		C*04:153	7.7e-06		DRB1*03:04	0.00012037					DRB1*14:12	6.448e-05					C*03:115	1.5e-05		B*51:33	5e-06
						DRB1*13:05	0.00151712					B*40:114	5e-06		DRB1*09:01g	0.00875287		B*51:08g	0.00071		DRB1*08:18	7.203e-05		B*52:10	5.512e-05		C*05:28	1.617e-05		C*04:155	7.7e-06		DRB1*03:05	0.00031295					DRB1*14:15	0.00012897					C*03:120	1e-05		B*51:34	3.5e-05
						DRB1*13:16	0.00010837					B*40:12	2e-05		DRB1*10:01g	0.0130991		B*51:09g	0.00059		DRB1*09:01g	0.00799481		B*53:01g	0.0159445		C*06:02g	0.107905		C*04:204	6.931e-05		DRB1*03:06	1.204e-05					DRB1*14:17	0.00025793					C*03:122	1.5e-05		B*51:65	2e-05
						DRB1*13:23	0.00010837					B*40:16	5e-06		DRB1*11:01g	0.0635639		B*51:152	1e-05		DRB1*10:01g	0.00885912		B*54:01g	2.756e-05		C*06:04	3.235e-05		C*04:213	1.54e-05		DRB1*03:07	1.204e-05					DRB1*14:21	0.00012897					C*03:14g	5e-06		B*51:69	0.00017
						DRB1*13:40	0.0006502					B*40:198	5e-06		DRB1*11:02g	0.0116504		B*51:65	1.5e-05		DRB1*11:01g	0.0770671		B*55:01g	0.00902651		C*06:06g	4.852e-05		C*04:23	7.7e-06		DRB1*03:107	3.611e-05					DRB1*15:01g	0.0847949					C*03:16	5e-06		B*51:70	4.5e-05
						DRB1*13:42	0.00010837					B*40:21	5e-06		DRB1*11:03g	0.00802849		B*51:73	5e-06		DRB1*11:02g	0.00525785		B*55:02g	4.134e-05		C*06:07	1.617e-05		C*04:259	7.7e-06		DRB1*03:15	2.407e-05					DRB1*15:02g	0.00954346					C*03:19	1.5e-05		B*51:74	2.5e-05
						DRB1*13:56	0.00021673					B*40:27	5e-06		DRB1*11:04g	0.0379693		B*51:75	1e-05		DRB1*11:03g	0.0108758		B*55:11	2.756e-05		C*06:32	1.617e-05		C*04:26	6.931e-05		DRB1*04:01g	0.110412					DRB1*15:03g	0.00116069					C*03:250	5e-06		B*51:83	3.5e-05
						DRB1*13:80	0.0003251					B*40:32	5e-06		DRB1*11:08	0.00012073		B*52:01g	0.005655		DRB1*11:04g	0.0349323		B*55:64	1.378e-05		C*06:58	4.852e-05		C*04:261	7.7e-06		DRB1*04:02g	0.00201011					DRB1*15:06	6.448e-05					C*03:272	5e-06		B*51:95	1e-05
						DRB1*14:01g	0.02785					B*40:42	1.5e-05		DRB1*11:102	6.036e-05		B*52:04	1e-05		DRB1*11:113	7.203e-05		B*56:01g	0.00396891		C*07:01g	0.17368		C*04:273	7.7e-06		DRB1*04:03g	0.00441743					DRB1*16:01g	0.0198607					C*03:35	5e-06		B*52:01g	0.032575
						DRB1*14:02g	0.00736888					B*40:89	5e-06		DRB1*11:113	6.036e-05		B*53:01g	0.00295		DRB1*11:14	0.00014405		B*57:01g	0.0134226		C*07:02g	0.0727455		C*04:29	1.54e-05		DRB1*04:04g	0.0430549					DRB1*16:02g	0.00277276					C*03:396	5e-06		B*52:04	5e-06
						DRB1*14:03g	0.00010837					B*41:01g	0.00418		DRB1*11:11g	6.036e-05		B*54:01g	2.5e-05		DRB1*11:15	0.00014405		B*57:02	0.00085442		C*07:04g	0.0132941		C*04:346	7.7e-06		DRB1*04:05g	0.00465816					DRB1*16:05	0.00025793					C*03:40g	5e-06		B*52:11	5e-06
						DRB1*14:04g	0.00097529					B*41:02g	0.005515		DRB1*11:12	0.00018109		B*55:01g	0.01894		DRB1*11:19	7.203e-05		B*57:03g	0.00682156		C*07:05	1.617e-05		C*04:385N	7.7e-06		DRB1*04:06	0.00064998											C*03:464	5e-06		B*53:01g	0.005285
						DRB1*14:06	0.00195059					B*41:03	5e-06		DRB1*11:13	6.036e-05		B*55:02g	2e-05		DRB1*11:28	7.203e-05		B*57:04	6.89e-05		C*07:114	1.617e-05		C*05:01g	0.00750855		DRB1*04:07g	0.0162133											C*03:51	1e-05		B*53:04	5e-06
						DRB1*14:13	0.0003251					B*41:10	5e-06		DRB1*11:14	0.00018109		B*55:05	1e-05		DRB1*11:42	7.203e-05		B*58:01g	0.0114106		C*07:119	6.469e-05		C*06:02g	0.113968		DRB1*04:08g	0.00245546											C*03:54	2e-05		B*53:05	2.5e-05
						DRB1*14:21	0.00021673					B*42:01g	0.00019		DRB1*11:15	0.00036219		B*56:01g	0.00452		DRB1*12:01g	0.0191587		B*58:02g	0.00323852		C*07:151	1.617e-05		C*06:03	1.54e-05		DRB1*04:09	4.815e-05											C*03:70	5e-06		B*53:06	5e-06
						DRB1*15:01g	0.0776983					B*42:02	0.00013		DRB1*11:19	6.036e-05		B*57:01g	0.04088		DRB1*12:02g	0.0005762		B*59:01g	1.378e-05		C*07:172	3.235e-05		C*06:127	2.31e-05		DRB1*04:10g	2.407e-05											C*04:01g	0.12715		B*53:24	1.5e-05
						DRB1*15:02g	0.008886					B*42:05	1e-05		DRB1*11:24	0.00012073		B*57:02	0.000275		DRB1*13:01g	0.0713051		B*67:01g	9.647e-05		C*07:19g	1.617e-05		C*06:152N	7.7e-06		DRB1*04:13	3.611e-05											C*04:03g	4.5e-05		B*54:01g	0.00151
						DRB1*15:03g	0.0225401					B*44:02g	0.08041		DRB1*11:28	6.036e-05		B*57:03g	0.00025		DRB1*13:02g	0.0466724		B*73:01g	0.00052368		C*07:21	1.617e-05		C*06:203	7.7e-06		DRB1*04:16	0.00010833											C*04:04	5e-06		B*55:01g	0.03175
						DRB1*15:11	0.00043346					B*44:03g	0.04016		DRB1*11:33	0.00012073		B*57:05	5e-06		DRB1*13:03g	0.0123163		B*78:01	0.00113004		C*07:22g	1.617e-05		C*06:241	7.7e-06		DRB1*04:38	6.018e-05											C*04:10g	5e-06		B*55:02g	0.000395
						DRB1*15:142	0.00010837					B*44:04	0.0007		DRB1*11:93	6.036e-05		B*57:121	5e-06		DRB1*13:04	0.00021608		B*78:04	8.269e-05		C*07:25	1.617e-05		C*06:27	0.00025414		DRB1*07:01g	0.155621											C*04:142	5e-06		B*55:04	5e-06
						DRB1*15:18	0.00010837					B*44:05g	0.00529		DRB1*12:01g	0.0127369		B*58:01g	0.00544		DRB1*13:05	0.00244886		B*81:01g	0.00139187		C*07:28g	1.617e-05		C*06:30	7.7e-06		DRB1*08:01g	0.01578											C*04:166	5e-06		B*55:07	1.5e-05
						DRB1*15:94	0.00010837					B*44:06	5e-05		DRB1*12:02g	0.00030182		B*58:02g	6e-05		DRB1*13:06	7.203e-05		B*82:01	0.00024806		C*07:40	1.617e-05		C*06:35	7.701e-05		DRB1*08:02g	0.0002287											C*04:241	5e-06		B*55:21	2.5e-05
						DRB1*16:01g	0.0179887					B*44:17	1e-05		DRB1*13:01g	0.0724979		B*67:01g	8.5e-05		DRB1*13:10	7.203e-05		C*01:02g	0.0518714		C*07:46	1.617e-05		C*06:54	1.54e-05		DRB1*08:03g	0.00201011											C*04:77	2e-05		B*55:28	5e-06
						DRB1*16:02g	0.0125704					B*44:21	1.5e-05		DRB1*13:02g	0.0427985		B*73:01g	0.000195		DRB1*13:14	7.203e-05		C*01:10	0.00011025		C*07:493	1.617e-05		C*07:01g	0.104542		DRB1*08:04g	0.00024073											C*04:86	1e-05		B*55:74	1.5e-05
						DRB1*16:05	0.00010837					B*44:29g	7.5e-05		DRB1*13:03g	0.0144271		B*78:01	5e-06		DRB1*13:18	7.203e-05		C*01:133	1.378e-05		C*07:60	1.617e-05		C*07:02g	0.1148		DRB1*08:05	0.00014444											C*04:96	5e-06		B*56:01g	0.003465
						DRB1*16:22	0.00010837					B*44:41	5e-06		DRB1*13:04	0.00078474		B*81:01g	1e-05		DRB1*13:20	7.203e-05		C*01:22	1.378e-05		C*07:79	1.617e-05		C*07:04g	0.0165188		DRB1*08:06	0.00046943											C*05:01g	0.04355		B*56:04	5e-06
												B*44:45	5e-06		DRB1*13:05	0.00313896		B*82:01	5e-06		DRB1*13:29	7.203e-05		C*02:02g	0.0406538		C*07:81	1.617e-05		C*07:127	7.7e-06		DRB1*08:10	9.629e-05											C*05:08	8e-05		B*56:27	5e-06
												B*44:48	5e-06		DRB1*13:06	0.00012073		C*01:02g	0.03315		DRB1*14:01g	0.0317632		C*02:04	1.378e-05		C*07:85	4.852e-05		C*07:13	0.00010782		DRB1*09:01g	0.00719788											C*05:122	5e-06		B*56:34	1e-05
												B*44:57	5e-06		DRB1*13:10	0.00012073		C*01:07	1.5e-05		DRB1*14:02g	7.203e-05		C*02:06	2.756e-05		C*07:95	8.086e-05		C*07:130	1.54e-05		DRB1*10:01g	0.00730621											C*05:13	5e-06		B*57:01g	0.01491
												B*44:67	5e-06		DRB1*13:11	6.036e-05		C*01:12	1e-05		DRB1*14:04g	0.00093633		C*02:07	4.134e-05		C*08:01g	0.0005337		C*07:165g	7.7e-06		DRB1*11:01g	0.0249639											C*05:16	1.5e-05		B*57:02	0.00066
												B*44:73	5e-06		DRB1*13:14	6.036e-05		C*01:14	5e-06		DRB1*14:06	0.00021608		C*02:08	2.756e-05		C*08:02g	0.0380062		C*07:211	7.7e-06		DRB1*11:02g	0.00102311											C*05:22	1e-05		B*57:03g	0.000815
												B*44:77	5e-06		DRB1*13:19	0.00012073		C*01:160	5e-06		DRB1*14:07	0.0002881		C*02:109	1.378e-05		C*08:03g	0.0003558		C*07:232	7.7e-06		DRB1*11:03g	0.00193789											C*05:32	5e-06		B*58:01g	0.016705
												B*44:80	5e-06		DRB1*13:24	6.036e-05		C*01:32	1.5e-05		DRB1*14:16	0.00014405		C*02:14g	4.134e-05		C*08:04	1.617e-05		C*07:261	2.31e-05		DRB1*11:04g	0.00859413											C*05:47	1.5e-05		B*58:02g	5.5e-05
												B*45:01g	0.004185		DRB1*13:40	0.00012073		C*01:53	5e-06		DRB1*15:01g	0.115889		C*02:21	1.378e-05		C*08:15	0.00011321		C*07:26g	0.00460524		DRB1*11:06g	8.426e-05											C*05:80	5e-06		B*58:33	1e-05
												B*46:01g	0.00016		DRB1*13:42	6.036e-05		C*01:54	5e-06		DRB1*15:02g	0.00777874		C*02:26	2.756e-05		C*08:33	8.086e-05		C*07:289	1.54e-05		DRB1*11:07	9.629e-05											C*06:02g	0.118495		B*67:01g	6.5e-05
												B*47:01g	0.0032		DRB1*13:92	6.036e-05		C*01:70	1e-05		DRB1*15:03g	0.00194468		C*02:46	1.378e-05		C*08:63	1.617e-05		C*07:29	0.00050827		DRB1*11:11g	1.204e-05											C*06:07	5e-06		B*73:01g	0.00136
												B*47:02	4.5e-05		DRB1*14:01g	0.0284317		C*01:74	1.5e-05		DRB1*15:04	0.00021608		C*02:97	1.378e-05		C*12:02g	0.020394		C*07:314	1.54e-05		DRB1*11:12	2.407e-05											C*06:18	3e-05		B*78:01	1.5e-05
												B*48:01g	0.000245		DRB1*14:02g	0.00138839		C*02:02g	0.036995		DRB1*15:22	7.203e-05		C*03:02g	0.00406538		C*12:03g	0.0846811		C*07:317	7.7e-06		DRB1*11:13	1.204e-05											C*06:30	5e-06		B*81:01g	4e-05
												B*48:02	1e-05		DRB1*14:03g	6.036e-05		C*02:03	1e-05		DRB1*16:01g	0.0232642		C*03:03g	0.0324955		C*12:04	3.235e-05		C*07:339	1.54e-05		DRB1*11:14	1.204e-05											C*06:42	1e-05		B*82:02	4e-05
												B*48:05	5e-06		DRB1*14:04g	0.00169021		C*02:06	1.5e-05		DRB1*16:02g	0.00252089		C*03:04g	0.0661347		C*12:05	0.00032346		C*07:340	2.31e-05		DRB1*11:15	2.407e-05											C*06:54	2.5e-05		C*01:02g	0.03865
												B*49:01g	0.013155		DRB1*14:06	0.00042255		C*02:07	3.5e-05		DRB1*16:04	0.00014405		C*03:05g	0.0131332		C*12:12	1.617e-05		C*07:361	1.54e-05		DRB1*11:36	1.204e-05											C*06:70	1e-05		C*01:03g	0.0002
												B*50:01g	0.010535		DRB1*14:07	0.00012073		C*02:08	5e-06					C*03:06	0.0093986		C*12:16	1.617e-05		C*07:455	7.7e-06		DRB1*11:39	2.407e-05											C*06:71	5e-06		C*01:12	1.5e-05
												B*50:02	0.000305		DRB1*14:11	6.036e-05		C*02:19	5e-06					C*03:07	0.0002205		C*12:188	1.617e-05		C*07:48	3.08e-05		DRB1*12:01g	0.012843											C*06:86	5e-06		C*01:120	1.5e-05
												B*51:01g	0.057105		DRB1*14:12	6.036e-05		C*03:02g	0.00155					C*03:08	0.0003583		C*12:24	1.617e-05		C*07:49	7.7e-06		DRB1*12:02g	4.815e-05											C*07:01g	0.140945		C*01:17	2.5e-05
												B*51:02	2e-05		DRB1*14:21	6.036e-05		C*03:03g	0.058475					C*03:10	1.378e-05		C*12:264	1.617e-05		C*07:75	7.7e-06		DRB1*13:01g	0.0422003											C*07:02g	0.116445		C*01:58	1.5e-05
												B*51:05	0.000525		DRB1*15:01g	0.0981528		C*03:04g	0.078535					C*03:123	1.378e-05		C*12:67	3.235e-05		C*07:89	7.7e-06		DRB1*13:02g	0.036844											C*07:04g	0.02374		C*02:02g	0.036045
												B*51:06	5e-06		DRB1*15:02g	0.0112882		C*03:05g	5e-06					C*03:14g	1.378e-05		C*14:02g	0.0173697		C*08:01g	0.0254829		DRB1*13:03g	0.00811266											C*07:101	5e-06		C*02:07	0.000125
												B*51:07	0.000825		DRB1*15:03g	0.0010262		C*03:07	3e-05					C*03:16	1.378e-05		C*14:03g	0.00084099		C*08:02g	0.00098574		DRB1*13:04	1.204e-05											C*07:106	5e-06		C*02:08	1e-05
												B*51:08g	0.0013		DRB1*15:15	6.036e-05		C*03:09	3.5e-05					C*03:38	2.756e-05		C*14:04	1.617e-05		C*08:03g	0.00151711		DRB1*13:05	0.00018055											C*07:117	3e-05		C*02:104	5e-06
												B*51:09g	1.5e-05		DRB1*16:01g	0.0179886		C*03:10	7e-05					C*03:40g	1.378e-05		C*14:05	3.235e-05		C*08:173N	7.7e-06		DRB1*13:06	9.629e-05											C*07:12	4.5e-05		C*02:13	1.5e-05
												B*51:179	1e-05		DRB1*16:02g	0.00277677		C*03:11	4e-05					C*03:426	1.378e-05		C*14:19	1.617e-05		C*12:02g	0.0897406		DRB1*13:10	0.00015648											C*07:120	5e-06		C*02:16g	5e-06
												B*51:20	5e-06					C*03:115	5e-06					C*03:47	9.647e-05		C*14:37	1.617e-05		C*12:03g	0.0466685		DRB1*13:14	3.611e-05											C*07:124	5e-06		C*02:21	5e-06
												B*51:22	3.5e-05					C*03:126	1.5e-05					C*03:78	2.756e-05		C*15:02g	0.0295801		C*12:04	0.00310353		DRB1*13:18	1.204e-05											C*07:127	1e-05		C*02:45	5e-06
												B*51:24	5e-06					C*03:127	5e-06					C*04:01g	0.167673		C*15:04g	0.00145556		C*12:05	0.00017712		DRB1*13:20	6.018e-05											C*07:147	1e-05		C*02:86	5e-06
												B*51:26	1e-05					C*03:13	5e-06					C*04:03g	0.0002894		C*15:05g	0.00960668		C*12:09	0.00049287		DRB1*13:36	2.407e-05											C*07:16	5e-06		C*02:91	1e-05
												B*51:40	5e-06					C*03:14g	0.00019					C*04:04	0.00045477		C*15:06	0.00090568		C*12:101	7.7e-06		DRB1*13:49	1.204e-05											C*07:17	4.5e-05		C*03:02g	0.009315
												B*51:43	1.5e-05					C*03:151	1e-05					C*04:07	0.00019293		C*15:07	4.852e-05		C*12:117	1.54e-05		DRB1*13:71	1.204e-05											C*07:173	1e-05		C*03:03g	0.023475
												B*51:44N	5e-06					C*03:16	4.5e-05					C*04:10g	1.378e-05		C*15:09	0.0001779		C*12:136	7.7e-06		DRB1*14:01g	0.0155152											C*07:191N	5e-06		C*03:04g	0.026255
												B*51:49	5e-06					C*03:19	9e-05					C*04:13	5.512e-05		C*15:11	4.852e-05		C*12:16	7.7e-06		DRB1*14:02g	3.611e-05											C*07:199	5e-06		C*03:115	5e-06
												B*51:50	5e-06					C*03:282	5e-06					C*04:17	2.756e-05		C*15:23	1.617e-05		C*12:162	2.31e-05		DRB1*14:04g	0.00026481											C*07:19g	5e-06		C*03:13	5e-06
												B*51:69	5e-06					C*03:30	5e-06					C*04:19	0.00024806		C*15:24	3.235e-05		C*12:166	7.7e-06		DRB1*14:06	6.018e-05											C*07:218	5e-06		C*03:151	5e-06
												B*52:01g	0.0088					C*03:40g	1e-05					C*04:193	1.378e-05		C*16:01g	0.0198117		C*12:18	3.08e-05		DRB1*14:07	6.018e-05											C*07:22g	1e-05		C*03:155	5e-06
												B*52:06	5e-06					C*03:44	4e-05					C*04:27	2.756e-05		C*16:02g	0.0127604		C*12:279	7.7e-06		DRB1*14:16	6.018e-05											C*07:250	5e-06		C*03:16	7.5e-05
												B*53:01g	0.002835					C*03:46	5e-06					C*04:46	1.378e-05		C*16:04	0.00632359		C*12:38	7.7e-06		DRB1*15:01g	0.185291											C*07:259	5e-06		C*03:184	5e-06
												B*53:06	1e-05					C*03:59	5e-06					C*04:85	1.378e-05		C*16:132N	3.235e-05		C*12:41	1.54e-05		DRB1*15:02g	0.00362301											C*07:262	5e-06		C*03:19	0.000385
												B*54:01g	5e-05					C*03:75	2e-05					C*05:01g	0.0492944		C*17:01g	0.0183562		C*12:49	7.7e-06		DRB1*15:03g	7.222e-05											C*07:279	5e-06		C*03:309	1.5e-05
												B*55:01g	0.015155					C*04:01g	0.08656					C*05:04	5.512e-05		C*17:10	1.617e-05		C*12:54	7.7e-06		DRB1*15:04	2.407e-05											C*07:27g	1.5e-05		C*03:35	5e-06
												B*55:02g	3.5e-05					C*04:03g	7e-05					C*05:05	1.378e-05		C*17:32	3.235e-05		C*12:60	6.161e-05		DRB1*15:05	1.204e-05											C*07:285	1e-05		C*03:40g	5e-06
												B*55:09	1e-05					C*04:04	5e-06					C*05:09	0.00074417		C*18:01g	0.00119679		C*12:72	1.54e-05		DRB1*15:07g	1.204e-05											C*07:303	5e-06		C*03:44	5e-06
												B*55:11	1e-05					C*04:06g	5e-06					C*05:29	1.378e-05		DPB1*01:01g	0.0317958		C*14:02g	0.035217		DRB1*15:104	1.204e-05											C*07:315	5e-06		C*03:54	5e-06
												B*55:17	5e-06					C*04:07	5e-06					C*06:02g	0.0610358		DPB1*02:01g	0.188705		C*14:03g	0.00053908		DRB1*15:22	1.204e-05											C*07:358	5e-06		C*03:71	2.5e-05
												B*55:23	5e-06					C*04:15	5e-06					C*06:04	2.756e-05		DPB1*02:02g	0.00318605		C*14:12	0.00015402		DRB1*16:01g	0.00211844											C*07:36	5e-06		C*03:86	1e-05
												B*55:25	1.5e-05					C*04:49	5e-06					C*06:06g	2.756e-05		DPB1*03:01g	0.0971665		C*14:24	7.7e-06		DRB1*16:02g	0.00024073											C*07:40	5.5e-05		C*04:01g	0.18929
												B*56:01g	0.00891					C*04:78	5e-06					C*06:07	1.378e-05		DPB1*04:01g	0.345452		C*15:02g	0.106976														C*07:411	5e-06		C*04:03g	0.000565
												B*56:04	5e-06					C*05:01g	0.112985					C*06:08	1.378e-05		DPB1*04:02g	0.149162		C*15:04g	0.00167113														C*07:46	5e-06		C*04:04	0.000135
												B*56:07	5e-06					C*05:05	0.000215					C*06:09	2.756e-05		DPB1*05:01g	0.0144424		C*15:05g	0.0149709														C*07:68	0.000185		C*04:07	9.5e-05
												B*56:16	2e-05					C*05:07N	0.000115					C*06:27	1.378e-05		DPB1*06:01g	0.00802174		C*15:06	7.7e-06														C*07:718	5e-06		C*04:08	5e-06
												B*56:25	5e-06					C*05:08	1e-05					C*07:01g	0.0985888		DPB1*09:01g	0.00980075		C*15:07	0.00171734														C*08:01g	0.00034		C*04:108	5e-06
												B*56:31	5e-06					C*05:09	4.5e-05					C*07:02g	0.127653		DPB1*10:01g	0.0224803		C*15:08	2.31e-05														C*08:02g	0.01737		C*04:10g	5e-06
												B*56:41	1e-05					C*05:10	5e-06					C*07:04g	0.00697315		DPB1*102:01	0.00011321		C*15:10	7.701e-05														C*08:03g	0.00097		C*04:116	5e-06
												B*57:01g	0.034785					C*05:111	5e-06					C*07:05	4.134e-05		DPB1*11:01g	0.01048		C*15:11	7.7e-06														C*08:04	5e-06		C*04:14	5e-05
												B*57:02	0.000175					C*05:14	5e-06					C*07:07	6.89e-05		DPB1*115:01	1.617e-05		C*15:124	1.54e-05														C*08:112	5e-06		C*04:15	5e-06
												B*57:03g	0.000615					C*05:18	2e-05					C*07:10	1.378e-05		DPB1*116:01	3.235e-05		C*15:129	1.54e-05														C*08:12	2e-05		C*04:178	5e-06
												B*57:04	5e-06					C*05:22	2e-05					C*07:137	1.378e-05		DPB1*125:01	1.617e-05		C*15:147	7.7e-06														C*12:02g	0.01517		C*04:184	5e-06
												B*57:14	5e-06					C*05:28	5e-06					C*07:138	1.378e-05		DPB1*128:01	4.852e-05		C*15:17	1.54e-05														C*12:03g	0.10316		C*04:29	4e-05
												B*57:22	5e-06					C*05:29	5e-06					C*07:141	1.378e-05		DPB1*13:01g	0.0303888		C*15:182	7.7e-06														C*12:04	2e-05		C*04:33	1e-05
												B*57:44	5e-06					C*05:36	5e-06					C*07:155	1.378e-05		DPB1*137:01g	3.235e-05		C*15:206	7.7e-06														C*12:05	5e-06		C*04:39	4e-05
												B*57:48	5e-06					C*05:43	5e-06					C*07:17	0.00038587		DPB1*14:01g	0.0286421		C*15:22	7.7e-06														C*12:13	5e-06		C*04:54	1e-05
												B*58:01g	0.0076					C*05:46	5e-06					C*07:172	1.378e-05		DPB1*15:01g	0.00655001		C*15:32Q	2.31e-05														C*12:135	5e-06		C*05:01g	0.026485
												B*58:02g	2.5e-05					C*05:55	1e-05					C*07:19g	2.756e-05		DPB1*158:01	1.617e-05		C*15:33	7.7e-06														C*12:14g	5e-06		C*05:05	5e-06
												B*58:05	1e-05					C*05:98	5e-06					C*07:228	1.378e-05		DPB1*16:01g	0.00328309		C*15:42	3.08e-05														C*12:16	0.000445		C*05:06	5e-06
												B*58:23	5e-06					C*06:02g	0.0938					C*07:26g	1.378e-05		DPB1*164:01	1.617e-05		C*15:57	3.08e-05														C*12:21	1e-05		C*05:113N	1e-05
												B*67:01g	5.5e-05					C*06:06g	0.00013					C*07:35	1.378e-05		DPB1*17:01g	0.0313753		C*15:58	8.471e-05														C*12:28	5e-06		C*05:152	5e-06
												B*73:01g	0.00057					C*06:07	5.5e-05					C*07:40	1.378e-05		DPB1*173:01	1.617e-05		C*15:64	7.7e-06														C*12:30	5e-05		C*05:18	4.5e-05
												B*78:01	5e-06					C*06:13	5e-06					C*07:51	1.378e-05		DPB1*18:01g	8.086e-05		C*15:68	7.7e-06														C*12:34	0.00015		C*05:26	8.5e-05
												B*78:02	1.5e-05					C*06:139	5e-06					C*07:61N	1.378e-05		DPB1*19:01g	0.00371976		C*15:72	7.7e-06														C*12:45	2e-05		C*05:32	1e-05
												B*81:01g	2.5e-05					C*06:14	5e-06					C*07:72	1.378e-05		DPB1*20:01g	0.00266852		C*15:92N	1.54e-05														C*12:54	1e-05		C*05:42	5e-06
												B*82:01	5e-06					C*06:155	5e-06					C*07:792	1.378e-05		DPB1*21:01g	3.235e-05		C*15:98	1.54e-05														C*12:87	1e-05		C*06:02g	0.097565
												C*01:02g	0.035325					C*06:222	5e-06					C*07:95	1.378e-05		DPB1*23:01g	0.00637211		C*16:01g	0.00025414														C*12:99	1e-05		C*06:03	5e-06
												C*01:03g	5e-06					C*06:23	5e-06					C*07:99	1.378e-05		DPB1*24:01	0.0001779		C*16:02g	0.0263839														C*14:02g	0.010105		C*06:06g	0.00031
												C*01:07	5e-06					C*06:242	5e-06					C*08:01g	0.0274654		DPB1*244:01	1.617e-05		C*16:04	0.00043126														C*14:03g	0.00011		C*06:199	5e-06
												C*01:14	5e-06					C*06:28	5e-06					C*08:02g	0.0488672		DPB1*25:01	3.235e-05		C*16:12	7.7e-06														C*14:04	5e-06		C*06:27	2.5e-05
												C*01:32	1.5e-05					C*06:38	3e-05					C*08:03g	0.00330743		DPB1*26:01g	0.00029111		C*16:143	2.31e-05														C*14:05	5e-06		C*06:34	6e-05
												C*01:45	5e-06					C*06:66	5e-06					C*08:04	0.00097845		DPB1*260:01	1.617e-05		C*16:19	3.08e-05														C*14:25	1.5e-05		C*06:53	3.5e-05
												C*01:59	5e-06					C*06:76	1e-05					C*08:10	0.00017915		DPB1*27:01	3.235e-05		C*16:30N	7.7e-06														C*15:02g	0.01944		C*06:90	5e-06
												C*02:02g	0.056745					C*06:87g	1e-05					C*08:11	4.134e-05		DPB1*28:01g	3.235e-05		C*16:89N	7.7e-06														C*15:04g	0.000545		C*06:91	5e-06
												C*02:06	0.000165					C*07:01g	0.171075					C*08:114	1.378e-05		DPB1*29:01g	3.235e-05		C*16:99	7.7e-06														C*15:05g	0.002895		C*07:01g	0.111415
												C*02:07	1e-05					C*07:02g	0.15101					C*08:12	1.378e-05		DPB1*30:01	0.00054988		C*17:01g	0.00181745														C*15:06	0.000245		C*07:02g	0.069135
												C*02:16g	5e-06					C*07:04g	0.01745					C*08:13	1.378e-05		DPB1*33:01	0.00012938		C*18:01g	5.391e-05														C*15:11	0.000145		C*07:04g	0.010635
												C*02:19	5e-06					C*07:07	5e-06					C*08:15	1.378e-05		DPB1*34:01g	0.00056605		DPB1*01:01g	0.0328374														C*16:01g	0.012815		C*07:05	1.5e-05
												C*02:24	5e-06					C*07:10	6.5e-05					C*08:43	1.378e-05		DPB1*35:01	0.00066309		DPB1*02:01g	0.228645														C*16:02g	0.00533		C*07:07	5e-05
												C*02:25Q	1e-05					C*07:104N	5e-06					C*12:02g	0.0105149		DPB1*355:01	3.235e-05		DPB1*02:02g	0.0007239														C*16:04	0.000985		C*07:131	1.5e-05
												C*02:30	1.5e-05					C*07:12	1e-05					C*12:03g	0.0423626		DPB1*374:01	6.469e-05		DPB1*03:01g	0.0502495														C*16:52	5e-06		C*07:141	1e-05
												C*02:35	1e-05					C*07:13	1e-05					C*12:04	0.00013781		DPB1*39:01g	3.235e-05		DPB1*04:01g	0.35177														C*16:74	5e-06		C*07:155	1e-05
												C*02:36	5e-06					C*07:138	5e-06					C*12:05	5.512e-05		DPB1*41:01	0.00058222		DPB1*04:02g	0.0619859														C*17:01g	0.016365		C*07:171	1e-05
												C*02:38	1e-05					C*07:141	5e-06					C*12:12	0.0002205		DPB1*413:01	1.617e-05		DPB1*05:01g	0.00678465														C*18:01g	0.000235		C*07:241	5e-06
												C*02:87	5e-06					C*07:149	3e-05					C*12:13	1.378e-05		DPB1*45:01g	0.00033963		DPB1*06:01g	6.161e-05														DPB1*01:01g	0.0487		C*07:243	2.5e-05
												C*03:02g	0.003435					C*07:16	5e-06					C*12:47	1.378e-05		DPB1*46:01	0.0001779		DPB1*08:01	7.7e-06														DPB1*02:01g	0.13912		C*07:247	5e-06
												C*03:03g	0.05756					C*07:19g	5e-06					C*14:02g	0.0118103		DPB1*47:01	6.469e-05		DPB1*09:01g	0.0501263														DPB1*02:02g	0.00172		C*07:26g	5e-06
												C*03:04g	0.08193					C*07:21	2e-05					C*14:03g	0.00067527		DPB1*49:01	3.235e-05		DPB1*10:01g	0.00909497														DPB1*03:01g	0.089355		C*07:36	5e-05
												C*03:05g	5e-06					C*07:227N	5e-06					C*14:04	2.756e-05		DPB1*50:01	6.469e-05		DPB1*100:01	0.00030804														DPB1*04:01g	0.43874		C*07:376	5e-06
												C*03:06	5e-06					C*07:22g	2e-05					C*14:06	0.00011025		DPB1*51:01g	0.00012938		DPB1*103:01	7.7e-06														DPB1*04:02g	0.138035		C*07:385	5e-06
												C*03:07	1e-05					C*07:24	5e-06					C*14:66	8.269e-05		DPB1*521:01	6.469e-05		DPB1*108:01	2.31e-05														DPB1*05:01g	0.012505		C*07:40	5e-06
												C*03:08	1e-05					C*07:25	1.5e-05					C*15:02g	0.0295601		DPB1*55:01	1.617e-05		DPB1*1080:01	7.7e-06														DPB1*06:01g	0.0145		C*07:425	5e-06
												C*03:136	5e-06					C*07:26g	2e-05					C*15:04g	0.00039965		DPB1*57:01g	3.235e-05		DPB1*109:01	7.7e-06														DPB1*09:01g	0.005225		C*07:441	5e-06
												C*03:14g	1e-05					C*07:29	1e-05					C*15:05g	0.00723499		DPB1*59:01g	8.086e-05		DPB1*1095:01	7.7e-06														DPB1*10:01g	0.01178		C*07:46	5e-06
												C*03:151	5e-06					C*07:301	1e-05					C*15:06	0.0002205		DPB1*593:01	9.704e-05		DPB1*11:01g	6.161e-05														DPB1*108:01	1.5e-05		C*07:49	5e-06
												C*03:159	5e-06					C*07:32N	3e-05					C*15:07	1.378e-05		DPB1*595:01	6.469e-05		DPB1*113:01	3.08e-05														DPB1*11:01g	0.00852		C*07:51	5e-06
												C*03:16	3.5e-05					C*07:33N	1e-05					C*15:09	0.00487845		DPB1*63:01	0.00014556		DPB1*117:01	7.7e-06														DPB1*115:01	2.5e-05		C*07:558	5e-06
												C*03:17	5e-06					C*07:369	5e-06					C*15:11	1.378e-05		DPB1*70:01	4.852e-05		DPB1*125:01	0.00017712														DPB1*116:01	5e-06		C*07:632Q	5e-06
												C*03:176	5e-06					C*07:38	2e-05					C*15:122N	1.378e-05		DPB1*71:01	0.00016173		DPB1*13:01g	0.0666451														DPB1*127:01	4e-05		C*07:659	5e-06
												C*03:19	1e-05					C*07:408	1.5e-05					C*15:17	1.378e-05		DPB1*75:01	3.235e-05		DPB1*132:01g	2.31e-05														DPB1*128:01	5e-06		C*07:70	1e-05
												C*03:26	5e-06					C*07:46	5e-06					C*15:27	1.378e-05		DPB1*78:01	0.0001779		DPB1*139:01	6.931e-05														DPB1*129:01	5e-06		C*07:714	1e-05
												C*03:271	5e-06					C*07:485	1e-05					C*16:01g	0.0495976		DPB1*80:01g	1.617e-05		DPB1*14:01g	0.0490096														DPB1*13:01g	0.02254		C*07:723	1.5e-05
												C*03:28	1e-05					C*07:51	1e-05					C*16:02g	0.00662863		DPB1*81:01	0.00043667		DPB1*142:01	7.7e-06														DPB1*130:01g	3.5e-05		C*07:81	1.5e-05
												C*03:315	5e-06					C*07:526	5e-06					C*16:04	0.00103357		DPB1*843:01	1.617e-05		DPB1*15:01g	0.00780119														DPB1*14:01g	0.01169		C*07:82	1e-05
												C*03:42	5e-06					C*07:642	5e-06					C*16:09	4.134e-05		DPB1*88:01	0.00030728		DPB1*150:01	0.00020793														DPB1*15:01g	0.00847		C*07:93	0.00017
												C*03:44	6e-05					C*07:646	5e-06					C*16:26	1.378e-05		DPB1*91:01	1.617e-05		DPB1*16:01g	0.00623787														DPB1*150:01	5e-06		C*08:01g	0.00392
												C*03:51	1e-05					C*07:678	5e-06					C*17:01g	0.0173364		DPB1*99:01	9.704e-05		DPB1*17:01g	0.014016														DPB1*151:01	5e-06		C*08:02g	0.022875
												C*03:53	5e-06					C*07:93	5.5e-05					C*17:04	1.378e-05		DQB1*02:01g	0.19105		DPB1*173:01	7.7e-06														DPB1*152:01g	5e-06		C*08:03g	0.00139
												C*03:65	5e-06					C*08:01g	0.00023					C*18:01g	0.00283887		DQB1*02:03g	1.617e-05		DPB1*18:01g	7.7e-06														DPB1*157:01	2e-05		C*08:04	1e-05
												C*03:70	5e-06					C*08:02g	0.035525					DPB1*01:01g	0.0504382		DQB1*03:01g	0.293004		DPB1*184:01g	7.7e-06														DPB1*16:01g	0.003995		C*08:90	2e-05
												C*03:80	5e-06					C*08:03g	4.5e-05					DPB1*02:01g	0.119522		DQB1*03:02g	0.0648046		DPB1*19:01g	0.00090103														DPB1*17:01g	0.02139		C*12:02g	0.031515
												C*03:83	5e-06					C*08:04	1e-05					DPB1*02:02g	0.00931591		DQB1*03:03g	0.0328147		DPB1*192:01	4.621e-05														DPB1*172:01	5e-06		C*12:03g	0.106525
												C*04:01g	0.11364					C*08:06	5e-06					DPB1*03:01g	0.0742517		DQB1*03:04g	0.00362272		DPB1*20:01g	0.00020793														DPB1*178:01	5e-06		C*12:05	0.00145
												C*04:03g	0.00027					C*08:07	5e-06					DPB1*04:01g	0.267323		DQB1*03:05g	0.0027979		DPB1*209:01	1.54e-05														DPB1*18:01g	5e-06		C*12:09	3.5e-05
												C*04:04	3.5e-05					C*08:12	1e-05					DPB1*04:02g	0.293217		DQB1*03:106	1.617e-05		DPB1*21:01g	0.00290331														DPB1*182:01	1.5e-05		C*12:11	1e-05
												C*04:05	5e-06					C*08:43	5e-06					DPB1*05:01g	0.0234138		DQB1*03:114	1.617e-05		DPB1*212:01	7.7e-06														DPB1*184:01g	2e-05		C*12:12	1.5e-05
												C*04:07	1e-05					C*08:94	1e-05					DPB1*06:01g	0.008241		DQB1*03:12	4.852e-05		DPB1*214:01	7.7e-06														DPB1*189:01	5e-06		C*12:13	5e-06
												C*04:101	5e-06					C*12:02g	0.00551					DPB1*09:01g	0.00589824		DQB1*03:28	1.617e-05		DPB1*215:01	4.621e-05														DPB1*19:01g	0.00462		C*12:149	2.5e-05
												C*04:105N	5e-06					C*12:03g	0.031915					DPB1*10:01g	0.017047		DQB1*03:67	1.617e-05		DPB1*23:01g	0.00115516														DPB1*190:01	0.000155		C*12:14g	1.5e-05
												C*04:11	1e-05					C*12:04	1.5e-05					DPB1*100:01	5.512e-05		DQB1*03:72	1.617e-05		DPB1*242:01	3.851e-05														DPB1*191:01	0.000105		C*12:16	2e-05
												C*04:13	5e-06					C*12:05	1.5e-05					DPB1*108:01	5.512e-05		DQB1*04:01g	9.704e-05		DPB1*25:01	4.621e-05														DPB1*20:01g	0.00129		C*12:233	1.5e-05
												C*04:16	5e-06					C*12:13	9e-05					DPB1*11:01g	0.0214707		DQB1*04:02g	0.0236771		DPB1*26:01g	0.0484398														DPB1*201:01	4e-05		C*12:27	0.00011
												C*04:177	5e-06					C*12:135	5e-06					DPB1*13:01g	0.0206301		DQB1*04:03	1.617e-05		DPB1*266:01	7.7e-06														DPB1*214:01	1e-05		C*12:54	1.5e-05
												C*04:206	5e-06					C*12:16	5e-06					DPB1*132:01g	5.512e-05		DQB1*05:01g	0.103215		DPB1*269:01	3.08e-05														DPB1*216:01N	5e-06		C*12:61	2e-05
												C*04:24	5e-06					C*12:163	1e-05					DPB1*14:01g	0.0294361		DQB1*05:02g	0.0553759		DPB1*27:01	7.7e-06														DPB1*227:01	5e-06		C*12:98	5e-06
												C*04:29	5e-06					C*12:24	2.5e-05					DPB1*147:01	1.378e-05		DQB1*05:03g	0.0538718		DPB1*28:01g	0.00334997														DPB1*23:01g	0.0149		C*12:99	5e-06
												C*04:301	5e-06					C*12:33	5e-06					DPB1*15:01g	0.0041205		DQB1*05:04g	0.00076012		DPB1*29:01g	0.00104735														DPB1*24:01	3.5e-05		C*14:02g	0.03949
												C*04:37	1e-05					C*14:02g	0.009325					DPB1*153:01	9.647e-05		DQB1*05:09	1.617e-05		DPB1*30:01	7.7e-06														DPB1*25:01	1e-05		C*14:03g	0.00299
												C*04:47	1e-05					C*14:03g	0.000165					DPB1*156:01	2.756e-05		DQB1*06:01g	0.0194236		DPB1*31:01g	9.241e-05														DPB1*26:01g	7e-05		C*15:02g	0.054545
												C*04:59g	5e-06					C*14:04	4.5e-05					DPB1*16:01g	0.0023841		DQB1*06:02g	0.0565403		DPB1*311:01	7.7e-06														DPB1*282:01	5e-06		C*15:04g	0.005965
												C*04:71	5e-06					C*15:02g	0.01858					DPB1*17:01g	0.0320131		DQB1*06:03g	0.0502652		DPB1*33:01	6.931e-05														DPB1*283:01	5e-06		C*15:05g	0.013815
												C*04:93N	1e-05					C*15:04g	0.0002					DPB1*18:01g	0.0046304		DQB1*06:04g	0.0397044		DPB1*34:01g	0.00013092														DPB1*29:01g	1.5e-05		C*15:06	0.00406
												C*05:01g	0.070555					C*15:05g	0.00208					DPB1*19:01g	0.00366573		DQB1*06:07	3.235e-05		DPB1*356:01	7.7e-06														DPB1*294:01	1e-05		C*15:09	0.00063
												C*05:04	5e-06					C*15:06	7.5e-05					DPB1*20:01g	0.00197067		DQB1*06:09g	0.00852309		DPB1*36:01	3.08e-05														DPB1*30:01	0.00021		C*15:108	5e-06
												C*05:07N	5e-06					C*15:07	5e-06					DPB1*203:01	1.378e-05		DQB1*06:11	3.235e-05		DPB1*363:01	2.31e-05														DPB1*33:01	2e-05		C*15:11	4.5e-05
												C*05:08	2.5e-05					C*15:09	4.5e-05					DPB1*21:01g	4.134e-05		DQB1*06:118	1.617e-05		DPB1*37:01	7.7e-06														DPB1*34:01g	0.00054		C*15:15	2e-05
												C*05:09	1.5e-05					C*15:11	9.5e-05					DPB1*210:01	4.134e-05		DQB1*06:14	4.852e-05		DPB1*39:01g	4.621e-05														DPB1*340:01	5e-06		C*15:156N	5e-06
												C*05:11	1e-05					C*15:157	5e-06					DPB1*23:01g	0.00288022		DQB1*06:18	1.617e-05		DPB1*398:01g	1.54e-05														DPB1*35:01	0.000115		C*15:171	5e-06
												C*05:13	1e-05					C*15:16	3e-05					DPB1*240:01	1.378e-05		DQB1*06:27	4.852e-05		DPB1*41:01	7.7e-06														DPB1*36:01	0.00027		C*15:180	5e-06
												C*05:133	5e-06					C*15:24	5e-06					DPB1*25:01	4.134e-05		DQB1*06:31	3.235e-05		DPB1*445:01	0.00011552														DPB1*398:01g	1e-05		C*15:30	1e-05
												C*05:15	1e-05					C*15:40	5e-06					DPB1*26:01g	0.00015159		DQB1*06:81	1.617e-05		DPB1*448:01	3.851e-05														DPB1*41:01	5e-06		C*15:31	5e-06
												C*05:16	5e-06					C*16:01g	0.04356					DPB1*27:01	0.0006477		DQB1*06:92g	1.617e-05		DPB1*45:01g	0.00110895														DPB1*412:01	1.5e-05		C*16:01g	0.002675
												C*05:22	5e-06					C*16:02g	0.00209					DPB1*271:01	2.756e-05		DQB1*06:93	1.617e-05		DPB1*454:01	7.7e-06														DPB1*45:01g	0.0001		C*16:02g	0.024
												C*05:26	5e-06					C*16:04	0.000755					DPB1*28:01g	8.269e-05		DRB1*01:01g	0.0553435		DPB1*46:01	0.00064689														DPB1*46:01	4e-05		C*16:04	0.02223
												C*05:28	5e-06					C*16:134	5e-06					DPB1*282:01	1.378e-05		DRB1*01:02g	0.026103		DPB1*47:01	3.08e-05														DPB1*47:01	3.5e-05		C*16:12	2e-05
												C*05:32	5e-06					C*16:27	5e-06					DPB1*285:01	1.378e-05		DRB1*01:03g	0.00250679		DPB1*482:01	7.7e-06														DPB1*50:01	1.5e-05		C*16:15	5e-06
												C*05:34	1e-05					C*16:38	5e-05					DPB1*29:01g	0.00060636		DRB1*01:07	1.617e-05		DPB1*49:01	1.54e-05														DPB1*51:01g	0.00029		C*16:77N	5e-06
												C*05:43	5e-06					C*17:01g	0.00566					DPB1*30:01	0.00067527		DRB1*01:10	1.617e-05		DPB1*51:01g	0.00023873														DPB1*52:01	1.5e-05		C*17:01g	0.019455
												C*05:46	5e-06					C*18:01g	0.00011					DPB1*303:01	1.378e-05		DRB1*03:01g	0.0851016		DPB1*52:01	2.31e-05														DPB1*56:01	5e-06		C*18:01g	0.000655
												C*05:47	1e-05					DPB1*01:01g	0.059995					DPB1*31:01g	2.756e-05		DRB1*03:02g	0.00114827		DPB1*520:01	1.54e-05														DPB1*57:01g	5e-06		DPB1*01:01g	0.00999
												C*05:52	5e-06					DPB1*02:01g	0.118805					DPB1*329:01	1.378e-05		DRB1*03:04	0.00011321		DPB1*526:01	3.08e-05														DPB1*59:01g	0.00021		DPB1*02:01g	0.19582
												C*05:67	5e-06					DPB1*02:02g	0.00763					DPB1*33:01	1.378e-05		DRB1*03:06	1.617e-05		DPB1*57:01g	2.31e-05														DPB1*63:01	4e-05		DPB1*02:02g	0.00189
												C*05:78	5e-06					DPB1*03:01g	0.10347					DPB1*34:01g	0.00052368		DRB1*03:07	1.617e-05		DPB1*575:01	7.7e-06														DPB1*65:01	5e-06		DPB1*03:01g	0.064875
												C*06:02g	0.100435					DPB1*04:01g	0.436265					DPB1*35:01	0.00038587		DRB1*03:15	0.00014556		DPB1*59:01g	7.7e-06														DPB1*71:01	1.5e-05		DPB1*04:01g	0.4042
												C*06:04	2.5e-05					DPB1*04:02g	0.109745					DPB1*355:01	2.756e-05		DRB1*03:37	1.617e-05		DPB1*604:01	7.7e-06														DPB1*75:01	2e-05		DPB1*04:02g	0.1511
												C*06:07	2.5e-05					DPB1*05:01g	0.020545					DPB1*36:01	1.378e-05		DRB1*04:01g	0.0263132		DPB1*679:01	1.54e-05														DPB1*78:01	2e-05		DPB1*05:01g	0.02726
												C*06:08	5e-06					DPB1*06:01g	0.020875					DPB1*374:01	1.378e-05		DRB1*04:02g	0.0147982		DPB1*70:01	1.54e-05														DPB1*80:01g	3e-05		DPB1*06:01g	0.00364
												C*06:14	2e-05					DPB1*08:01	5e-06					DPB1*382:01N	2.756e-05		DRB1*04:03g	0.0173535		DPB1*708:01	7.7e-06														DPB1*81:01	5.5e-05		DPB1*09:01g	0.016195
												C*06:18	1.5e-05					DPB1*09:01g	0.00664					DPB1*39:01g	0.0002894		DRB1*04:04g	0.0127766		DPB1*71:01	0.00022333														DPB1*88:01	0.000115		DPB1*10:01g	0.018235
												C*06:198	5e-06					DPB1*10:01g	0.018005					DPB1*392:01	1.378e-05		DRB1*04:05g	0.0178225		DPB1*710:01	7.7e-06														DPB1*89:01	5e-06		DPB1*11:01g	0.00284
												C*06:20	5e-06					DPB1*108:01	1e-05					DPB1*393:01	1.378e-05		DRB1*04:06	0.00082482		DPB1*72:01	2.31e-05														DPB1*891:01	5e-06		DPB1*113:01	3e-05
												C*06:221	1e-05					DPB1*11:01g	0.02554					DPB1*40:01g	0.00088198		DRB1*04:07g	0.00519149		DPB1*740:01	7.7e-06														DQB1*02:01g	0.20803		DPB1*115:01	2e-05
												C*06:23	1e-05					DPB1*110:01	5e-06					DPB1*41:01	1.378e-05		DRB1*04:08g	0.00234506		DPB1*78:01	1.54e-05														DQB1*02:14	1e-05		DPB1*116:01	5e-06
												C*06:26	5e-06					DPB1*112:01	3e-05					DPB1*45:01g	0.00019293		DRB1*04:09	1.617e-05		DPB1*788:01	7.7e-06														DQB1*02:17	5e-06		DPB1*127:01	5e-06
												C*06:28	5e-06					DPB1*115:01	5e-06					DPB1*46:01	2.756e-05		DRB1*04:10g	1.617e-05		DPB1*80:01g	2.31e-05														DQB1*02:20N	5e-06		DPB1*129:01	1.5e-05
												C*06:30	1.5e-05					DPB1*116:01	5e-06					DPB1*48:01	1.378e-05		DRB1*04:11	3.235e-05		DPB1*81:01	0.00015402														DQB1*02:23	1e-05		DPB1*13:01g	0.02224
												C*06:47	1e-05					DPB1*120:01N	5e-06					DPB1*49:01	0.00060636		DRB1*04:14	3.235e-05		DPB1*822:01	7.7e-06														DQB1*02:53Q	8e-05		DPB1*132:01g	2e-05
												C*06:65	5e-06					DPB1*13:01g	0.015955					DPB1*50:01	1.378e-05		DRB1*04:15	6.469e-05		DPB1*83:01	3.851e-05														DQB1*03:01g	0.20709		DPB1*136:01	0.00035
												C*06:91	5e-06					DPB1*130:01g	8e-05					DPB1*51:01g	5.512e-05		DRB1*04:37	1.617e-05		DPB1*88:01	7.7e-06														DQB1*03:02g	0.07931		DPB1*137:01g	2e-05
												C*07:01g	0.1493					DPB1*137:01g	5e-06					DPB1*53:01	1.378e-05		DRB1*04:38	1.617e-05		DPB1*91:01	0.00076241														DQB1*03:03g	0.049435		DPB1*14:01g	0.02661
												C*07:02g	0.14001					DPB1*14:01g	0.01142					DPB1*55:01	0.00017915		DRB1*07:01g	0.128364		DPB1*918:01	7.7e-06														DQB1*03:04g	0.005475		DPB1*15:01g	0.00844
												C*07:04g	0.02053					DPB1*146:01	5e-06					DPB1*57:01g	4.134e-05		DRB1*07:07	3.235e-05		DPB1*92:01	7.701e-05														DQB1*03:05g	0.00112		DPB1*155:01	5e-06
												C*07:07	4.5e-05					DPB1*147:01	5e-06					DPB1*59:01g	4.134e-05		DRB1*07:11	1.617e-05		DPB1*93:01	0.00060068														DQB1*03:109	4.5e-05		DPB1*16:01g	0.00116
												C*07:10	4.5e-05					DPB1*149:01	5e-06					DPB1*61:01N	4.134e-05		DRB1*07:71	1.617e-05		DQB1*02:01g	0.162631														DQB1*03:10g	5e-06		DPB1*17:01g	0.025585
												C*07:101	5e-06					DPB1*15:01g	0.007615					DPB1*63:01	0.00050989		DRB1*08:01g	0.014782		DQB1*02:07	0.00027724														DQB1*03:114	1e-05		DPB1*173:01	9e-05
												C*07:114	5e-06					DPB1*16:01g	0.0073					DPB1*71:01	0.00011025		DRB1*08:02g	0.0007763		DQB1*02:132N	2.31e-05														DQB1*03:12	0.00018		DPB1*177:01	5e-06
												C*07:12	4.5e-05					DPB1*163:01	3e-05					DPB1*78:01	1.378e-05		DRB1*08:03g	0.00216716		DQB1*02:51	7.7e-06														DQB1*03:130	5e-06		DPB1*18:01g	2e-05
												C*07:120	5e-06					DPB1*165:01	2e-05					DPB1*80:01g	0.00013781		DRB1*08:04g	0.00692198		DQB1*03:01g	0.113953														DQB1*03:138	5e-06		DPB1*181:01	2e-05
												C*07:124	5e-06					DPB1*17:01g	0.011565					DPB1*81:01	5.512e-05		DRB1*08:06	0.00019407		DQB1*03:02g	0.0858516														DQB1*03:154	5e-06		DPB1*182:01	1e-05
												C*07:127	5e-06					DPB1*18:01g	0.0001					DPB1*82:01	4.134e-05		DRB1*08:07	3.235e-05		DQB1*03:03g	0.0638111														DQB1*03:162	5e-06		DPB1*189:01	3.5e-05
												C*07:138	5e-06					DPB1*184:01g	5e-06					DPB1*85:01g	0.00104735		DRB1*08:10	0.00037198		DQB1*03:04g	4.621e-05														DQB1*03:37	5e-06		DPB1*19:01g	0.002105
												C*07:15	2e-05					DPB1*185:01	1e-05					DPB1*86:01	1.378e-05		DRB1*08:17	1.617e-05		DQB1*03:05g	0.00169424														DQB1*04:01g	9e-05		DPB1*198:01	5e-06
												C*07:17	5e-06					DPB1*19:01g	0.00534					DPB1*908:01	1.378e-05		DRB1*08:18	3.235e-05		DQB1*03:104	7.7e-06														DQB1*04:02g	0.02949		DPB1*20:01g	0.000255
												C*07:176	5e-06					DPB1*192:01	5e-06					DPB1*935:01Q	1.378e-05		DRB1*08:28	4.852e-05		DQB1*03:106	7.7e-06														DQB1*04:04	1.5e-05		DPB1*201:01	3.5e-05
												C*07:19g	3.5e-05					DPB1*197:01	1e-05					DQB1*02:01g	0.162436		DRB1*09:01g	0.00457692		DQB1*03:11	0.00016172														DQB1*05:01g	0.118885		DPB1*21:01g	2e-05
												C*07:224	5e-06					DPB1*199:01	5e-06					DQB1*02:03g	4.134e-05		DRB1*10:01g	0.0162214		DQB1*03:118N	1.54e-05														DQB1*05:02g	0.056225		DPB1*214:01	5e-06
												C*07:22g	8e-05					DPB1*20:01g	0.006575					DQB1*02:28	1.378e-05		DRB1*11:01g	0.104444		DQB1*03:134	7.7e-06														DQB1*05:03g	0.02016		DPB1*23:01g	0.00846
												C*07:24	1e-05					DPB1*200:01	1e-05					DQB1*03:01g	0.20247		DRB1*11:02g	0.00409173		DQB1*03:136	7.7e-06														DQB1*05:04g	0.002685		DPB1*24:01	5e-06
												C*07:242	1e-05					DPB1*201:01	5e-06					DQB1*03:02g	0.194945		DRB1*11:03g	0.0129545		DQB1*03:138	7.7e-06														DQB1*05:11	2e-05		DPB1*244:01	3.5e-05
												C*07:25	5e-06					DPB1*21:01g	3e-05					DQB1*03:03g	0.0222976		DRB1*11:04g	0.113081		DQB1*03:14	3.851e-05														DQB1*05:52	5e-05		DPB1*26:01g	0.001415
												C*07:278	5e-06					DPB1*214:01	5e-06					DQB1*03:04g	0.00334877		DRB1*11:06g	1.617e-05		DQB1*03:207	7.7e-06														DQB1*05:69	5e-06		DPB1*269:01	5e-06
												C*07:27g	1.5e-05					DPB1*23:01g	0.004215					DQB1*03:05g	0.00090954		DRB1*11:09	3.235e-05		DQB1*03:354N	7.7e-06														DQB1*05:79	5e-06		DPB1*271:01	5e-06
												C*07:296	5e-06					DPB1*238:01	1e-05					DQB1*03:11	1.378e-05		DRB1*11:11g	1.617e-05		DQB1*03:62	7.7e-06														DQB1*06:01g	0.00998		DPB1*28:01g	0.000335
												C*07:32N	5e-06					DPB1*24:01	2.5e-05					DQB1*03:127	2.756e-05		DRB1*11:12	0.00014556		DQB1*03:78	8.471e-05														DQB1*06:02g	0.110645		DPB1*281:01	0.000175
												C*07:352	5e-06					DPB1*25:01	1.5e-05					DQB1*03:132	6.89e-05		DRB1*11:13	0.0001779		DQB1*04:01g	0.00208699														DQB1*06:03g	0.075265		DPB1*29:01g	2.5e-05
												C*07:36	2e-05					DPB1*259:01	5e-06					DQB1*03:136	1.378e-05		DRB1*11:14	6.469e-05		DQB1*04:02g	0.0131534														DQB1*06:04g	0.0209		DPB1*290:01	5e-06
												C*07:360	5e-06					DPB1*26:01g	0.00022					DQB1*03:14	1.378e-05		DRB1*11:15	0.00048519		DQB1*04:12	2.31e-05														DQB1*06:07	4.5e-05		DPB1*291:01	5e-06
												C*07:381	5e-06					DPB1*265:01	1e-05					DQB1*03:207	1.378e-05		DRB1*11:18	1.617e-05		DQB1*05:01g	0.107661														DQB1*06:09g	0.00454		DPB1*295:01	5e-06
												C*07:40	2.5e-05					DPB1*27:01	5e-06					DQB1*03:25	2.756e-05		DRB1*11:19	1.617e-05		DQB1*05:02g	0.0327758														DQB1*06:13	7e-05		DPB1*30:01	0.000395
												C*07:406	5e-06					DPB1*275:01	5e-06					DQB1*03:332	1.378e-05		DRB1*11:24	0.00014556		DQB1*05:03g	0.104234														DQB1*06:14	2.5e-05		DPB1*314:01	2e-05
												C*07:46	0.000155					DPB1*276:01	5e-06					DQB1*03:70	1.378e-05		DRB1*11:27	8.086e-05		DQB1*05:04g	0.00011552														DQB1*06:15	2.5e-05		DPB1*33:01	5e-05
												C*07:49	1.5e-05					DPB1*28:01g	1.5e-05					DQB1*03:72	6.89e-05		DRB1*11:28	6.469e-05		DQB1*05:140	7.7e-06														DQB1*06:155	2e-05		DPB1*34:01g	0.00089
												C*07:51	5e-06					DPB1*285:01	5e-06					DQB1*04:01g	0.00013781		DRB1*11:34	6.469e-05		DQB1*05:158	7.7e-06														DQB1*06:238	5e-06		DPB1*35:01	7e-05
												C*07:53	5e-06					DPB1*29:01g	1e-05					DQB1*04:02g	0.111791		DRB1*11:36	3.235e-05		DQB1*05:23	0.00057758														DQB1*06:53	1e-05		DPB1*36:01	0.00027
												C*07:54	5e-06					DPB1*294:01	1e-05					DQB1*04:03	4.134e-05		DRB1*11:39	3.235e-05		DQB1*05:92	7.7e-06														DQB1*06:82	5e-06		DPB1*37:01	0.000195
												C*07:55N	5e-06					DPB1*30:01	2.5e-05					DQB1*04:19	1.378e-05		DRB1*11:42	3.235e-05		DQB1*06:01g	0.192165														DRB1*01:01g	0.10264		DPB1*39:01g	2.5e-05
												C*07:60	2.5e-05					DPB1*31:01g	5e-06					DQB1*05:01g	0.107808		DRB1*11:56	1.617e-05		DQB1*06:02g	0.0191295														DRB1*01:02g	0.00881		DPB1*390:01	1e-05
												C*07:65	5e-06					DPB1*311:01	1e-05					DQB1*05:02g	0.0135053		DRB1*11:58	1.617e-05		DQB1*06:03g	0.0661214														DRB1*01:03g	0.00151		DPB1*40:01g	2e-05
												C*07:68	1.5e-05					DPB1*324:01	3e-05					DQB1*05:03g	0.0193347		DRB1*11:76	1.617e-05		DQB1*06:04g	0.0130995														DRB1*01:07	1e-05		DPB1*41:01	7e-05
												C*07:689	5e-06					DPB1*33:01	7e-05					DQB1*05:04g	0.00066149		DRB1*12:01g	0.0155906		DQB1*06:07	7.7e-06														DRB1*01:20	5e-06		DPB1*45:01g	0.00104
												C*07:79	5e-06					DPB1*339:01	5e-06					DQB1*05:72	2.756e-05		DRB1*12:02g	0.00016173		DQB1*06:08	7.7e-06														DRB1*01:24	5e-06		DPB1*46:01	0.0001
												C*07:89	5e-06					DPB1*34:01g	0.00027					DQB1*05:88	1.378e-05		DRB1*13:01g	0.0463676		DQB1*06:09g	0.0193066														DRB1*01:32	5e-06		DPB1*47:01	0.00046
												C*07:91	1e-05					DPB1*340:01	5e-06					DQB1*06:01g	0.0115071		DRB1*13:02g	0.04978		DQB1*06:11	1.54e-05														DRB1*03:01g	0.101345		DPB1*48:01	0.00013
												C*07:92	5e-06					DPB1*35:01	0.000435					DQB1*06:02g	0.072722		DRB1*13:03g	0.0167389		DQB1*06:14	7.7e-06														DRB1*03:02g	0.000195		DPB1*49:01	1.5e-05
												C*07:93	5e-06					DPB1*36:01	4e-05					DQB1*06:03g	0.0430792		DRB1*13:04	4.852e-05		DQB1*06:140	3.851e-05														DRB1*03:04	0.000135		DPB1*50:01	3e-05
												C*07:95	5e-06					DPB1*39:01g	5e-06					DQB1*06:04g	0.0232347		DRB1*13:05	0.00402704		DQB1*06:144N	2.31e-05														DRB1*03:05	5e-06		DPB1*501:01	5e-05
												C*07:97	5e-06					DPB1*394:01	5e-06					DQB1*06:08	0.00020671		DRB1*13:10	1.617e-05		DQB1*06:15	1.54e-05														DRB1*03:06	2e-05		DPB1*51:01g	0.000135
												C*08:01g	0.00022					DPB1*396:01	5e-06					DQB1*06:09g	0.0091092		DRB1*13:11	9.704e-05		DQB1*06:153	1.54e-05														DRB1*03:07	5e-06		DPB1*510:01	1.5e-05
												C*08:02g	0.02344					DPB1*40:01g	1.5e-05					DQB1*06:11	2.756e-05		DRB1*13:146	1.617e-05		DQB1*06:157	7.7e-06														DRB1*03:13	1e-05		DPB1*52:01	5e-06
												C*08:03g	0.00014					DPB1*41:01	5e-06					DQB1*06:14	1.378e-05		DRB1*13:15	1.617e-05		DQB1*06:181	7.7e-06														DRB1*03:15	1e-05		DPB1*521:01	5e-06
												C*08:04	2.5e-05					DPB1*45:01g	6e-05					DQB1*06:20	1.378e-05		DRB1*13:154	1.617e-05		DQB1*06:184	7.7e-06														DRB1*03:23	1e-05		DPB1*549:01	1.5e-05
												C*08:15	5e-06					DPB1*46:01	3.5e-05					DQB1*06:48	1.378e-05		DRB1*13:21	0.00012938		DQB1*06:234	7.7e-06														DRB1*03:43	1.5e-05		DPB1*57:01g	5e-06
												C*08:28	1.5e-05					DPB1*465:01	5e-06					DRB1*01:01g	0.0425693		DRB1*13:22	1.617e-05		DQB1*06:261	7.7e-06														DRB1*03:69	5e-06		DPB1*59:01g	1.5e-05
												C*12:02g	0.008505					DPB1*47:01	5e-06					DRB1*01:02g	0.0350863		DRB1*13:49	1.617e-05		DQB1*06:48	0.00055448														DRB1*03:93	5e-06		DPB1*613:01	1.5e-05
												C*12:03g	0.0582					DPB1*49:01	5e-06					DRB1*01:03g	0.00657351		DRB1*13:65	1.617e-05		DQB1*06:53	1.54e-05														DRB1*04:01g	0.053095		DPB1*63:01	5e-06
												C*12:05	0.0001					DPB1*492:01	5e-06					DRB1*03:01g	0.0670305		DRB1*13:68	1.617e-05		DQB1*06:55	7.7e-06														DRB1*04:02g	0.01019		DPB1*657:01N	3e-05
												C*12:11	5e-06					DPB1*51:01g	0.00012					DRB1*03:02g	0.00957775		DRB1*13:77	1.617e-05		DQB1*06:56	1.54e-05														DRB1*04:03g	0.006735		DPB1*67:01	0.000135
												C*12:13	1e-05					DPB1*515:01	5e-06					DRB1*03:04	2.756e-05		DRB1*14:01g	0.0509122		DQB1*06:57	5.391e-05														DRB1*04:04g	0.02175		DPB1*690:01	1.5e-05
												C*12:16	4e-05					DPB1*52:01	9.5e-05					DRB1*03:07	5.512e-05		DRB1*14:02g	6.469e-05		DQB1*06:69	7.7e-06														DRB1*04:05g	0.00249		DPB1*71:01	0.00011
												C*12:30	1e-05					DPB1*521:01	5e-06					DRB1*03:11	1.378e-05		DRB1*14:03g	3.235e-05		DQB1*06:77N	3.08e-05														DRB1*04:06	0.00066		DPB1*718:01	5e-06
												C*12:33	5e-06					DPB1*54:01	7e-05					DRB1*03:13	1.378e-05		DRB1*14:04g	0.00386531		DQB1*06:92g	1.54e-05														DRB1*04:07g	0.004265		DPB1*72:01	5e-05
												C*12:34	1e-05					DPB1*55:01	1.5e-05					DRB1*03:15	0.00016537		DRB1*14:05	4.852e-05		DRB1*01:01g	0.0347626														DRB1*04:08g	0.00626		DPB1*722:01	5e-06
												C*12:42Q	5e-06					DPB1*554:01	5e-06					DRB1*03:18	1.378e-05		DRB1*14:06	0.0001779		DRB1*01:02g	0.00102424														DRB1*04:10g	9.5e-05		DPB1*74:01	1e-05
												C*12:46N	5e-06					DPB1*56:01	5e-06					DRB1*03:46	1.378e-05		DRB1*14:07	0.00022642		DRB1*01:03g	2.31e-05														DRB1*04:14	1.5e-05		DPB1*75:01	2.5e-05
												C*12:62	5e-06					DPB1*567:01	5e-06					DRB1*04:01g	0.0197619		DRB1*14:11	9.704e-05		DRB1*01:14	7.7e-06														DRB1*04:15	1e-05		DPB1*76:01	1e-05
												C*12:78	5e-06					DPB1*57:01g	1e-05					DRB1*04:02g	0.0129816		DRB1*14:16	1.617e-05		DRB1*01:29	7.7e-06														DRB1*04:182	5e-06		DPB1*771:01	1e-05
												C*14:02g	0.013025					DPB1*576:01	5e-06					DRB1*04:03g	0.0199686		DRB1*14:17	6.469e-05		DRB1*03:01g	0.0582201														DRB1*04:21	1e-05		DPB1*78:01	9.5e-05
												C*14:03g	0.000145					DPB1*59:01g	5e-06					DRB1*04:04g	0.0495976		DRB1*14:19	1.617e-05		DRB1*03:02g	4.621e-05														DRB1*04:38	5e-06		DPB1*80:01g	1e-05
												C*14:04	8.5e-05					DPB1*63:01	8.5e-05					DRB1*04:05g	0.0192933		DRB1*14:25	1.617e-05		DRB1*03:05	1.54e-05														DRB1*04:50	5e-06		DPB1*81:01	0.000105
												C*14:05	2.5e-05					DPB1*64:01N	2.5e-05					DRB1*04:06	0.00148834		DRB1*14:86	1.617e-05		DRB1*03:06	2.31e-05														DRB1*04:56	2e-05		DPB1*85:01g	1e-05
												C*15:02g	0.022835					DPB1*68:01	5e-06					DRB1*04:07g	0.0729287		DRB1*15:01g	0.0688317		DRB1*03:19	7.7e-06														DRB1*04:71	3.5e-05		DPB1*86:01	5e-06
												C*15:04g	0.000395					DPB1*682:01	5e-06					DRB1*04:08g	0.00220495		DRB1*15:02g	0.0189708		DRB1*03:79	7.7e-06														DRB1*04:96	1e-05		DPB1*88:01	0.001645
												C*15:05g	0.00353					DPB1*687:01	5e-06					DRB1*04:09	5.512e-05		DRB1*15:03g	0.00090568		DRB1*04:01g	0.010666														DRB1*07:01g	0.147205		DPB1*91:01	5e-06
												C*15:06	0.000225					DPB1*696:01N	1.5e-05					DRB1*04:101	1.378e-05		DRB1*15:04	1.617e-05		DRB1*04:02g	0.00278009														DRB1*07:10N	1.5e-05		DPB1*966:01	2.5e-05
												C*15:09	6.5e-05					DPB1*71:01	3.5e-05					DRB1*04:10g	0.00301803		DRB1*15:06	9.704e-05		DRB1*04:03g	0.0561254														DRB1*07:30	1e-05		DPB1*99:01	1e-05
												C*15:11	9.5e-05					DPB1*72:01	1e-05					DRB1*04:11	0.020699		DRB1*15:07g	1.617e-05		DRB1*04:04g	0.0127992														DRB1*07:39	1e-05		DQB1*02:01g	0.158425
												C*15:15	5e-06					DPB1*75:01	5e-06					DRB1*04:15	1.378e-05		DRB1*15:11	1.617e-05		DRB1*04:05g	0.00700798														DRB1*07:54	5e-06		DQB1*02:12	6e-05
												C*15:23	5e-06					DPB1*750:01	5e-06					DRB1*04:17	0.00030318		DRB1*15:18	1.617e-05		DRB1*04:06	0.0021563														DRB1*08:01g	0.030445		DQB1*02:14	5e-06
												C*15:24	1e-05					DPB1*78:01	3.5e-05					DRB1*04:23	5.512e-05		DRB1*16:01g	0.0387663		DRB1*04:07g	0.00123217														DRB1*08:02g	0.000405		DQB1*02:54	1e-05
												C*15:30	5e-06					DPB1*80:01g	1.5e-05					DRB1*04:25	5.512e-05		DRB1*16:02g	0.00485186		DRB1*04:08g	0.00301882														DRB1*08:03g	0.001855		DQB1*02:91	5e-06
												C*15:44	5e-06					DPB1*81:01	6e-05					DRB1*04:54	4.134e-05		DRB1*16:05	6.469e-05		DRB1*04:09	2.31e-05														DRB1*08:04g	0.001575		DQB1*02:94	5e-06
												C*15:63	5e-06					DPB1*814:01	5e-06					DRB1*04:68	2.756e-05		DRB1*16:09	1.617e-05		DRB1*04:105	1.54e-05														DRB1*08:06	3.5e-05		DQB1*03:01g	0.27634
												C*16:01g	0.02254					DPB1*821:01N	5e-06					DRB1*07:01g	0.100711		DRB1*16:45	1.617e-05		DRB1*04:10g	0.00267997														DRB1*08:09	5e-06		DQB1*03:02g	0.1071
												C*16:02g	0.004165					DPB1*83:01	5e-06					DRB1*07:05	1.378e-05					DRB1*04:11	7.7e-06														DRB1*08:10	4.5e-05		DQB1*03:03g	0.02567
												C*16:04	0.001415					DPB1*85:01g	2.5e-05					DRB1*07:11	9.647e-05					DRB1*04:13	6.931e-05														DRB1*09:01g	0.008115		DQB1*03:04g	0.003715
												C*16:16Q	1e-05					DPB1*90:01g	1e-05					DRB1*07:16	6.89e-05					DRB1*04:136	7.7e-06														DRB1*09:20	6.5e-05		DQB1*03:05g	0.01368
												C*16:18	5e-06					DPB1*92:01	1e-05					DRB1*07:59	2.756e-05					DRB1*04:148	3.08e-05														DRB1*10:01g	0.008405		DQB1*03:114	1e-05
												C*17:01g	0.009045					DPB1*99:01	5e-06					DRB1*08:01g	0.0105975					DRB1*04:149	7.7e-06														DRB1*10:13	5e-06		DQB1*03:12	5e-06
												C*18:01g	0.000175					DQB1*02:01g	0.25048					DRB1*08:02g	0.080522					DRB1*04:18	0.00056988														DRB1*11:01g	0.08167		DQB1*03:178	5e-06
												DPB1*01:01g	0.04981					DQB1*02:03g	5e-06					DRB1*08:03g	0.00183286					DRB1*04:198	7.7e-06														DRB1*11:02g	0.00117		DQB1*03:197Q	4e-05
												DPB1*02:01g	0.14181					DQB1*02:07	5e-06					DRB1*08:04g	0.00879224					DRB1*04:42	2.31e-05														DRB1*11:03g	0.011295		DQB1*03:250	1e-05
												DPB1*02:02g	0.00357					DQB1*02:14	0.00017					DRB1*08:06	0.00110248					DRB1*04:51	1.54e-05														DRB1*11:04g	0.0426		DQB1*03:257	5e-06
												DPB1*03:01g	0.109125					DQB1*02:26	2.5e-05					DRB1*08:07	0.00048233					DRB1*04:62	1.54e-05														DRB1*11:06g	1e-05		DQB1*03:37	5e-06
												DPB1*04:01g	0.422175					DQB1*02:28	5e-06					DRB1*08:10	0.00013781					DRB1*04:88	7.7e-06														DRB1*11:07	5e-06		DQB1*03:52	1.5e-05
												DPB1*04:02g	0.122485					DQB1*02:46	2e-05					DRB1*08:11	0.0002205					DRB1*04:95	7.7e-06														DRB1*11:09	2.5e-05		DQB1*03:53	3e-05
												DPB1*05:01g	0.018845					DQB1*02:87	5e-06					DRB1*08:13	2.756e-05					DRB1*07:01g	0.161407														DRB1*11:104	1e-05		DQB1*03:54	5e-06
												DPB1*06:01g	0.012925					DQB1*02:93	1e-05					DRB1*08:18	1.378e-05					DRB1*07:03	0.00123217														DRB1*11:11g	5.5e-05		DQB1*04:01g	0.00124
												DPB1*09:01g	0.007285					DQB1*03:01g	0.18233					DRB1*09:01g	0.0113968					DRB1*07:13	1.54e-05														DRB1*11:12	0.000395		DQB1*04:02g	0.02221
												DPB1*10:01g	0.014915					DQB1*03:02g	0.10339					DRB1*09:06	4.134e-05					DRB1*08:01g	0.00221791														DRB1*11:125	1.5e-05		DQB1*05:01g	0.08475
												DPB1*109:01	2e-05					DQB1*03:03g	0.0529					DRB1*10:01g	0.0154071					DRB1*08:02g	0.00442812														DRB1*11:13	2e-05		DQB1*05:02g	0.066825
												DPB1*11:01g	0.013025					DQB1*03:04g	0.001455					DRB1*11:01g	0.0378562					DRB1*08:03g	0.00920278														DRB1*11:137	1e-05		DQB1*05:03g	0.06257
												DPB1*112:01	5e-06					DQB1*03:05g	0.00038					DRB1*11:02g	0.0112728					DRB1*08:04g	0.00086252														DRB1*11:14	1e-05		DQB1*05:04g	0.00142
												DPB1*115:01	5e-06					DQB1*03:112	5e-06					DRB1*11:03g	0.00381732					DRB1*08:10	2.31e-05														DRB1*11:15	0.000145		DQB1*05:05	1e-05
												DPB1*116:01	5e-06					DQB1*03:136	3e-05					DRB1*11:04g	0.0296428					DRB1*08:18	3.851e-05														DRB1*11:16	5e-06		DQB1*05:52	1e-05
												DPB1*123:01	5e-06					DQB1*03:18	2.5e-05					DRB1*11:10	8.269e-05					DRB1*08:19	9.241e-05														DRB1*11:18	1e-05		DQB1*05:66	5e-06
												DPB1*127:01	3e-05					DQB1*03:36	5e-06					DRB1*11:11g	4.134e-05					DRB1*09:01g	0.00827095														DRB1*11:19	3.5e-05		DQB1*06:01g	0.03651
												DPB1*128:01	6e-05					DQB1*03:58	5e-06					DRB1*11:12	4.134e-05					DRB1*09:27	3.08e-05														DRB1*11:197	5e-06		DQB1*06:02g	0.046105
												DPB1*13:01g	0.01823					DQB1*03:67	1e-05					DRB1*11:13	1.378e-05					DRB1*10:01g	0.0676154														DRB1*11:25	1e-05		DQB1*06:03g	0.057845
												DPB1*130:01g	6.5e-05					DQB1*04:01g	4.5e-05					DRB1*11:14	6.89e-05					DRB1*10:02	5.391e-05														DRB1*11:27	9.5e-05		DQB1*06:04g	0.030415
												DPB1*14:01g	0.013395					DQB1*04:02g	0.020745					DRB1*11:15	0.00011025					DRB1*10:07	7.7e-06														DRB1*11:28	1.5e-05		DQB1*06:07	1e-05
												DPB1*15:01g	0.00702					DQB1*04:33	5e-06					DRB1*11:17	2.756e-05					DRB1*11:01g	0.051474														DRB1*11:29	1e-05		DQB1*06:08	2e-05
												DPB1*151:01	2e-05					DQB1*04:75	5e-06					DRB1*11:19	4.134e-05					DRB1*11:02g	3.851e-05														DRB1*11:33	5e-06		DQB1*06:09g	0.004835
												DPB1*154:01N	1e-05					DQB1*05:01g	0.11891					DRB1*11:24	1.378e-05					DRB1*11:03g	0.00013862														DRB1*11:36	5e-06		DQB1*06:14	2.5e-05
												DPB1*158:01	5e-06					DQB1*05:02g	0.008155					DRB1*11:36	1.378e-05					DRB1*11:04g	0.00886394														DRB1*11:39	1e-05		DQB1*06:18	2e-05
												DPB1*16:01g	0.00662					DQB1*05:03g	0.02405					DRB1*11:37	2.756e-05					DRB1*11:06g	0.00272618														DRB1*11:42	1.5e-05		DQB1*06:21	5e-06
												DPB1*17:01g	0.01572					DQB1*05:04g	0.00129					DRB1*11:45	2.756e-05					DRB1*11:08	0.00117056														DRB1*11:43	0.00016		DQB1*06:235	1e-05
												DPB1*173:01	5e-06					DQB1*05:05	2.5e-05					DRB1*11:47	6.89e-05					DRB1*11:09	7.7e-06														DRB1*11:56	1e-05		DQB1*06:25	5e-06
												DPB1*178:01	1.5e-05					DQB1*05:55	5e-06					DRB1*11:51	2.756e-05					DRB1*11:11g	0.00115516														DRB1*11:58	5e-06		DQB1*06:85	1e-05
												DPB1*18:01g	7.5e-05					DQB1*06:01g	0.004795					DRB1*11:84	2.756e-05					DRB1*11:12	6.931e-05														DRB1*11:61	5e-06		DRB1*01:01g	0.04461
												DPB1*187:01	1e-05					DQB1*06:02g	0.13719					DRB1*12:01g	0.0106113					DRB1*11:14	7.7e-06														DRB1*11:69	2.5e-05		DRB1*01:02g	0.01835
												DPB1*19:01g	0.00844					DQB1*06:03g	0.054385					DRB1*12:02g	0.00126785					DRB1*11:18	3.08e-05														DRB1*12:01g	0.02248		DRB1*01:03g	0.000215
												DPB1*191:01	5e-06					DQB1*06:04g	0.02831					DRB1*13:01g	0.0435891					DRB1*11:205	7.7e-06														DRB1*12:02g	0.000285		DRB1*01:81	5e-06
												DPB1*20:01g	0.004495					DQB1*06:07	1e-05					DRB1*13:02g	0.0356926					DRB1*11:28	3.08e-05														DRB1*12:03	5e-06		DRB1*03:01g	0.08263
												DPB1*206:01	5e-06					DQB1*06:08	2.5e-05					DRB1*13:03g	0.0128025					DRB1*11:29	3.08e-05														DRB1*13:01g	0.06982		DRB1*03:02g	0.000605
												DPB1*21:01g	1.5e-05					DQB1*06:09g	0.010095					DRB1*13:04	0.00387244					DRB1*11:47	7.7e-06														DRB1*13:02g	0.025325		DRB1*03:04	5e-06
												DPB1*212:01	5e-06					DQB1*06:11	6e-05					DRB1*13:05	0.00370707					DRB1*11:54	7.7e-06														DRB1*13:03g	0.02106		DRB1*03:06	5e-06
												DPB1*214:01	2e-05					DQB1*06:12	5e-06					DRB1*13:10	1.378e-05					DRB1*11:62	7.7e-06														DRB1*13:05	0.00119		DRB1*03:07	5.5e-05
												DPB1*215:01	1.5e-05					DQB1*06:14	0.000155					DRB1*13:11	6.89e-05					DRB1*11:66	0.00014632														DRB1*13:10	5e-06		DRB1*03:13	5e-06
												DPB1*224:01	5e-06					DQB1*06:147	5e-06					DRB1*13:12	2.756e-05					DRB1*12:01g	0.00599914														DRB1*13:11	5e-05		DRB1*03:15	5e-06
												DPB1*23:01g	0.00696					DQB1*06:16	0.000325					DRB1*13:14	1.378e-05					DRB1*12:02g	0.0267766														DRB1*13:111	5e-06		DRB1*03:37	5e-06
												DPB1*236:01	1e-05					DQB1*06:160	5e-06					DRB1*13:16	2.756e-05					DRB1*13:01g	0.063865														DRB1*13:12	5e-06		DRB1*04:01g	0.018635
												DPB1*24:01	2.5e-05					DQB1*06:176	1.5e-05					DRB1*13:19	1.378e-05					DRB1*13:02g	0.0332532														DRB1*13:14	1e-05		DRB1*04:02g	0.04258
												DPB1*244:01	1e-05					DQB1*06:19	5e-06					DRB1*13:25	1.378e-05					DRB1*13:03g	0.00090873														DRB1*13:15	0.00041		DRB1*04:03g	0.043235
												DPB1*25:01	8.5e-05					DQB1*06:20	2.5e-05					DRB1*13:27	1.378e-05					DRB1*13:05	6.161e-05														DRB1*13:158	5e-06		DRB1*04:04g	0.02117
												DPB1*250:01	5e-06					DQB1*06:204	5e-06					DRB1*13:31	1.378e-05					DRB1*13:08	5.391e-05														DRB1*13:17	2e-05		DRB1*04:05g	0.01258
												DPB1*258:01	1e-05					DQB1*06:22	5e-06					DRB1*13:59	0.00011025					DRB1*13:14	7.7e-06														DRB1*13:19	1.5e-05		DRB1*04:06	0.0018
												DPB1*26:01g	0.000225					DQB1*06:26N	5e-05					DRB1*13:80	1.378e-05					DRB1*13:19	2.31e-05														DRB1*13:21	5e-06		DRB1*04:07g	0.00707
												DPB1*260:01	1.5e-05					DQB1*06:33	2e-05					DRB1*14:01g	0.0183838					DRB1*13:22	7.7e-06														DRB1*13:29	5e-06		DRB1*04:08g	0.00364
												DPB1*277:01	1.5e-05					DQB1*06:69	5e-06					DRB1*14:02g	0.0227937					DRB1*13:49	0.00020023														DRB1*13:42	5e-06		DRB1*04:101	5e-06
												DPB1*28:01g	3.5e-05					DQB1*06:79	1e-05					DRB1*14:04g	0.00073039					DRB1*13:61	7.7e-06														DRB1*13:55	5e-06		DRB1*04:10g	0.001195
												DPB1*29:01g	1.5e-05					DRB1*01:01g	0.092805					DRB1*14:05	2.756e-05					DRB1*13:82	0.00017712														DRB1*13:61	5e-06		DRB1*04:11	1e-05
												DPB1*290:01	1e-05					DRB1*01:02g	0.008215					DRB1*14:06	0.0318615					DRB1*14:01g	0.0105197														DRB1*13:79	1.5e-05		DRB1*04:13	0.000605
												DPB1*295:01	5e-06					DRB1*01:03g	0.01576					DRB1*14:07	0.00118516					DRB1*14:02g	0.00046977														DRB1*14:01g	0.019795		DRB1*04:205	1e-05
												DPB1*30:01	9e-05					DRB1*01:16	5e-06					DRB1*14:106	1.378e-05					DRB1*14:03g	3.851e-05														DRB1*14:02g	8e-05		DRB1*04:22	5e-06
												DPB1*309:01	5e-06					DRB1*03:01g	0.14342					DRB1*14:11	1.378e-05					DRB1*14:04g	0.08177														DRB1*14:03g	3.5e-05		DRB1*04:226	5e-06
												DPB1*33:01	5.5e-05					DRB1*03:02g	0.000145					DRB1*14:17	5.512e-05					DRB1*14:05	0.00083172														DRB1*14:04g	0.00093		DRB1*04:38	5e-06
												DPB1*334:01	5e-06					DRB1*03:04	5.5e-05					DRB1*14:170	1.378e-05					DRB1*14:06	0.00035425														DRB1*14:05	5.5e-05		DRB1*04:59	1.5e-05
												DPB1*34:01g	0.000345					DRB1*03:05	4.5e-05					DRB1*14:21	1.378e-05					DRB1*14:07	0.00117826														DRB1*14:06	1e-05		DRB1*04:95	5e-06
												DPB1*340:01	5e-06					DRB1*03:06	1e-05					DRB1*14:24g	0.00044099					DRB1*14:09	5.391e-05														DRB1*14:07	0.00017		DRB1*04:96	2e-05
												DPB1*35:01	0.00038					DRB1*03:07	4.5e-05					DRB1*14:27	1.378e-05					DRB1*14:10	0.00100114														DRB1*14:12	2.5e-05		DRB1*07:01g	0.089865
												DPB1*357:01N	5e-06					DRB1*03:13	2.5e-05					DRB1*14:41	1.378e-05					DRB1*14:11	0.00021563														DRB1*14:16	1e-05		DRB1*08:01g	0.0085
												DPB1*36:01	7e-05					DRB1*03:15	4e-05					DRB1*14:48	0.00011025					DRB1*14:120	7.7e-06														DRB1*14:17	5e-06		DRB1*08:02g	0.00122
												DPB1*372:01	5e-06					DRB1*03:163	5e-06					DRB1*14:52	1.378e-05					DRB1*14:126	4.621e-05														DRB1*14:20	5e-06		DRB1*08:03g	0.00962
												DPB1*39:01g	1e-05					DRB1*03:19	1e-05					DRB1*14:70	1.378e-05					DRB1*14:133	7.7e-06														DRB1*14:35	5e-06		DRB1*08:04g	0.00483
												DPB1*393:01	5e-06					DRB1*03:22	1e-05					DRB1*14:83	1.378e-05					DRB1*14:15	0.00192527														DRB1*14:97	1e-05		DRB1*08:06	3.5e-05
												DPB1*398:01g	5e-06					DRB1*03:39	5e-06					DRB1*15:01g	0.0601538					DRB1*14:17	1.54e-05														DRB1*15:01g	0.11942		DRB1*08:10	0.000205
												DPB1*40:01g	2e-05					DRB1*03:58	5e-06					DRB1*15:02g	0.0117276					DRB1*14:19	0.00030804														DRB1*15:02g	0.01018		DRB1*08:18	1e-05
												DPB1*41:01	4.5e-05					DRB1*03:76	5e-06					DRB1*15:03g	0.0103081					DRB1*14:28	0.00010011														DRB1*15:03g	0.0003		DRB1*08:24	1e-05
												DPB1*413:01	5e-06					DRB1*04:01g	0.11597					DRB1*15:04	4.134e-05					DRB1*14:33	2.31e-05														DRB1*15:04	1.5e-05		DRB1*08:34	1.5e-05
												DPB1*45:01g	0.000215					DRB1*04:02g	0.003675					DRB1*15:06	5.512e-05					DRB1*14:35	4.621e-05														DRB1*15:06	1e-05		DRB1*08:49	1e-05
												DPB1*46:01	0.000105					DRB1*04:03g	0.006125					DRB1*15:07g	1.378e-05					DRB1*14:50	1.54e-05														DRB1*15:07g	4e-05		DRB1*09:01g	0.00892
												DPB1*47:01	5.5e-05					DRB1*04:04g	0.043345					DRB1*15:09	1.378e-05					DRB1*14:61	7.7e-06														DRB1*15:11	1e-05		DRB1*10:01g	0.021655
												DPB1*49:01	5e-06					DRB1*04:05g	0.00506					DRB1*15:150	1.378e-05					DRB1*14:68	1.54e-05														DRB1*15:13	1.5e-05		DRB1*11:01g	0.08674
												DPB1*50:01	0.000175					DRB1*04:06	0.00034					DRB1*16:01g	0.00784135					DRB1*14:69	3.851e-05														DRB1*15:40	1e-05		DRB1*11:02g	0.00078
												DPB1*51:01g	0.000175					DRB1*04:07g	0.01324					DRB1*16:02g	0.0237032					DRB1*15:01g	0.11557														DRB1*15:85	5e-06		DRB1*11:03g	0.009305
												DPB1*52:01	1e-05					DRB1*04:08g	0.004675					DRB1*16:07	9.647e-05					DRB1*15:02g	0.11624														DRB1*16:01g	0.050505		DRB1*11:04g	0.112375
												DPB1*524:01	5e-06					DRB1*04:09	0.00017					DRB1*16:12	8.269e-05					DRB1*15:03g	0.00015402														DRB1*16:02g	0.001155		DRB1*11:06g	0.00012
												DPB1*57:01g	5e-06					DRB1*04:11	1e-05											DRB1*15:04	0.00324215														DRB1*16:04	5e-06		DRB1*11:08	9e-05
												DPB1*59:01g	0.00016					DRB1*04:13	5e-06											DRB1*15:05	1.54e-05														DRB1*16:05	5e-06		DRB1*11:09	2.5e-05
												DPB1*614:01	5e-06					DRB1*04:15	5e-06											DRB1*15:06	0.0131996																	DRB1*11:113	1e-05
												DPB1*63:01	7e-05					DRB1*04:16	1e-05											DRB1*15:07g	1.54e-05																	DRB1*11:11g	0.00011
												DPB1*635:01	5e-06					DRB1*04:19	1.5e-05											DRB1*15:104	7.7e-06																	DRB1*11:12	0.00041
												DPB1*67:01	5e-06					DRB1*04:192	1e-05											DRB1*15:124	7.7e-06																	DRB1*11:127	5e-06
												DPB1*68:01	5e-06					DRB1*04:23	5e-06											DRB1*15:20	9.241e-05																	DRB1*11:13	0.00012
												DPB1*71:01	9e-05					DRB1*04:33	1.5e-05											DRB1*15:31	7.7e-06																	DRB1*11:145	2.5e-05
												DPB1*720:01	5e-06					DRB1*04:35	5e-06											DRB1*15:38	0.00013092																	DRB1*11:147	1e-05
												DPB1*75:01	5e-06					DRB1*04:38	6e-05											DRB1*15:47	3.08e-05																	DRB1*11:15	0.000345
												DPB1*76:01	5e-06					DRB1*04:39	5e-06											DRB1*15:53	7.7e-06																	DRB1*11:16	4.5e-05
												DPB1*78:01	5e-06					DRB1*04:40	5e-06											DRB1*15:61	7.7e-06																	DRB1*11:18	5e-06
												DPB1*81:01	7e-05					DRB1*04:43	1.5e-05											DRB1*15:71	7.7e-06																	DRB1*11:187	1e-05
												DPB1*85:01g	5e-06					DRB1*04:50	1e-05											DRB1*15:73	7.7e-06																	DRB1*11:19	3e-05
												DPB1*87:01	5e-06					DRB1*04:56	5e-06											DRB1*16:01g	0.00056988																	DRB1*11:209	1e-05
												DPB1*88:01	3e-05					DRB1*04:59	1.5e-05											DRB1*16:02g	0.00542926																	DRB1*11:24	6e-05
												DPB1*92:01	5e-06					DRB1*04:72	4.5e-05											DRB1*16:05	1.54e-05																	DRB1*11:27	5e-06
												DQB1*02:01g	0.196505					DRB1*07:01g	0.14781											DRB1*16:10	6.161e-05																	DRB1*11:28	1.5e-05
												DQB1*02:03g	5e-06					DRB1*07:05	2.5e-05											DRB1*16:38	7.7e-06																	DRB1*11:29	3e-05
												DQB1*02:12	5e-06					DRB1*07:07	1e-05																													DRB1*11:33	5e-06
												DQB1*02:27	5e-06					DRB1*07:24	5e-06																													DRB1*11:34	1.5e-05
												DQB1*02:53Q	1e-05					DRB1*08:01g	0.018865																													DRB1*11:35	9.5e-05
												DQB1*03:01g	0.199525					DRB1*08:02g	0.000335																													DRB1*11:36	1.5e-05
												DQB1*03:02g	0.092895					DRB1*08:03g	0.002425																													DRB1*11:39	5e-06
												DQB1*03:03g	0.045265					DRB1*08:04g	0.001055																													DRB1*11:42	5e-05
												DQB1*03:04g	0.00252					DRB1*08:05	1e-05																													DRB1*11:56	5e-06
												DQB1*03:05g	0.00068					DRB1*08:06	0.000355																													DRB1*11:58	1e-05
												DQB1*03:10g	1e-05					DRB1*08:10	0.000165																													DRB1*11:69	1e-05
												DQB1*03:114	5e-06					DRB1*08:11	5e-06																													DRB1*11:81	8.5e-05
												DQB1*03:12	9.5e-05					DRB1*08:16	2.5e-05																													DRB1*11:84	5e-06
												DQB1*03:162	5e-06					DRB1*08:19	5e-06																													DRB1*11:96	1e-05
												DQB1*03:221	5e-06					DRB1*08:22	1e-05																													DRB1*12:01g	0.015075
												DQB1*03:65	5e-06					DRB1*09:01g	0.01266																													DRB1*12:02g	0.000995
												DQB1*03:68	5e-06					DRB1*10:01g	0.00643																													DRB1*13:01g	0.05344
												DQB1*04:01g	4e-05					DRB1*11:01g	0.04264																													DRB1*13:02g	0.035745
												DQB1*04:02g	0.031875					DRB1*11:02g	0.00269																													DRB1*13:03g	0.01647
												DQB1*04:04	2e-05					DRB1*11:03g	0.00453																													DRB1*13:05	0.00519
												DQB1*04:21	5e-06					DRB1*11:04g	0.014155																													DRB1*13:06	5e-06
												DQB1*04:27	5e-06					DRB1*11:05	5e-06																													DRB1*13:07	0.000135
												DQB1*05:01g	0.116775					DRB1*11:06g	3e-05																													DRB1*13:10	1.5e-05
												DQB1*05:02g	0.02609					DRB1*11:07	5e-06																													DRB1*13:11	7.5e-05
												DQB1*05:03g	0.02794					DRB1*11:08	2e-05																													DRB1*13:111	3.5e-05
												DQB1*05:04g	0.00133					DRB1*11:09	1.5e-05																													DRB1*13:14	0.0001
												DQB1*05:05	1e-05					DRB1*11:10	5e-06																													DRB1*13:141	1.5e-05
												DQB1*05:135	5e-06					DRB1*11:11g	5e-05																													DRB1*13:15	0.00017
												DQB1*05:20	5e-06					DRB1*11:12	1e-05																													DRB1*13:16	1.5e-05
												DQB1*05:79	1e-05					DRB1*11:13	0.00012																													DRB1*13:179	5e-06
												DQB1*06:01g	0.007355					DRB1*11:14	5e-05																													DRB1*13:19	6e-05
												DQB1*06:02g	0.129765					DRB1*11:15	3.5e-05																													DRB1*13:21	2.5e-05
												DQB1*06:03g	0.0793					DRB1*11:17	5e-06																													DRB1*13:22	5e-06
												DQB1*06:04g	0.03706					DRB1*11:19	1.5e-05																													DRB1*13:24	1.5e-05
												DQB1*06:07	3e-05					DRB1*11:24	3e-05																													DRB1*13:38	5e-06
												DQB1*06:08	2e-05					DRB1*11:28	4.5e-05																													DRB1*13:39	1e-05
												DQB1*06:09g	0.004645					DRB1*11:29	2.5e-05																													DRB1*13:50	5e-06
												DQB1*06:11	1.5e-05					DRB1*11:36	1e-05																													DRB1*13:54	2.5e-05
												DQB1*06:13	3e-05					DRB1*11:39	1e-05																													DRB1*13:61	1.5e-05
												DQB1*06:14	1.5e-05					DRB1*11:60	1e-05																													DRB1*13:63	1e-05
												DQB1*06:20	5e-06					DRB1*11:69	2e-05																													DRB1*13:87	2e-05
												DQB1*06:202	5e-06					DRB1*12:01g	0.015235																													DRB1*14:01g	0.055915
												DQB1*06:21	3e-05					DRB1*12:02g	0.000225																													DRB1*14:02g	0.0001
												DQB1*06:23	5e-06					DRB1*13:01g	0.0525																													DRB1*14:03g	0.00119
												DQB1*06:27	1e-05					DRB1*13:02g	0.038785																													DRB1*14:04g	0.0056
												DQB1*06:28	5e-06					DRB1*13:03g	0.008325																													DRB1*14:05	0.00093
												DQB1*06:32	5e-06					DRB1*13:04	1.5e-05																													DRB1*14:06	0.00076
												DQB1*06:58	1e-05					DRB1*13:05	0.000695																													DRB1*14:07	0.001515
												DQB1*06:69	5e-06					DRB1*13:06	3.5e-05																													DRB1*14:11	2e-05
												DQB1*06:75N	5e-06					DRB1*13:10	0.000235																													DRB1*14:110	1.5e-05
												DQB1*06:79	5e-06					DRB1*13:14	3.5e-05																													DRB1*14:12	0.00049
												DQB1*06:81	5e-06					DRB1*13:18	1e-05																													DRB1*14:15	3.5e-05
												DQB1*06:90	1.5e-05					DRB1*13:187	5e-06																													DRB1*14:153	5e-06
												DRB1*01:01g	0.09617					DRB1*13:20	2e-05																													DRB1*14:17	0.00016
												DRB1*01:02g	0.010365					DRB1*13:22	2e-05																													DRB1*14:20	1e-05
												DRB1*01:03g	0.003075					DRB1*13:27	1e-05																													DRB1*14:23	1e-05
												DRB1*01:07	8e-05					DRB1*13:29	1.5e-05																													DRB1*14:33	0.000115
												DRB1*01:18	5e-06					DRB1*13:36	5e-06																													DRB1*14:50	5e-06
												DRB1*01:20	5e-06					DRB1*13:42	1e-05																													DRB1*14:88	5e-06
												DRB1*01:22	1e-05					DRB1*13:46	5e-06																													DRB1*14:90	3.5e-05
												DRB1*03:01g	0.107985					DRB1*13:48	1.5e-05																													DRB1*15:01g	0.063655
												DRB1*03:02g	0.000185					DRB1*13:52	5e-06																													DRB1*15:02g	0.033195
												DRB1*03:04	0.000265					DRB1*13:56	5e-06																													DRB1*15:03g	0.00091
												DRB1*03:05	3.5e-05					DRB1*13:79	5e-06																													DRB1*15:04	2.5e-05
												DRB1*03:06	5e-06					DRB1*13:96	5e-06																													DRB1*15:06	0.000715
												DRB1*03:07	1.5e-05					DRB1*14:01g	0.023095																													DRB1*15:07g	3e-05
												DRB1*03:13	1e-05					DRB1*14:02g	3e-05																													DRB1*15:27	5e-06
												DRB1*03:15	1.5e-05					DRB1*14:03g	5e-06																													DRB1*16:01g	0.04307
												DRB1*03:23	1.5e-05					DRB1*14:04g	0.000875																													DRB1*16:02g	0.00824
												DRB1*03:24	5e-06					DRB1*14:05	1.5e-05																													DRB1*16:04	1e-05
												DRB1*04:01g	0.08156					DRB1*14:06	7.5e-05																													DRB1*16:05	0.000565
												DRB1*04:02g	0.00707					DRB1*14:07	0.00015																													DRB1*16:09	5e-06
												DRB1*04:03g	0.00611					DRB1*14:10	5e-06																													DRB1*16:46	1e-05
												DRB1*04:04g	0.02534					DRB1*14:15	1e-05
												DRB1*04:05g	0.004045					DRB1*14:16	5e-06
												DRB1*04:06	0.000375					DRB1*14:17	1e-05
												DRB1*04:07g	0.007165					DRB1*14:19	5e-06
												DRB1*04:08g	0.004625					DRB1*14:21	1e-05
												DRB1*04:09	5e-06					DRB1*14:28	5e-06
												DRB1*04:10g	8e-05					DRB1*14:47	5e-06
												DRB1*04:11	4e-05					DRB1*14:60	5e-06
												DRB1*04:128	5e-06					DRB1*15:01g	0.13915
												DRB1*04:13	1e-05					DRB1*15:02g	0.00466
												DRB1*04:14	5.5e-05					DRB1*15:03g	0.000255
												DRB1*04:15	1.5e-05					DRB1*15:04	7e-05
												DRB1*04:157N	5e-06					DRB1*15:05	5e-06
												DRB1*04:190	5e-06					DRB1*15:06	8e-05
												DRB1*04:26	1e-05					DRB1*15:07g	1.5e-05
												DRB1*04:34	5e-06					DRB1*15:117	5e-06
												DRB1*04:38	1e-05					DRB1*15:12	5e-06
												DRB1*04:42	5e-06					DRB1*15:124	5e-06
												DRB1*04:50	5e-06					DRB1*15:18	5e-06
												DRB1*04:71	1e-05					DRB1*15:20	5e-06
												DRB1*04:83	5e-06					DRB1*15:37	5e-06
												DRB1*07:01g	0.12404					DRB1*16:01g	0.006465
												DRB1*07:05	5e-06					DRB1*16:02g	0.00057
												DRB1*07:07	3e-05
												DRB1*07:10N	1e-05
												DRB1*07:23	5e-06
												DRB1*07:26N	5e-06
												DRB1*07:29	5e-06
												DRB1*07:73	5e-06
												DRB1*08:01g	0.02865
												DRB1*08:02g	0.00063
												DRB1*08:03g	0.002575
												DRB1*08:04g	0.002365
												DRB1*08:06	0.00019
												DRB1*08:07	5e-06
												DRB1*08:10	6e-05
												DRB1*08:11	5e-06
												DRB1*08:17	2.5e-05
												DRB1*08:26	1.5e-05
												DRB1*09:01g	0.00928
												DRB1*10:01g	0.008455
												DRB1*11:01g	0.07815
												DRB1*11:02g	0.00278
												DRB1*11:03g	0.00952
												DRB1*11:04g	0.028815
												DRB1*11:06g	1e-05
												DRB1*11:08	5.5e-05
												DRB1*11:09	5e-05
												DRB1*11:10	5e-06
												DRB1*11:103	5e-06
												DRB1*11:11g	2.5e-05
												DRB1*11:12	9e-05
												DRB1*11:13	9.5e-05
												DRB1*11:137	5e-06
												DRB1*11:14	0.000145
												DRB1*11:15	0.000195
												DRB1*11:18	2e-05
												DRB1*11:19	5.5e-05
												DRB1*11:21	2e-05
												DRB1*11:24	5e-06
												DRB1*11:27	7.5e-05
												DRB1*11:28	9e-05
												DRB1*11:29	4e-05
												DRB1*11:34	1.5e-05
												DRB1*11:35	5e-06
												DRB1*11:36	3e-05
												DRB1*11:37	5e-06
												DRB1*11:39	2.5e-05
												DRB1*11:42	5e-06
												DRB1*11:58	1e-05
												DRB1*11:74	5e-06
												DRB1*11:78	5e-06
												DRB1*12:01g	0.01992
												DRB1*12:02g	0.0002
												DRB1*12:11	5e-06
												DRB1*13:01g	0.077015
												DRB1*13:02g	0.04231
												DRB1*13:03g	0.013295
												DRB1*13:04	1e-05
												DRB1*13:05	0.001655
												DRB1*13:06	2.5e-05
												DRB1*13:08	5e-06
												DRB1*13:10	6e-05
												DRB1*13:11	1e-05
												DRB1*13:14	2.5e-05
												DRB1*13:15	6.5e-05
												DRB1*13:18	1.5e-05
												DRB1*13:19	6.5e-05
												DRB1*13:21	1.5e-05
												DRB1*13:22	4e-05
												DRB1*13:24	1.5e-05
												DRB1*13:29	1.5e-05
												DRB1*13:33	1e-05
												DRB1*13:38	5e-06
												DRB1*13:67	5e-06
												DRB1*13:70	5e-06
												DRB1*13:93	5e-06
												DRB1*14:01g	0.02727
												DRB1*14:02g	0.00017
												DRB1*14:03g	5e-05
												DRB1*14:04g	0.00075
												DRB1*14:05	5.5e-05
												DRB1*14:06	9.5e-05
												DRB1*14:07	0.000275
												DRB1*14:101	5e-06
												DRB1*14:110	5e-06
												DRB1*14:16	5e-06
												DRB1*14:17	3e-05
												DRB1*14:20	1e-05
												DRB1*14:21	1.5e-05
												DRB1*14:23	2e-05
												DRB1*14:47	5e-06
												DRB1*14:70	1e-05
												DRB1*14:82	5e-06
												DRB1*14:87	5e-06
												DRB1*15:01g	0.13362
												DRB1*15:02g	0.00711
												DRB1*15:03g	0.00022
												DRB1*15:04	4.5e-05
												DRB1*15:06	2e-05
												DRB1*15:07g	1e-05
												DRB1*15:18	2e-05
												DRB1*15:24	5e-06
												DRB1*15:33	5e-06
												DRB1*15:36	5e-06
												DRB1*15:37	5e-06
												DRB1*15:40	5e-06
												DRB1*15:43	5e-06
												DRB1*15:88	5e-06
												DRB1*16:01g	0.022365
												DRB1*16:02g	0.001405
												DRB1*16:05	5e-05
												DRB1*16:30	5e-06

## Sheet: S7_CIWD
Supplemental Information S7: CIWD Categories by population group for the 8 large frequency difference (LFD) alleles found in the samples CL-NI and CL-MP. Report version was 3.0.0. Population groups: AFA (African/African American), API (Asian/Pacific Islands), EURO (European/European descent), MENA (Middle East/North Coast of Africa), HIS (South or Central America/Hispanic/Latino), NAM (Native Ame…
		3.0.0 CIWD Category by Population Group
LFD allele	Name CIWD table	AFA	API	EURO	MENA	HIS	NAM	UNK	Total	Allele Count
A*68:16	A*68:16			WD		I		I	I	162
A*68:23	A*68:23			WD		I		I	WD	158
B*35:09	B*35:09 total		WD	I		C	C	C	C	2062
B*35:20	B*35:20 total	WD	I	I		C	C	C	C	2101
B*39:09g	B*39:09 total	WD	C	I		C	C	C	C	4723
DRB1*04:07g	DRB1*04:07g total	C	C	C	C	C	C	C	C	165663
DRB1*16:02g	DRB1*16:02g total	C	C	C	C	C	C	C	C	73775
DQB1*03:25	NA	not listed

## Sheet: S8_CL-NI HF
Supplemental Information S8a: HLA haplotype frequencies of the Chilean non-Indigenous sample (CL-NI, n=92,788) for loci HLA-A, -B, -C, DRB1, -DQB1, and -DPB1. Haplotypes are cut below a frequency of f=1/2n.								Supplemental Information S8b: HLA haplotype frequencies of the Chilean non-Indigenous sample (CL-NI, n=92,788) for loci HLA-A, -B, -C, DRB1, and -DQB1. Haplotypes are cut below a frequency of f=1/2n.
HLA-A	HLA-B	HLA-C	HLA-DRB1	HLA-DQB1	HLA-DPB1	freq		HLA-A	HLA-B	HLA-C	HLA-DRB1	HLA-DQB1	freq
02:01g	39:09g	07:02g	16:02g	03:01g	04:02g	0.0124462		01:01g	08:01g	07:01g	03:01g	02:01g	0.0247152
68:01g	39:09g	07:02g	16:02g	03:01g	04:02g	0.00959473		29:02g	44:03g	16:01g	07:01g	02:01g	0.0172425
01:01g	08:01g	07:01g	03:01g	02:01g	01:01g	0.00871202		02:01g	39:09g	07:02g	16:02g	03:01g	0.0158978
29:02g	44:03g	16:01g	07:01g	02:01g	11:01g	0.00782378		68:01g	51:01g	15:02g	04:07g	03:02g	0.0117174
01:01g	08:01g	07:01g	03:01g	02:01g	04:01g	0.00771053		68:01g	39:09g	07:02g	16:02g	03:01g	0.0115135
03:01g	07:02g	07:02g	15:01g	06:02g	04:01g	0.00760347		03:01g	07:02g	07:02g	15:01g	06:02g	0.0105713
68:01g	51:01g	15:02g	04:07g	03:02g	04:02g	0.00749582		68:01g	39:09g	07:02g	08:02g	04:02g	0.00913707
02:01g	39:09g	07:02g	08:02g	04:02g	04:02g	0.00586418		02:01g	39:09g	07:02g	08:02g	04:02g	0.0090153
24:02g	07:02g	07:02g	15:01g	06:02g	04:01g	0.00472346		02:01g	39:09g	07:02g	04:07g	03:02g	0.00824175
02:01g	39:09g	07:02g	04:07g	03:02g	03:01g	0.00463106		33:01g	14:02g	08:02g	01:02g	05:01g	0.00794037
68:01g	39:09g	07:02g	08:02g	04:02g	04:02g	0.00449236		30:02g	18:01g	05:01g	03:01g	02:01g	0.00780227
30:02g	18:01g	05:01g	03:01g	02:01g	02:02g	0.00434837		02:01g	07:02g	07:02g	15:01g	06:02g	0.00633224
02:01g	07:02g	07:02g	15:01g	06:02g	04:01g	0.00432486		30:01g	13:02g	06:02g	07:01g	02:01g	0.00616842
29:02g	44:03g	16:01g	07:01g	02:01g	04:01g	0.00382205		24:02g	07:02g	07:02g	15:01g	06:02g	0.00593602
01:01g	08:01g	07:01g	03:01g	02:01g	02:01g	0.00356512		24:02g	39:09g	07:02g	04:07g	03:02g	0.00499804
33:01g	14:02g	08:02g	01:02g	05:01g	04:01g	0.00318387		23:01g	44:03g	04:01g	07:01g	02:01g	0.00470589
68:01g	39:09g	07:02g	08:02g	04:02g	03:01g	0.0029266		31:01g	35:09	04:01g	14:02g	03:01g	0.00441182
68:02g	14:02g	08:02g	01:02g	05:01g	04:02g	0.00277904		02:01g	39:09g	07:02g	14:02g	03:01g	0.00417945
02:01g	39:09g	07:02g	14:02g	03:01g	04:02g	0.00269814		02:01g	50:01g	06:02g	07:01g	02:01g	0.00396076
01:01g	08:01g	07:01g	03:01g	02:01g	04:02g	0.00253026		31:01g	35:01g	04:01g	04:07g	03:02g	0.00396003
24:02g	39:09g	07:02g	14:02g	03:01g	04:02g	0.00239107		02:01g	44:02g	05:01g	01:01g	05:01g	0.00390959
02:01g	39:09g	07:02g	08:02g	04:02g	03:01g	0.00222476		68:01g	15:01g	01:02g	04:07g	03:02g	0.00380589
68:01g	39:09g	07:02g	14:02g	03:01g	04:02g	0.00218068		03:01g	35:01g	04:01g	01:01g	05:01g	0.00378144
02:01g	07:02g	07:02g	01:03g	05:01g	02:01g	0.00217331		02:01g	07:02g	07:02g	01:03g	05:01g	0.00343839
01:01g	57:01g	07:01g	07:01g	03:03g	04:01g	0.00208544		68:02g	14:02g	08:02g	01:02g	05:01g	0.00334606
24:02g	39:09g	07:02g	04:07g	03:02g	04:02g	0.00208321		24:02g	39:09g	07:02g	14:02g	03:01g	0.00327894
31:01g	35:01g	04:01g	04:07g	03:02g	03:01g	0.00207458		68:01g	35:09	04:01g	04:07g	03:02g	0.00323034
31:01g	35:09	04:01g	14:02g	03:01g	04:02g	0.002069		31:01g	39:09g	07:02g	04:07g	03:02g	0.00318306
30:01g	13:02g	06:02g	07:01g	02:01g	17:01g	0.00202608		68:01g	39:09g	07:02g	14:02g	03:01g	0.00312054
30:01g	13:02g	06:02g	13:01g	06:03g	04:01g	0.00202507		02:01g	44:03g	16:01g	07:01g	02:01g	0.00306556
68:01g	51:01g	15:02g	04:07g	03:02g	02:01g	0.00201551		02:01g	18:01g	05:01g	03:01g	02:01g	0.00304089
24:02g	39:09g	07:02g	16:02g	03:01g	04:02g	0.0020062		68:01g	51:01g	15:02g	08:02g	04:02g	0.00302434
29:02g	07:02g	07:02g	15:01g	06:02g	04:01g	0.00200152		02:01g	14:02g	08:02g	01:02g	05:01g	0.00301946
02:01g	44:02g	05:01g	01:01g	05:01g	02:01g	0.0019768		31:01g	35:09	04:01g	04:07g	03:02g	0.00300346
29:02g	45:01g	06:02g	13:02g	06:04g	10:01g	0.00194874		02:01g	08:01g	07:01g	03:01g	02:01g	0.00298632
02:01g	39:09g	07:02g	04:07g	03:02g	04:02g	0.00194089		68:01g	39:09g	07:02g	04:07g	03:02g	0.0029792
02:01g	44:02g	05:01g	04:01g	03:01g	04:01g	0.00193902		25:01g	18:01g	12:03g	15:01g	06:02g	0.00286934
02:01g	51:01g	02:02g	11:01g	03:01g	04:01g	0.00192608		02:01g	51:01g	02:02g	11:01g	03:01g	0.00279595
69:01	55:01g	01:02g	11:01g	03:01g	04:02g	0.00190034		01:01g	57:01g	06:02g	07:01g	03:03g	0.00271554
02:01g	51:01g	15:02g	11:01g	03:01g	04:02g	0.00183778		26:01g	14:01g	08:02g	07:01g	02:01g	0.00268211
31:01g	39:03g	07:02g	04:04g	03:02g	04:02g	0.00180974		26:01g	38:01g	12:03g	13:01g	06:03g	0.00268203
68:01g	35:09	04:01g	04:07g	03:02g	04:01g	0.00180418		02:05g	50:01g	06:02g	07:01g	02:01g	0.00263055
02:01g	14:02g	08:02g	01:02g	05:01g	04:01g	0.00179242		24:02g	35:02g	04:01g	11:04g	03:01g	0.00254794
23:01g	44:03g	04:01g	07:01g	02:01g	04:01g	0.00176434		01:01g	57:01g	07:01g	07:01g	03:03g	0.00254479
68:01g	51:01g	15:02g	08:02g	04:02g	04:02g	0.00174784		11:01g	35:01g	04:01g	01:01g	05:01g	0.00252954
03:01g	49:01g	07:01g	11:04g	03:01g	03:01g	0.00174144		33:01g	14:02g	08:02g	03:01g	02:01g	0.00246849
31:01g	39:09g	07:02g	08:02g	04:02g	04:02g	0.00172602		24:02g	39:09g	07:02g	16:02g	03:01g	0.00240422
68:01g	15:01g	01:02g	04:07g	03:02g	04:02g	0.00172144		24:02g	45:01g	16:01g	10:01g	05:01g	0.00238734
33:01g	14:02g	08:02g	01:02g	05:01g	02:01g	0.00171969		02:01g	44:02g	05:01g	04:01g	03:01g	0.00238007
33:01g	14:02g	08:02g	01:02g	05:01g	03:01g	0.00171729		68:01g	39:01g	07:02g	08:02g	04:02g	0.00237994
29:02g	44:03g	16:01g	07:01g	02:01g	02:01g	0.00170615		31:01g	35:20	04:01g	04:07g	03:02g	0.0023788
01:01g	49:01g	06:02g	11:01g	03:01g	04:01g	0.00170471		69:01	55:01g	01:02g	11:01g	03:01g	0.00236191
31:01g	35:20	04:01g	04:07g	03:02g	14:01g	0.0016914		68:01g	48:01g	08:03g	04:07g	03:02g	0.0022841
03:01g	49:01g	07:01g	11:02g	03:01g	03:01g	0.00165654		01:01g	08:01g	07:01g	15:01g	06:02g	0.00227992
31:01g	39:09g	07:02g	04:07g	03:02g	05:01g	0.00163932		01:01g	52:01g	12:02g	15:02g	06:01g	0.00224494
01:01g	38:01g	06:02g	11:04g	03:01g	02:01g	0.00163795		68:01g	35:09	04:01g	14:02g	03:01g	0.00221028
01:01g	07:02g	07:02g	04:05g	03:02g	03:01g	0.00162833		29:02g	07:02g	07:02g	15:01g	06:02g	0.00218095
02:01g	50:01g	06:02g	07:01g	02:01g	04:01g	0.00160764		02:01g	51:01g	14:02g	01:01g	05:01g	0.00216905
01:01g	08:01g	07:01g	15:01g	06:02g	02:01g	0.00158332		31:01g	39:03g	07:02g	04:04g	03:02g	0.00216611
01:01g	57:01g	06:02g	07:01g	03:03g	04:01g	0.00157299		02:01g	51:01g	15:02g	11:01g	03:01g	0.00215979
02:01g	57:03g	07:01g	11:03g	03:01g	04:01g	0.0015375		01:01g	38:01g	06:02g	11:04g	03:01g	0.0021473
02:01g	44:02g	05:01g	01:01g	05:01g	04:01g	0.00151825		29:02g	45:01g	06:02g	13:02g	06:04g	0.00214256
03:01g	38:01g	12:03g	13:01g	06:03g	02:01g	0.00149614		02:01g	35:09	04:01g	04:07g	03:02g	0.00211629
24:02g	35:20	04:01g	04:07g	03:02g	04:01g	0.00147275		31:01g	39:09g	07:02g	08:02g	04:02g	0.00211367
01:01g	07:02g	07:02g	14:01g	05:03g	02:01g	0.00146732		11:01g	40:01g	03:04g	04:04g	03:02g	0.00209818
33:01g	14:02g	08:02g	07:01g	02:01g	04:02g	0.00140788		02:01g	44:02g	05:01g	13:01g	06:03g	0.00206755
02:01g	08:01g	07:01g	03:01g	02:01g	01:01g	0.00140194		30:01g	13:02g	06:02g	13:01g	06:03g	0.00206044
11:01g	27:05g	01:02g	01:01g	05:01g	04:01g	0.001388		02:01g	35:09	04:01g	14:02g	03:01g	0.00202033
68:01g	39:09g	07:02g	04:07g	03:02g	04:02g	0.00137675		02:01g	18:01g	07:01g	11:04g	03:01g	0.00190023
24:02g	49:01g	07:01g	03:01g	02:01g	04:02g	0.00137265		01:01g	49:01g	06:02g	11:01g	03:01g	0.00189838
02:01g	18:01g	07:01g	11:04g	03:01g	04:02g	0.001368		03:01g	49:01g	07:01g	11:04g	03:01g	0.00185368
31:01g	35:01g	04:01g	04:07g	03:02g	04:02g	0.00135646		24:02g	18:01g	12:03g	11:04g	03:01g	0.00184079
24:02g	35:02g	04:01g	11:04g	03:01g	02:01g	0.00135533		02:01g	57:03g	07:01g	11:03g	03:01g	0.00183205
24:02g	45:01g	16:01g	10:01g	05:01g	02:01g	0.00134129		24:02g	08:01g	07:01g	03:01g	02:01g	0.00183117
68:01g	39:01g	07:02g	08:02g	04:02g	04:02g	0.00133803		03:01g	14:02g	08:02g	01:02g	05:01g	0.00181653
26:01g	38:01g	12:03g	04:02g	03:02g	04:01g	0.00133044		03:01g	49:01g	07:01g	11:02g	03:01g	0.00177178
01:01g	52:01g	12:02g	15:02g	06:01g	02:01g	0.00130911		11:01g	35:01g	04:01g	14:01g	05:03g	0.0017714
68:01g	35:20	07:02g	04:07g	03:02g	04:01g	0.001296		11:01g	27:05g	01:02g	01:01g	05:01g	0.00173961
24:02g	18:01g	12:03g	11:04g	03:01g	04:02g	0.00129284		26:01g	52:01g	12:02g	15:02g	06:01g	0.00173861
03:01g	07:02g	07:02g	15:01g	06:02g	02:01g	0.00128764		03:01g	38:01g	12:03g	13:01g	06:03g	0.00173729
11:01g	38:01g	12:03g	04:01g	03:02g	04:01g	0.00128338		33:01g	14:02g	08:02g	07:01g	02:01g	0.00172574
26:01g	14:01g	08:02g	07:01g	02:01g	02:01g	0.00128178		29:02g	44:03g	16:01g	03:01g	02:01g	0.00172352
02:01g	39:09g	07:02g	16:02g	03:01g	03:01g	0.00127763		02:01g	51:01g	15:02g	04:07g	03:02g	0.00171124
33:01g	50:01g	06:02g	03:01g	02:01g	17:01g	0.00127374		01:01g	07:02g	07:02g	04:05g	03:02g	0.00168744
31:01g	35:03g	04:01g	07:01g	02:01g	17:01g	0.00127117		68:01g	48:01g	08:01g	14:02g	03:01g	0.00168128
01:01g	57:01g	06:02g	07:01g	02:01g	09:01g	0.00125476		66:01g	41:02g	17:01g	13:03g	03:01g	0.00165291
02:01g	51:01g	15:02g	04:07g	03:02g	04:02g	0.00125472		02:01g	15:01g	01:02g	08:02g	04:02g	0.00164744
02:01g	45:01g	06:02g	15:01g	06:02g	04:01g	0.00125036		02:05g	41:01g	07:01g	13:05	03:01g	0.00163528
31:01g	15:01g	01:02g	04:07g	03:02g	03:01g	0.00124604		68:23	40:02g	03:04g	08:02g	04:02g	0.00161822
25:01g	18:01g	12:03g	15:01g	06:02g	04:01g	0.0012419		02:01g	35:01g	04:01g	04:07g	03:02g	0.0015983
23:01g	44:03g	04:01g	07:01g	02:01g	02:01g	0.00123807		02:01g	40:01g	03:04g	13:02g	06:04g	0.00158397
24:02g	08:01g	07:01g	03:01g	02:01g	04:01g	0.00123755		11:01g	18:01g	05:01g	03:01g	02:01g	0.00156304
02:01g	40:01g	03:04g	03:01g	02:01g	01:01g	0.00123742		26:01g	38:01g	12:03g	04:02g	03:02g	0.0015441
02:01g	51:01g	14:02g	01:01g	05:01g	04:01g	0.00121817		01:01g	07:02g	07:02g	14:01g	05:03g	0.00154136
33:01g	14:02g	08:02g	03:01g	02:01g	02:01g	0.00121765		68:01g	15:01g	01:02g	08:02g	04:02g	0.00154065
68:01g	48:01g	08:03g	04:07g	03:02g	04:01g	0.00121438		68:01g	35:20	07:02g	04:07g	03:02g	0.00153692
66:01g	41:02g	17:01g	13:03g	03:01g	04:02g	0.00121012		01:01g	57:01g	06:02g	07:01g	02:01g	0.00152931
01:01g	08:01g	07:01g	03:01g	02:01g	03:01g	0.00120682		24:02g	40:02g	03:04g	04:07g	03:02g	0.00152162
24:02g	44:02g	05:01g	04:02g	03:02g	02:01g	0.00119608		24:02g	35:20	04:01g	04:07g	03:02g	0.00152079
03:01g	07:05g	15:05g	04:02g	03:02g	02:01g	0.00119103		31:01g	15:01g	01:02g	04:07g	03:02g	0.00151071
11:01g	35:01g	04:01g	14:01g	05:03g	04:01g	0.00118288		26:01g	38:01g	12:03g	14:01g	05:03g	0.00150258
30:01g	13:02g	06:02g	07:01g	02:01g	04:01g	0.00117042		24:02g	35:09	04:01g	14:02g	03:01g	0.00149349
24:02g	41:01g	17:01g	13:02g	06:04g	02:01g	0.00117002		24:02g	49:01g	07:01g	03:01g	02:01g	0.00149088
68:23	40:02g	03:04g	08:02g	04:02g	04:02g	0.00116868		01:01g	18:01g	05:01g	03:01g	02:01g	0.00148072
02:01g	39:09g	07:02g	16:02g	03:01g	04:01g	0.00116397		11:01g	44:03g	16:01g	07:01g	02:01g	0.00144866
31:01g	35:09	04:01g	04:07g	03:02g	04:02g	0.00116125		31:01g	39:09g	07:02g	16:02g	03:01g	0.00141986
02:01g	15:01g	01:02g	08:02g	04:02g	04:02g	0.00114995		33:01g	50:01g	06:02g	03:01g	02:01g	0.00140109
02:05g	41:01g	07:01g	13:05	03:01g	02:01g	0.00114473		02:01g	49:01g	07:01g	04:05g	03:02g	0.00140012
11:01g	40:01g	03:04g	04:04g	03:02g	06:01g	0.00113507		11:01g	55:01g	03:03g	01:01g	05:01g	0.00139609
29:02g	44:03g	16:01g	07:01g	02:01g	01:01g	0.00113084		02:01g	40:02g	03:04g	04:07g	03:02g	0.00139433
68:01g	15:01g	01:02g	04:07g	03:02g	03:01g	0.00112421		02:01g	45:01g	06:02g	15:01g	06:02g	0.0013774
24:02g	39:09g	07:02g	04:07g	03:02g	03:01g	0.00111005		31:01g	35:09	04:01g	08:02g	04:02g	0.00136689
68:01g	48:01g	08:01g	14:02g	03:01g	04:02g	0.00110824		24:02g	07:02g	07:02g	07:01g	02:01g	0.00134355
31:01g	35:09	04:01g	08:02g	04:02g	04:02g	0.00108942		02:01g	40:01g	03:04g	03:01g	02:01g	0.00134124
01:01g	57:01g	06:02g	11:01g	03:01g	04:01g	0.00108904		01:01g	57:01g	06:02g	11:01g	03:01g	0.0013257
26:01g	55:01g	03:03g	03:01g	02:01g	02:02g	0.00108713		31:01g	35:03g	04:01g	07:01g	02:01g	0.00132013
03:01g	35:01g	04:01g	01:01g	05:01g	04:01g	0.00107398		11:01g	38:01g	12:03g	04:01g	03:02g	0.00131033
68:01g	39:09g	07:02g	08:02g	04:02g	04:01g	0.0010576		01:01g	08:01g	07:01g	07:01g	02:01g	0.00130839
29:02g	44:03g	16:01g	07:01g	02:01g	04:02g	0.00105054		03:01g	18:01g	05:01g	03:01g	02:01g	0.00130382
02:01g	49:01g	07:01g	01:01g	05:01g	04:01g	0.00104971		32:01g	14:01g	08:02g	07:01g	02:01g	0.00130207
02:02g	41:01g	17:01g	07:01g	02:01g	02:01g	0.00104511		01:01g	37:01g	06:02g	10:01g	05:01g	0.00129223
24:02g	39:09g	07:02g	04:07g	03:02g	05:01g	0.00104117		03:01g	07:05g	15:05g	04:02g	03:02g	0.00128924
68:01g	35:09	04:01g	14:02g	03:01g	04:02g	0.00103129		24:02g	44:02g	05:01g	04:02g	03:02g	0.00128231
11:01g	35:01g	04:01g	01:01g	05:01g	04:01g	0.00102035		01:01g	07:02g	07:02g	15:01g	06:02g	0.00126602
02:01g	49:01g	07:01g	04:05g	03:02g	13:01g	0.00101716		24:02g	41:01g	17:01g	13:02g	06:04g	0.00126073
24:03g	35:08g	04:01g	11:03g	03:01g	04:01g	0.00100864		24:02g	38:01g	12:03g	13:01g	06:03g	0.0012382
02:01g	52:01g	12:02g	07:01g	02:01g	02:01g	0.00100634		24:02g	38:01g	12:03g	14:01g	05:03g	0.00122926
68:01g	51:01g	15:02g	04:07g	03:02g	03:01g	0.00100195		32:01g	52:01g	12:02g	11:04g	03:01g	0.00121181
30:02g	18:01g	05:01g	03:01g	02:01g	04:01g	0.0010012		29:02g	45:01g	06:02g	12:01g	03:01g	0.00120736
24:02g	44:03g	16:01g	07:01g	02:01g	11:01g	0.000999253		02:01g	52:01g	12:02g	15:02g	06:01g	0.00120148
29:02g	44:03g	16:01g	03:01g	02:01g	16:01g	0.000995509		01:01g	08:01g	07:01g	11:01g	03:01g	0.00119368
68:17	35:06	03:04g	16:02g	03:01g	13:01g	0.000991118		02:01g	49:01g	07:01g	01:01g	05:01g	0.00118443
02:01g	44:03g	16:01g	07:01g	02:01g	11:01g	0.000986827		02:01g	15:01g	01:02g	04:07g	03:02g	0.00118386
24:02g	35:05g	04:01g	04:07g	03:02g	23:01g	0.000973877		24:02g	44:03g	16:01g	07:01g	02:01g	0.00118058
25:01g	18:01g	12:03g	15:01g	06:02g	02:01g	0.000970749		02:02g	41:01g	17:01g	07:01g	02:01g	0.00117689
02:05g	50:01g	06:02g	07:01g	02:01g	03:01g	0.000966127		26:01g	55:01g	03:03g	03:01g	02:01g	0.00117412
24:02g	35:43g	01:02g	04:07g	03:02g	14:01g	0.00096578		24:02g	35:43g	01:02g	04:07g	03:02g	0.00115905
31:01g	39:09g	07:02g	16:02g	03:01g	04:02g	0.000959362		01:01g	15:17g	07:01g	13:02g	06:04g	0.00115306
02:02g	41:01g	17:01g	04:05g	02:01g	04:01g	0.000958346		68:01g	35:20	04:01g	04:07g	03:02g	0.00112251
68:01g	45:01g	06:02g	04:05g	03:02g	11:01g	0.00095315		23:01g	27:05g	02:02g	13:02g	06:09g	0.00110573
24:02g	38:01g	12:03g	14:01g	05:03g	04:01g	0.000947008		68:01g	39:01g	07:02g	04:07g	03:02g	0.0010966
02:01g	40:01g	03:04g	13:02g	06:04g	03:01g	0.000941542		03:01g	14:02g	08:02g	07:01g	02:01g	0.00109323
24:02g	35:09	04:01g	14:02g	03:01g	04:01g	0.000937482		24:02g	35:05g	04:01g	04:07g	03:02g	0.00108381
30:04g	14:02g	08:02g	01:02g	06:02g	04:01g	0.000936446		24:03g	35:08g	04:01g	11:03g	03:01g	0.00108289
02:01g	35:09	04:01g	04:07g	03:02g	03:01g	0.000926466		68:01g	35:01g	04:01g	04:07g	03:02g	0.00107302
23:01g	58:01g	07:01g	13:01g	06:03g	17:01g	0.000925401		02:01g	52:01g	12:02g	07:01g	02:01g	0.00106154
03:01g	14:02g	08:02g	01:02g	05:01g	02:01g	0.000923846		02:01g	15:01g	01:02g	08:02g	03:02g	0.00106108
23:01g	41:01g	07:01g	08:04g	03:01g	03:01g	0.000922218		02:01g	15:01g	01:02g	09:01g	03:03g	0.00105383
29:02g	45:01g	06:02g	12:01g	03:01g	02:01g	0.000917342		02:01g	15:04	01:02g	09:01g	03:03g	0.00105153
02:01g	50:01g	06:02g	07:01g	02:01g	05:01g	0.000916022		02:01g	39:01g	07:02g	08:02g	04:02g	0.00104858
11:01g	55:01g	03:03g	01:01g	05:01g	02:02g	0.000906965		68:01g	45:01g	06:02g	04:05g	03:02g	0.00104765
23:01g	14:02g	08:02g	01:02g	05:01g	13:01g	0.000902384		68:17	35:06	03:04g	16:02g	03:01g	0.00103956
30:02g	18:01g	05:01g	03:01g	02:01g	03:01g	0.000899827		23:01g	14:02g	08:02g	01:02g	05:01g	0.0010389
68:01g	51:01g	15:02g	04:07g	03:02g	04:01g	0.000896564		24:02g	18:01g	05:01g	03:01g	02:01g	0.00103351
68:01g	15:01g	01:02g	08:02g	04:02g	04:02g	0.000893752		02:11g	39:09g	07:02g	04:04g	03:02g	0.00102427
31:01g	35:09	04:01g	04:07g	03:02g	03:01g	0.000892254		02:02g	41:01g	17:01g	04:05g	02:01g	0.00101829
11:01g	35:01g	04:01g	01:01g	05:01g	04:02g	0.000891466		31:01g	40:02g	03:04g	04:07g	03:02g	0.00101789
68:01g	35:20	04:01g	04:07g	03:02g	04:01g	0.00088983		02:01g	15:01g	03:04g	04:01g	03:02g	0.00101474
02:11g	39:09g	07:02g	04:04g	03:02g	04:02g	0.000875884		23:01g	41:01g	07:01g	08:04g	03:01g	0.00100727
03:01g	07:02g	07:02g	15:01g	06:02g	03:01g	0.000870847		03:01g	14:02g	08:02g	04:05g	03:02g	0.00100473
30:02g	14:02g	08:02g	13:02g	06:04g	02:01g	0.00087018		30:02g	14:02g	08:02g	13:02g	06:04g	0.00100184
68:23	40:02g	03:04g	04:07g	03:02g	03:01g	0.000869367		68:23	40:02g	03:04g	04:07g	03:02g	0.00100071
68:01g	35:09	04:01g	14:02g	03:01g	02:01g	0.000868955		02:01g	13:02g	06:02g	07:01g	02:01g	0.000999501
02:01g	15:01g	03:04g	04:01g	03:02g	04:01g	0.000864492		02:01g	14:01g	08:02g	07:01g	02:01g	0.000994792
02:01g	44:02g	05:01g	13:01g	06:03g	02:01g	0.000863306		68:01g	35:09	04:01g	16:02g	03:01g	0.000988063
26:01g	38:01g	12:03g	13:01g	06:03g	02:01g	0.000861468		32:01g	52:01g	12:02g	15:02g	06:01g	0.000983888
11:01g	35:08g	04:01g	04:02g	03:02g	09:01g	0.000860867		02:01g	38:01g	12:03g	13:01g	06:03g	0.000982737
30:02g	44:02g	05:01g	11:01g	03:01g	04:01g	0.00086074		26:01g	07:02g	07:02g	15:01g	06:02g	0.000976107
03:01g	14:02g	08:02g	07:01g	02:01g	03:01g	0.00085813		02:01g	44:03g	16:02g	04:02g	03:02g	0.000971686
02:01g	35:09	04:01g	14:02g	03:01g	04:01g	0.000856897		30:10	41:01g	06:02g	04:05g	02:01g	0.000969931
31:01g	35:09	04:01g	14:02g	03:01g	02:01g	0.000854832		02:01g	51:01g	14:02g	08:01g	04:02g	0.000969323
11:01g	44:03g	16:01g	07:01g	02:01g	02:01g	0.000852542		24:02g	39:09g	07:02g	08:02g	04:02g	0.000968224
03:01g	38:01g	12:03g	01:02g	05:01g	04:01g	0.000850226		23:01g	58:01g	07:01g	13:01g	06:03g	0.00096817
32:01g	52:01g	12:02g	11:04g	03:01g	04:01g	0.000848971		02:01g	39:01g	07:02g	14:02g	03:01g	0.000961738
26:01g	38:01g	12:03g	14:01g	05:03g	04:01g	0.000848516		30:04g	14:02g	08:02g	01:02g	06:02g	0.000953772
02:05g	50:01g	06:02g	07:01g	02:01g	04:01g	0.000842699		02:01g	51:01g	15:02g	09:01g	03:03g	0.000948381
29:02g	44:03g	16:01g	11:03g	03:01g	04:02g	0.000842625		24:02g	14:02g	02:02g	01:02g	05:01g	0.000948293
03:01g	35:01g	04:01g	01:01g	05:01g	02:01g	0.000823621		68:01g	40:02g	03:04g	08:02g	04:02g	0.000947573
02:01g	52:01g	12:02g	15:02g	06:01g	04:01g	0.000821493		02:01g	44:02g	05:01g	04:02g	03:02g	0.000944545
11:01g	40:01g	03:04g	04:04g	03:02g	04:01g	0.000821439		02:01g	07:02g	07:02g	03:01g	02:01g	0.000937203
32:01g	14:01g	08:02g	07:01g	02:01g	04:01g	0.000817582		68:01g	51:01g	15:02g	14:02g	03:01g	0.000933655
02:01g	15:01g	01:02g	08:02g	03:02g	04:02g	0.000817497		03:01g	47:01g	06:02g	07:01g	02:01g	0.000931437
68:01g	40:02g	03:04g	08:02g	04:02g	04:02g	0.000815077		02:01g	27:05g	01:02g	01:01g	05:01g	0.000931206
24:02g	14:02g	02:02g	01:02g	05:01g	04:01g	0.000814191		23:01g	44:03g	04:01g	03:01g	02:01g	0.00093071
24:02g	07:02g	07:02g	07:01g	02:01g	11:01g	0.000811764		11:01g	55:01g	03:03g	14:01g	05:03g	0.000929439
01:01g	37:01g	06:02g	10:01g	05:01g	02:01g	0.000807463		24:02g	14:01g	08:02g	07:01g	02:01g	0.000926049
02:01g	51:01g	15:04g	11:01g	03:01g	04:01g	0.000801672		11:01g	35:08g	04:01g	04:02g	03:02g	0.000925311
24:02g	35:02g	04:01g	11:04g	03:01g	04:01g	0.000799229		25:01g	18:01g	12:03g	14:01g	05:03g	0.00091703
02:01g	18:01g	05:01g	03:01g	02:01g	02:02g	0.000796131		30:02g	44:02g	05:01g	11:01g	03:01g	0.000906445
26:01g	44:02g	05:01g	04:02g	03:02g	02:01g	0.000795379		29:02g	44:03g	16:01g	11:03g	03:01g	0.000906166
11:01g	18:01g	05:01g	03:01g	02:01g	02:01g	0.000792609		01:01g	18:01g	12:03g	11:04g	03:01g	0.000899019
30:10	41:01g	06:02g	04:05g	02:01g	02:01g	0.000790373		31:01g	40:01g	03:04g	04:04g	03:02g	0.000884575
24:02g	40:02g	03:04g	04:07g	03:02g	05:01g	0.000787679		29:02g	44:03g	16:01g	15:01g	06:02g	0.000882789
03:01g	18:01g	05:01g	03:01g	02:01g	04:02g	0.000785428		24:02g	44:02g	05:01g	13:01g	06:03g	0.000880022
02:01g	08:01g	07:01g	03:01g	02:01g	04:01g	0.000781296		29:02g	44:03g	16:01g	13:01g	06:03g	0.0008798
33:01g	14:02g	08:02g	01:02g	05:01g	17:01g	0.000781269		02:01g	57:01g	06:02g	07:01g	03:03g	0.000878673
80:01g	44:03g	04:01g	13:02g	06:09g	13:01g	0.000781261		03:01g	38:01g	12:03g	01:02g	05:01g	0.000872892
24:02g	39:06g	07:02g	15:01g	06:02g	04:02g	0.000769567		02:01g	15:04	01:02g	14:02g	03:01g	0.000868935
26:01g	52:01g	12:02g	15:02g	06:01g	03:01g	0.000769148		03:01g	07:02g	07:02g	16:01g	05:02g	0.000868678
26:01g	14:01g	08:02g	07:01g	02:01g	04:01g	0.000764226		26:01g	44:02g	05:01g	04:02g	03:02g	0.000862025
24:02g	40:01g	03:04g	03:01g	02:01g	01:01g	0.000763199		24:03g	38:01g	12:03g	13:01g	06:03g	0.000857025
24:03g	38:01g	12:03g	13:01g	06:03g	04:01g	0.000761603		24:02g	40:01g	03:04g	03:01g	02:01g	0.000845591
23:01g	27:05g	02:02g	13:02g	06:09g	01:01g	0.000758886		03:01g	07:02g	07:02g	01:01g	05:01g	0.000844959
30:01g	13:02g	06:02g	07:01g	02:01g	02:01g	0.000755024		02:01g	35:09	04:01g	08:02g	04:02g	0.000843978
24:02g	14:02g	02:02g	01:01g	05:01g	10:01g	0.000754901		02:01g	51:01g	02:02g	07:01g	02:01g	0.000843649
68:23	40:02g	03:04g	04:03g	03:02g	03:01g	0.000754258		02:01g	15:01g	01:02g	14:02g	03:01g	0.000835701
02:01g	51:01g	01:02g	04:04g	03:02g	04:01g	0.00075266		03:01g	07:02g	07:02g	07:01g	02:01g	0.000830105
03:01g	14:02g	08:02g	04:05g	03:02g	04:01g	0.000752277		80:01g	44:03g	04:01g	13:02g	06:09g	0.000829768
03:01g	14:02g	08:02g	01:02g	05:01g	04:01g	0.000751925		02:01g	40:01g	03:04g	15:01g	06:02g	0.000824075
32:01g	52:01g	12:02g	15:02g	06:01g	04:01g	0.000751062		02:01g	51:01g	15:04g	11:01g	03:01g	0.000822914
01:01g	52:01g	12:02g	15:02g	06:01g	04:01g	0.000750773		02:01g	07:02g	07:02g	01:01g	05:01g	0.000821964
03:01g	35:01g	04:01g	01:01g	05:01g	04:02g	0.000749657		11:01g	07:02g	07:02g	15:01g	06:02g	0.000820825
31:01g	39:09g	07:02g	04:07g	03:02g	04:02g	0.000748638		02:01g	35:05g	04:01g	08:02g	04:02g	0.000812586
25:01g	18:01g	12:03g	14:01g	05:03g	04:01g	0.000738661		31:01g	35:09	04:01g	08:02g	03:02g	0.000811138
24:02g	40:02g	03:04g	04:04g	03:02g	04:02g	0.000735952		03:01g	08:01g	07:01g	03:01g	02:01g	0.000808119
01:01g	08:01g	07:01g	11:01g	03:01g	17:01g	0.000734107		24:02g	39:06g	07:02g	15:01g	06:02g	0.000808072
02:01g	39:09g	07:02g	16:02g	03:01g	02:01g	0.000724638		11:01g	08:01g	07:01g	03:01g	02:01g	0.000806856
02:01g	39:01g	07:02g	14:02g	03:01g	05:01g	0.000721868		68:23	40:02g	03:04g	04:03g	03:02g	0.00080673
11:01g	07:02g	07:02g	01:01g	05:01g	04:02g	0.000718323		68:16	51:01g	15:02g	04:07g	03:02g	0.00080419
03:01g	40:01g	03:04g	07:01g	02:01g	11:01g	0.000715994		23:01g	50:01g	05:01g	13:03g	03:01g	0.000801848
31:01g	35:09	04:01g	14:02g	03:01g	05:01g	0.000715045		31:01g	39:09g	07:02g	14:02g	03:01g	0.000800295
01:01g	35:01g	04:01g	14:01g	05:03g	04:01g	0.000712803		68:01g	40:02g	03:04g	14:02g	03:01g	0.000797238
33:01g	14:02g	08:02g	03:01g	02:01g	14:01g	0.000710341		23:01g	50:01g	06:02g	07:01g	02:01g	0.00079509
68:01g	39:09g	07:02g	16:02g	03:01g	02:01g	0.000706851		24:02g	40:02g	03:04g	04:04g	03:02g	0.000792384
03:01g	07:02g	07:02g	16:01g	05:02g	09:01g	0.000703747		32:01g	14:02g	08:02g	01:02g	05:01g	0.000789795
02:01g	35:02g	04:01g	11:04g	03:01g	04:01g	0.00070111		24:02g	14:02g	02:02g	01:01g	05:01g	0.000789457
32:01g	14:02g	08:02g	01:02g	05:01g	17:01g	0.000699129		01:01g	35:01g	04:01g	14:01g	05:03g	0.000785905
02:01g	35:09	04:01g	04:07g	03:02g	04:02g	0.000689771		02:01g	44:02g	05:01g	15:01g	06:02g	0.000784199
02:01g	39:09g	07:02g	14:02g	03:01g	05:01g	0.000678589		29:01g	07:05g	15:05g	10:01g	05:01g	0.000780561
11:01g	07:02g	07:02g	15:01g	06:02g	04:01g	0.000677576		32:01g	49:01g	07:01g	04:05g	03:02g	0.000779085
02:01g	44:03g	16:01g	07:01g	02:01g	17:01g	0.000677123		24:02g	15:01g	03:03g	13:01g	06:03g	0.000773836
29:02g	44:03g	16:01g	13:03g	03:01g	04:02g	0.000676891		31:01g	51:01g	15:02g	08:02g	03:02g	0.00077298
03:01g	14:02g	08:02g	04:05g	03:01g	03:01g	0.000676674		68:01g	40:02g	03:04g	04:07g	03:02g	0.000772347
02:01g	18:01g	05:01g	03:01g	02:01g	01:01g	0.000675544		11:01g	07:02g	07:02g	01:01g	05:01g	0.000771642
26:01g	07:02g	07:02g	15:01g	06:02g	04:01g	0.000673849		02:01g	07:05g	15:05g	16:01g	05:02g	0.000764847
68:01g	40:02g	03:04g	14:02g	03:01g	04:02g	0.00067314		02:01g	51:01g	01:02g	04:04g	03:02g	0.000762596
02:01g	07:02g	07:02g	03:01g	02:01g	01:01g	0.000667578		68:17	40:02g	03:04g	04:07g	03:02g	0.000758483
01:01g	18:01g	05:01g	03:01g	02:01g	02:02g	0.000664281		02:01g	35:01g	04:01g	16:01g	05:02g	0.00075803
01:01g	15:17g	07:01g	13:02g	06:04g	14:01g	0.000663645		24:02g	35:02g	07:01g	11:04g	03:01g	0.000753457
24:02g	45:01g	16:01g	10:01g	05:01g	17:01g	0.000661846		23:01g	49:01g	07:01g	11:01g	03:01g	0.000750505
68:01g	39:01g	07:02g	08:02g	04:02g	03:01g	0.000661387		02:01g	35:43g	01:02g	04:07g	03:02g	0.000742974
29:02g	44:03g	16:01g	14:01g	05:03g	04:01g	0.000655912		31:01g	51:01g	15:02g	04:07g	03:02g	0.00074158
01:01g	49:01g	06:02g	11:04g	03:01g	04:02g	0.000655598		24:02g	35:09	04:01g	04:07g	03:02g	0.000737814
02:01g	15:04	01:02g	14:02g	03:01g	14:01g	0.000655152		01:01g	58:01g	07:01g	13:03g	03:01g	0.000730897
02:01g	39:09g	07:02g	04:07g	03:02g	04:01g	0.000651959		02:01g	35:02g	04:01g	11:04g	03:01g	0.000730542
68:01g	51:01g	03:04g	04:07g	03:02g	04:02g	0.000651722		01:01g	35:02g	04:01g	11:04g	06:03g	0.000727556
68:01g	35:03g	12:03g	14:01g	05:03g	02:01g	0.000646376		68:01g	35:03g	12:03g	14:01g	05:03g	0.000727224
02:01g	44:03g	16:02g	04:02g	03:02g	04:01g	0.000640729		68:16	39:09g	07:02g	04:07g	03:02g	0.000725031
02:01g	35:05g	04:01g	08:02g	04:02g	04:01g	0.000637109		32:01g	35:02g	04:01g	11:04g	03:01g	0.000724277
02:01g	38:01g	12:03g	13:01g	06:03g	04:01g	0.00063566		03:01g	40:01g	03:04g	07:01g	02:01g	0.000720787
24:02g	14:01g	06:02g	07:01g	02:01g	04:01g	0.000633927		01:01g	35:01g	04:01g	13:03g	03:01g	0.000715223
32:01g	49:01g	07:01g	04:05g	03:02g	02:01g	0.000633123		03:01g	07:02g	07:02g	01:03g	05:01g	0.000714339
01:01g	18:01g	12:03g	11:04g	03:01g	04:02g	0.000631799		11:01g	44:03g	04:01g	07:01g	02:01g	0.000713087
02:01g	35:01g	04:01g	16:01g	05:02g	02:01g	0.000629898		29:02g	44:03g	16:01g	13:03g	03:01g	0.000712626
30:01g	38:01g	12:03g	01:01g	05:01g	04:02g	0.000628532		02:01g	44:02g	05:01g	11:01g	03:01g	0.000710502
31:01g	39:09g	07:02g	14:02g	03:01g	04:02g	0.000627095		03:01g	14:02g	08:02g	04:05g	03:01g	0.000709132
02:01g	39:06g	07:02g	11:01g	03:01g	04:02g	0.000621715		01:01g	49:01g	06:02g	11:04g	03:01g	0.000707608
01:01g	58:01g	07:01g	13:03g	03:01g	03:01g	0.000621035		24:02g	14:02g	08:02g	01:02g	05:01g	0.000702295
02:01g	40:01g	03:04g	15:01g	06:02g	04:01g	0.000619131		29:02g	44:03g	16:01g	14:01g	05:03g	0.000700073
02:01g	35:43g	01:02g	04:07g	03:02g	14:01g	0.000614464		02:01g	50:01g	06:02g	03:01g	02:01g	0.000699726
30:02g	35:01g	04:01g	13:02g	06:09g	04:01g	0.00061369		29:01g	51:08g	16:02g	13:03g	03:01g	0.000689682
68:01g	35:09	04:01g	16:02g	03:01g	04:02g	0.000613524		68:01g	51:01g	03:04g	04:07g	03:02g	0.00068868
23:01g	07:05g	15:05g	14:01g	05:03g	04:02g	0.000612549		01:01g	08:01g	07:01g	01:01g	05:01g	0.000685944
68:02g	52:01g	16:01g	13:03g	03:01g	01:01g	0.000611807		01:01g	14:01g	08:02g	07:01g	02:01g	0.000685696
23:01g	50:01g	05:01g	13:03g	03:01g	04:01g	0.000609067		02:01g	56:01g	01:02g	01:01g	05:01g	0.000685247
26:01g	38:01g	12:03g	13:01g	06:03g	03:01g	0.000605837		68:02g	52:01g	16:01g	13:03g	03:01g	0.00068389
68:01g	39:09g	07:02g	04:07g	03:02g	03:01g	0.000599886		24:02g	14:01g	06:02g	07:01g	02:01g	0.000681342
02:01g	56:01g	01:02g	01:01g	05:01g	04:01g	0.000599579		11:01g	53:01g	04:01g	13:02g	06:09g	0.000681037
02:01g	14:02g	08:02g	01:02g	05:01g	05:01g	0.000597589		25:01g	18:01g	12:03g	07:01g	02:01g	0.000679256
01:01g	44:02g	05:01g	04:02g	03:02g	05:01g	0.000592925		30:02g	27:03	02:02g	08:04g	03:01g	0.000678958
02:01g	07:02g	07:02g	15:01g	06:02g	02:01g	0.000589839		32:01g	40:02g	02:02g	13:01g	06:03g	0.00067811
24:02g	39:09g	07:02g	08:02g	04:02g	04:02g	0.000589527		01:01g	13:02g	06:02g	07:01g	02:01g	0.000671199
29:01g	51:08g	16:02g	13:03g	03:01g	02:01g	0.000589462		23:01g	44:03g	04:01g	13:01g	06:03g	0.000668177
26:01g	38:01g	12:03g	13:01g	06:03g	04:01g	0.000582801		68:02g	53:01g	04:01g	13:02g	06:04g	0.000665763
02:01g	50:01g	06:02g	07:01g	02:01g	13:01g	0.000581452		02:01g	35:05g	04:01g	04:04g	03:02g	0.00066177
02:05g	38:01g	12:03g	15:01g	06:02g	02:01g	0.000580014		68:16	39:09g	07:02g	08:02g	04:02g	0.000658765
02:05g	41:01g	17:01g	04:04g	04:02g	02:01g	0.000578304		02:05g	41:01g	17:01g	04:04g	04:02g	0.000657265
01:01g	35:01g	04:01g	13:03g	03:01g	04:01g	0.000573545		02:01g	35:09	04:01g	08:02g	03:02g	0.000657097
29:02g	44:03g	16:01g	07:01g	02:01g	10:01g	0.000573222		29:02g	44:03g	16:01g	11:04g	03:01g	0.000655097
11:01g	08:01g	07:01g	03:01g	02:01g	04:01g	0.000573219		23:01g	07:05g	15:05g	14:01g	05:03g	0.000651778
29:02g	44:03g	16:01g	11:04g	03:01g	04:01g	0.000572368		03:01g	50:01g	06:02g	07:01g	02:01g	0.000650316
01:01g	08:01g	07:01g	07:01g	02:01g	04:01g	0.000571399		30:01g	38:01g	12:03g	01:01g	05:01g	0.000650299
24:02g	38:01g	12:03g	13:01g	06:03g	04:01g	0.00056814		02:01g	49:01g	07:01g	13:02g	06:04g	0.00064472
02:01g	35:09	04:01g	08:02g	03:02g	04:02g	0.000568043		02:01g	15:03g	02:02g	07:01g	02:01g	0.000643631
26:01g	52:01g	12:02g	15:02g	06:01g	04:01g	0.000567003		02:01g	40:01g	03:04g	07:01g	02:01g	0.000642666
11:01g	51:01g	15:02g	15:01g	06:02g	04:01g	0.000565452		02:01g	39:01g	12:03g	11:04g	03:01g	0.000632556
30:02g	18:01g	05:01g	03:01g	02:01g	02:01g	0.000565163		02:01g	44:02g	05:01g	04:03g	03:02g	0.000631307
32:01g	57:01g	06:02g	07:01g	03:03g	02:01g	0.000564226		30:02g	35:01g	04:01g	13:02g	06:09g	0.000628196
02:01g	08:01g	07:01g	03:01g	02:01g	02:01g	0.000563504		03:01g	18:01g	12:03g	11:04g	03:01g	0.000627821
24:02g	38:01g	12:03g	13:01g	06:03g	02:01g	0.000563247		02:01g	39:06g	07:02g	11:01g	03:01g	0.000624441
31:01g	47:01g	07:01g	12:01g	03:01g	04:01g	0.000562353		02:01g	14:02g	08:02g	03:01g	02:01g	0.000620911
24:02g	27:07g	15:02g	11:01g	03:01g	04:01g	0.00056166		24:02g	27:07g	15:02g	11:01g	03:01g	0.000619856
68:16	39:09g	07:02g	08:02g	04:02g	04:02g	0.000559405		02:01g	39:01g	12:03g	01:01g	05:01g	0.000617474
03:01g	07:02g	07:02g	14:01g	05:01g	04:02g	0.000559116		02:01g	14:01g	08:02g	13:01g	06:03g	0.000616079
02:01g	51:01g	14:02g	08:01g	04:02g	04:01g	0.000558695		01:01g	44:02g	05:01g	04:02g	03:02g	0.000615263
24:02g	35:09	04:01g	04:07g	03:02g	02:01g	0.000557117		24:02g	52:01g	03:05g	04:11	03:02g	0.000614224
02:01g	44:02g	05:01g	04:02g	03:02g	13:01g	0.000556354		02:01g	35:09	04:01g	09:01g	03:03g	0.000612714
68:01g	35:01g	04:01g	04:07g	03:02g	04:02g	0.000556065		68:02g	53:01g	04:01g	01:02g	05:01g	0.0006118
02:01g	40:01g	03:47	15:01g	06:02g	04:01g	0.000555724		03:01g	07:02g	07:02g	13:01g	06:03g	0.000608208
02:01g	35:01g	04:01g	04:07g	03:02g	04:02g	0.000554725		24:02g	40:06g	15:02g	11:04g	03:01g	0.000607394
23:01g	44:03g	04:01g	07:01g	02:01g	11:01g	0.000548022		32:01g	40:02g	02:02g	15:01g	06:02g	0.000605603
31:01g	35:09	04:01g	08:02g	03:02g	04:02g	0.000547731		68:16	39:01g	07:02g	04:07g	03:02g	0.000603549
31:01g	51:01g	15:02g	08:02g	03:02g	04:02g	0.000547486		02:05g	38:01g	12:03g	15:01g	06:02g	0.000599598
02:01g	44:02g	05:01g	11:01g	03:01g	04:01g	0.000545298		01:02	49:01g	07:01g	13:05	03:01g	0.000598123
68:01g	39:09g	07:02g	16:02g	03:01g	03:01g	0.000544061		32:01g	57:01g	06:02g	07:01g	03:03g	0.000597659
02:01g	57:01g	06:02g	07:01g	03:03g	04:01g	0.000543317		31:01g	47:01g	07:01g	12:01g	03:01g	0.000597535
24:02g	52:01g	03:05g	04:11	03:02g	04:02g	0.000542987		02:01g	07:02g	07:02g	07:01g	02:01g	0.000595855
02:01g	39:01g	07:02g	08:02g	04:02g	04:02g	0.000542824		02:01g	15:01g	03:03g	13:01g	06:03g	0.000591521
01:01g	07:02g	07:02g	15:01g	06:02g	04:02g	0.000540315		32:01g	44:02g	05:01g	01:01g	05:01g	0.00059037
24:02g	35:02g	07:01g	11:04g	03:01g	04:01g	0.000539025		68:23	39:09g	07:02g	16:02g	03:01g	0.000589946
02:01g	14:01g	08:02g	13:01g	06:03g	02:01g	0.000538195		02:05g	15:03g	12:03g	07:01g	02:01g	0.000584668
02:02g	53:01g	04:01g	11:04g	03:01g	02:01g	0.000536739		24:03g	50:01g	06:02g	03:01g	02:01g	0.000580873
24:02g	44:02g	05:01g	13:01g	06:03g	02:01g	0.00053571		24:02g	35:01g	04:01g	07:01g	02:01g	0.000580831
01:01g	14:01g	08:02g	07:01g	02:01g	10:01g	0.000535649		02:05g	58:01g	07:01g	01:02g	05:01g	0.000579232
02:05g	58:01g	07:01g	01:02g	05:01g	19:01g	0.000533463		03:01g	07:02g	07:02g	14:01g	05:01g	0.000576328
01:01g	44:02g	05:01g	01:01g	05:01g	04:01g	0.000532634		11:01g	52:01g	12:02g	15:02g	06:01g	0.000575905
68:16	39:01g	07:02g	04:07g	03:02g	02:01g	0.00052965		31:01g	40:02g	03:04g	14:02g	03:01g	0.000573801
02:01g	15:01g	01:02g	04:07g	03:02g	04:01g	0.000528366		02:01g	44:03g	05:01g	07:01g	02:01g	0.000572862
30:01g	13:02g	06:02g	07:01g	02:01g	04:02g	0.000528159		01:01g	44:02g	05:01g	01:01g	05:01g	0.000571429
26:01g	38:01g	12:03g	14:01g	05:03g	03:01g	0.000527701		02:02g	53:01g	04:01g	11:04g	03:01g	0.000571053
02:01g	14:01g	08:02g	07:01g	02:01g	10:01g	0.000523758		02:01g	40:01g	03:47	15:01g	06:02g	0.00056514
02:11g	40:04	03:04g	04:07g	03:02g	14:01g	0.000523415		11:01g	51:01g	15:02g	15:01g	06:02g	0.000563741
01:01g	35:03g	04:01g	16:01g	05:02g	10:01g	0.000521527		03:01g	44:03g	04:01g	07:01g	02:01g	0.000561568
26:01g	38:01g	12:03g	04:01g	03:02g	04:01g	0.000520617		68:01g	40:04	03:04g	04:07g	03:02g	0.000557105
11:01g	35:01g	04:01g	14:01g	05:03g	16:01g	0.000517306		68:02g	44:03g	04:01g	07:01g	02:01g	0.00055669
26:01g	14:01g	08:02g	07:01g	02:01g	04:02g	0.000515817		02:01g	35:01g	04:01g	01:01g	05:01g	0.000554481
02:01g	39:01g	12:03g	11:04g	03:01g	09:01g	0.000513241		02:02g	41:01g	17:01g	03:01g	02:01g	0.000554383
02:01g	51:01g	02:02g	11:01g	03:01g	04:02g	0.000513171		01:01g	44:03g	16:01g	07:01g	02:01g	0.000554361
68:01g	35:01g	04:01g	16:02g	03:01g	04:02g	0.000511788		01:01g	14:02g	08:02g	01:02g	05:01g	0.000551987
01:01g	07:02g	07:02g	15:01g	06:02g	04:01g	0.000510702		02:01g	35:01g	04:01g	14:01g	05:03g	0.000550737
11:01g	55:01g	03:03g	14:01g	05:03g	04:01g	0.000510351		11:01g	51:01g	14:02g	08:01g	04:02g	0.000545519
23:01g	44:03g	04:01g	13:01g	06:03g	05:01g	0.000510258		01:01g	35:03g	04:01g	16:01g	05:02g	0.000542175
01:01g	08:01g	07:01g	01:01g	05:01g	04:01g	0.000508433		68:01g	35:01g	04:01g	16:02g	03:01g	0.000541687
02:01g	39:01g	12:03g	01:01g	05:01g	04:01g	0.000505873		02:01g	41:01g	17:01g	03:01g	02:01g	0.000540834
02:01g	15:03g	02:02g	07:01g	02:01g	10:01g	0.000504051		33:01g	14:02g	08:02g	08:01g	04:02g	0.000538732
02:01g	40:01g	03:04g	07:01g	02:01g	11:01g	0.000503751		01:01g	57:01g	06:02g	04:05g	03:02g	0.000537262
24:02g	18:01g	12:03g	11:04g	03:01g	04:01g	0.000503655		02:11g	40:04	03:04g	04:07g	03:02g	0.00053529
02:01g	44:02g	05:01g	13:01g	06:03g	04:01g	0.000502027		34:02g	08:01g	07:01g	03:01g	02:01g	0.000534354
32:01g	35:02g	04:01g	11:04g	03:01g	04:01g	0.000501733		01:01g	37:01g	06:02g	11:03g	03:01g	0.000529879
02:01g	39:09g	07:02g	04:07g	03:02g	05:01g	0.000498977		68:02g	41:01g	08:02g	08:04g	03:01g	0.000527271
68:01g	48:01g	08:03g	04:07g	03:02g	05:01g	0.000498607		26:01g	38:01g	12:03g	04:01g	03:02g	0.000527083
02:01g	18:01g	05:01g	03:01g	02:01g	04:01g	0.000498232		01:01g	38:01g	12:03g	07:01g	02:01g	0.000525176
32:26	44:02g	05:01g	15:01g	06:02g	04:01g	0.000496783		24:02g	35:01g	04:01g	11:04g	03:01g	0.000524745
11:01g	51:01g	14:02g	08:01g	04:02g	04:01g	0.000496762		32:26	44:02g	05:01g	15:01g	06:02g	0.000523865
02:01g	07:02g	07:02g	15:01g	06:02g	05:01g	0.000495752		24:02g	08:01g	07:02g	03:01g	02:01g	0.000521904
23:01g	49:01g	07:01g	11:01g	03:01g	04:02g	0.000494989		02:01g	40:02g	02:02g	13:01g	06:03g	0.00052049
01:02	49:01g	07:01g	13:05	03:01g	04:01g	0.000494464		31:01g	51:01g	15:02g	04:08g	03:01g	0.000516562
68:23	39:09g	07:02g	16:02g	03:01g	04:02g	0.000494023		29:02g	58:01g	07:01g	08:04g	04:02g	0.000513929
01:01g	57:01g	06:02g	04:05g	03:02g	14:01g	0.000489601		26:01g	44:03g	16:01g	07:01g	02:01g	0.000513184
03:01g	18:01g	12:03g	11:04g	03:01g	10:01g	0.000488881		02:01g	35:20	04:01g	04:07g	03:02g	0.000509395
32:01g	44:02g	05:01g	01:01g	05:01g	02:01g	0.000488344		02:01g	15:17g	07:01g	13:02g	06:04g	0.000506251
02:01g	41:01g	17:01g	03:01g	02:01g	13:01g	0.000487737		11:01g	50:01g	06:02g	07:01g	02:01g	0.000505529
02:01g	49:01g	07:01g	13:02g	06:04g	02:01g	0.000487279		02:01g	48:01g	08:01g	14:06	03:01g	0.00050419
24:02g	18:01g	05:01g	03:01g	02:01g	04:01g	0.000486757		29:02g	08:01g	07:01g	03:01g	02:01g	0.000499634
32:01g	40:02g	02:02g	15:01g	06:02g	02:01g	0.000484755		02:05g	49:01g	07:01g	04:05g	03:02g	0.000499548
68:01g	39:09g	07:02g	08:02g	04:02g	02:01g	0.000484754		31:01g	40:02g	03:04g	08:02g	04:02g	0.000498522
02:01g	40:02g	03:04g	04:07g	03:02g	04:02g	0.000482266		68:02g	53:01g	04:01g	15:03g	06:02g	0.000495652
02:01g	39:09g	07:02g	08:02g	04:02g	04:01g	0.000482141		32:01g	44:05g	02:02g	11:01g	03:01g	0.000495206
24:02g	27:05g	02:02g	04:05g	03:02g	02:01g	0.000481281		02:01g	39:05g	07:02g	09:01g	03:03g	0.000491948
25:01g	18:01g	12:03g	07:01g	02:01g	02:01g	0.000479652		02:01g	35:09	04:01g	16:02g	03:01g	0.000488922
02:01g	35:09	04:01g	08:02g	04:02g	03:01g	0.00047945		26:01g	08:01g	07:01g	03:01g	02:01g	0.000487168
29:02g	44:03g	16:01g	15:01g	06:02g	04:01g	0.000478832		24:02g	51:01g	02:02g	07:01g	02:01g	0.000485574
24:02g	40:06g	15:02g	11:04g	03:01g	04:02g	0.00047827		11:01g	35:01g	04:01g	11:04g	03:01g	0.000484782
68:02g	41:01g	08:02g	08:04g	03:01g	03:01g	0.000477848		02:01g	44:02g	05:09	13:01g	06:03g	0.000484698
02:01g	40:02g	03:04g	04:07g	03:02g	14:01g	0.000476783		24:02g	27:05g	02:02g	04:05g	03:02g	0.00048409
68:02g	53:01g	04:01g	01:02g	05:01g	17:01g	0.000474508		02:01g	39:24	07:01g	07:01g	02:01g	0.000483617
24:02g	51:01g	02:02g	07:01g	02:01g	04:01g	0.00047423		02:01g	49:01g	07:01g	01:01g	05:04g	0.000481726
68:01g	35:09	04:01g	04:07g	03:02g	04:02g	0.000471471		01:01g	07:02g	07:02g	04:04g	03:02g	0.000481574
24:02g	35:01g	04:01g	07:01g	02:01g	17:01g	0.000470956		26:01g	38:01g	12:03g	13:02g	06:09g	0.00048008
03:01g	07:02g	07:02g	01:01g	05:01g	04:01g	0.00047055		26:01g	57:01g	06:02g	09:01g	03:03g	0.000475928
01:01g	38:01g	12:03g	07:01g	02:01g	03:01g	0.000470194		03:01g	35:03g	04:01g	11:01g	03:01g	0.000475823
11:01g	35:01g	04:01g	11:04g	03:01g	04:01g	0.000469362		02:01g	44:02g	05:01g	07:01g	02:01g	0.000475753
01:01g	57:01g	06:02g	07:01g	03:03g	13:01g	0.000469016		02:01g	50:02	06:02g	04:06	04:02g	0.000475729
02:01g	44:03g	16:01g	07:01g	02:01g	04:01g	0.000467458		68:17	35:21	04:01g	04:11	03:02g	0.000474186
31:01g	35:09	04:01g	14:02g	03:01g	04:01g	0.000467423		02:01g	51:01g	15:02g	13:01g	06:03g	0.000472691
02:01g	35:09	04:01g	14:02g	03:01g	02:01g	0.000466759		31:01g	35:09	04:01g	16:02g	03:01g	0.000472563
26:01g	38:01g	12:03g	13:02g	06:09g	04:01g	0.000466445		01:01g	35:03g	04:01g	13:02g	06:04g	0.000472441
30:01g	13:02g	06:02g	07:01g	02:01g	06:01g	0.000465509		03:01g	56:01g	01:02g	08:01g	04:02g	0.000472307
24:02g	35:01g	04:01g	11:04g	03:01g	04:01g	0.000465429		03:01g	44:02g	07:04g	11:01g	03:01g	0.000471133
31:01g	35:09	04:01g	16:02g	03:01g	04:02g	0.00045994		01:01g	44:02g	05:01g	11:01g	03:01g	0.000470874
01:01g	35:02g	04:01g	11:04g	06:03g	02:01g	0.000456217		02:01g	40:01g	03:04g	01:01g	05:01g	0.000470591
24:03g	50:01g	06:02g	03:01g	02:01g	02:01g	0.000453565		68:02g	49:01g	07:01g	10:01g	05:01g	0.000468274
23:01g	50:01g	06:02g	07:01g	02:01g	03:01g	0.000452891		68:02g	35:02g	04:01g	11:04g	03:01g	0.000466642
02:01g	14:02g	08:02g	03:01g	02:01g	02:01g	0.000452123		01:01g	15:17g	07:01g	14:01g	05:03g	0.00046428
31:01g	40:02g	03:04g	04:07g	03:02g	14:01g	0.000451474		24:02g	27:07g	15:02g	11:04g	03:01g	0.000463286
24:02g	07:02g	07:02g	15:01g	06:02g	03:01g	0.00045033		02:01g	08:01g	07:01g	07:01g	02:01g	0.000463075
01:01g	18:01g	05:01g	03:01g	02:01g	04:01g	0.000448891		01:01g	27:05g	01:02g	04:07g	03:01g	0.000461518
68:02g	49:01g	07:01g	10:01g	05:01g	02:01g	0.000446832		02:01g	38:01g	12:03g	14:01g	05:03g	0.000461434
30:02g	27:03	02:02g	08:04g	03:01g	04:01g	0.000445661		68:02g	14:02g	08:02g	13:03g	03:01g	0.00046122
02:01g	35:01g	04:01g	04:07g	03:02g	02:01g	0.000444816		30:02g	14:02g	08:02g	01:01g	05:01g	0.000460851
32:01g	15:01g	03:03g	15:01g	06:02g	04:01g	0.000443309		30:02g	44:02g	07:04g	16:01g	05:02g	0.000457505
68:02g	35:02g	04:01g	11:04g	03:01g	04:01g	0.000442723		68:01g	48:01g	08:01g	04:07g	03:02g	0.000456761
68:02g	44:03g	04:01g	07:01g	02:01g	11:01g	0.000442652		32:01g	51:01g	01:02g	11:01g	03:01g	0.000455685
23:01g	44:03g	04:01g	07:01g	02:01g	17:01g	0.000441685		29:01g	07:05g	15:05g	04:02g	03:02g	0.00045536
01:01g	15:17g	07:01g	14:01g	05:03g	04:01g	0.000441318		24:02g	39:06g	07:02g	08:01g	04:02g	0.000455001
68:17	35:21	04:01g	04:11	03:02g	03:01g	0.000439997		01:01g	40:02g	02:02g	11:01g	03:01g	0.000454291
24:02g	14:01g	08:02g	07:01g	02:01g	03:01g	0.00043979		03:01g	44:03g	16:01g	01:03g	05:01g	0.000453796
31:01g	51:01g	15:02g	04:08g	03:01g	04:01g	0.000439302		03:01g	38:01g	06:02g	11:04g	03:01g	0.000453705
02:01g	48:01g	08:01g	14:06	03:01g	04:02g	0.000436874		31:01g	07:02g	07:02g	15:01g	06:02g	0.00045103
68:02g	53:01g	04:01g	15:03g	06:02g	01:01g	0.000436257		23:01g	49:01g	07:02g	11:02g	03:01g	0.000450858
68:01g	15:01g	01:02g	08:02g	03:02g	04:02g	0.000435948		02:01g	41:01g	17:01g	07:01g	02:01g	0.000447249
02:01g	18:01g	05:01g	03:01g	02:01g	02:01g	0.000435515		11:01g	35:01g	04:01g	13:01g	06:03g	0.000447141
26:01g	38:01g	12:03g	13:01g	06:03g	04:02g	0.000434934		68:01g	15:01g	01:02g	08:02g	03:02g	0.00044639
30:02g	44:02g	07:04g	16:01g	05:02g	04:01g	0.000434484		32:01g	15:01g	03:03g	15:01g	06:02g	0.000442246
29:01g	07:05g	15:05g	10:01g	05:01g	02:01g	0.000431998		03:01g	27:02g	02:02g	11:01g	03:01g	0.00044035
31:01g	40:02g	03:04g	08:02g	04:02g	04:02g	0.000429984		68:01g	49:01g	07:01g	10:01g	05:01g	0.000438354
01:01g	27:05g	01:02g	04:07g	03:01g	03:01g	0.000429441		03:01g	35:01g	04:01g	10:01g	05:01g	0.000437382
68:01g	48:01g	08:01g	14:02g	03:01g	04:01g	0.000428844		24:02g	52:01g	12:02g	15:02g	06:01g	0.000436648
02:01g	38:01g	12:03g	14:01g	05:03g	04:01g	0.000427208		68:17	35:19	08:01g	04:03g	03:02g	0.00043596
02:02g	41:01g	17:01g	03:01g	02:01g	17:01g	0.000427145		24:03g	51:01g	15:04g	15:01g	06:02g	0.000435375
02:01g	15:01g	01:02g	09:01g	03:03g	04:01g	0.00042696		02:01g	58:01g	07:01g	03:01g	02:01g	0.000435148
68:17	40:02g	03:04g	04:07g	03:02g	14:01g	0.000426559		31:01g	35:02g	04:01g	04:03g	03:05g	0.000434481
02:01g	49:01g	07:01g	01:01g	05:04g	04:01g	0.000426481		02:01g	40:01g	03:04g	08:01g	04:02g	0.000433882
68:01g	51:09g	15:04g	11:04g	03:01g	04:01g	0.000426258		68:01g	51:09g	15:04g	11:04g	03:01g	0.000433747
02:01g	44:02g	05:01g	15:01g	06:02g	04:01g	0.000423994		24:02g	51:01g	15:02g	04:07g	03:02g	0.00043056
02:01g	07:05g	15:05g	16:01g	05:02g	02:01g	0.000421586		02:01g	51:01g	15:02g	14:02g	03:01g	0.000429805
68:01g	49:01g	07:01g	10:01g	05:01g	04:01g	0.000421446		02:01g	44:02g	16:04	11:04g	03:01g	0.000428392
31:01g	35:09	04:01g	04:07g	03:02g	04:01g	0.000421089		24:02g	35:03g	04:01g	14:01g	05:03g	0.000428328
31:01g	40:01g	03:04g	04:04g	03:02g	06:01g	0.000419225		24:02g	35:01g	04:01g	13:01g	06:03g	0.000427179
31:01g	39:09g	07:02g	04:07g	03:02g	03:01g	0.00041882		02:01g	48:01g	08:01g	14:02g	03:01g	0.000425152
31:01g	35:02g	04:01g	04:03g	03:05g	04:01g	0.000418431		33:01g	14:02g	08:02g	13:01g	06:03g	0.000424784
32:01g	51:01g	01:02g	11:01g	03:01g	04:01g	0.000417149		03:01g	18:01g	02:02g	13:01g	06:03g	0.00042444
03:01g	47:01g	06:02g	11:01g	03:01g	04:01g	0.000415216		24:02g	44:03g	02:02g	01:02g	05:01g	0.000423486
03:01g	47:01g	06:02g	07:01g	02:01g	04:01g	0.000413468		03:01g	47:01g	06:02g	11:01g	03:01g	0.000423004
03:01g	27:02g	02:02g	11:01g	03:01g	04:01g	0.000411835		02:05g	50:01g	06:02g	03:01g	02:01g	0.000418964
68:01g	51:01g	15:02g	08:02g	04:02g	03:01g	0.00041142		31:01g	15:01g	01:02g	14:02g	03:01g	0.000417505
02:01g	51:01g	14:02g	01:01g	05:01g	10:01g	0.00041014		02:01g	51:01g	14:02g	13:01g	06:03g	0.000416566
24:02g	39:09g	07:02g	14:02g	03:01g	04:01g	0.000409586		30:02g	44:03g	16:01g	07:01g	02:01g	0.000415852
24:03g	51:01g	15:04g	15:01g	06:02g	04:02g	0.000408352		68:02g	58:01g	07:27g	09:01g	02:01g	0.000414339
24:02g	35:03g	04:01g	14:01g	05:03g	04:01g	0.000408264		29:02g	44:03g	04:01g	13:02g	06:04g	0.000413911
02:01g	15:04	01:02g	09:01g	03:03g	02:01g	0.000408091		01:01g	08:01g	07:07	03:01g	02:01g	0.000413549
23:01g	49:01g	07:02g	11:02g	03:01g	17:01g	0.000407818		03:01g	07:02g	07:02g	13:02g	06:04g	0.000411084
02:01g	39:09g	07:02g	08:02g	04:02g	02:01g	0.000407648		30:02g	18:01g	05:01g	04:04g	03:02g	0.000410855
02:01g	35:09	04:01g	04:07g	03:02g	04:01g	0.000407372		11:01g	35:01g	04:01g	11:01g	03:01g	0.000409369
02:01g	35:09	04:01g	16:02g	03:01g	04:02g	0.000407165		68:17	40:02g	03:04g	14:06	03:01g	0.000409056
03:01g	56:01g	01:02g	08:01g	04:02g	10:01g	0.000407023		03:01g	07:05g	15:05g	11:02g	03:01g	0.000407818
24:02g	44:03g	02:02g	01:02g	05:01g	02:01g	0.000406708		02:01g	15:01g	03:03g	15:01g	06:02g	0.000406901
03:01g	35:01g	04:01g	01:01g	05:01g	10:01g	0.000405206		03:01g	07:02g	07:02g	04:02g	03:02g	0.000405871
01:01g	38:01g	06:02g	11:04g	03:01g	04:02g	0.00040387		01:01g	08:01g	07:01g	13:03g	03:01g	0.000403979
24:02g	35:01g	04:01g	13:01g	06:03g	02:01g	0.000401204		24:03g	52:01g	01:02g	08:02g	04:02g	0.000403147
31:01g	51:01g	15:02g	04:07g	03:02g	04:02g	0.000400036		02:11g	48:01g	08:03g	14:02g	03:01g	0.000402262
02:01g	39:09g	07:02g	04:07g	03:02g	02:01g	0.000398578		30:02g	18:01g	05:01g	07:01g	02:01g	0.000402199
24:02g	27:07g	15:02g	11:04g	03:01g	04:01g	0.000398357		23:01g	41:01g	17:01g	07:01g	02:01g	0.000399566
02:01g	58:01g	07:01g	03:01g	02:01g	04:01g	0.000397882		29:02g	45:01g	16:01g	10:01g	05:01g	0.000399333
01:01g	08:01g	07:07	03:01g	02:01g	04:01g	0.000397876		24:02g	07:02g	07:02g	01:01g	05:01g	0.000397725
01:01g	44:02g	05:01g	11:01g	03:01g	04:02g	0.000394015		33:01g	38:01g	12:03g	13:01g	06:03g	0.000397091
02:01g	44:02g	16:04	11:04g	03:01g	02:01g	0.000393458		25:01g	15:01g	03:03g	01:01g	05:01g	0.000397056
02:01g	44:03g	05:01g	07:01g	02:01g	10:01g	0.000393398		68:01g	14:01g	08:02g	07:01g	02:01g	0.000396758
02:05g	50:01g	06:02g	03:01g	02:01g	04:01g	0.00039314		01:01g	58:01g	07:01g	04:01g	03:02g	0.000396396
30:02g	14:02g	08:02g	01:01g	05:01g	04:01g	0.000391779		02:01g	15:01g	03:03g	04:01g	03:02g	0.000396358
68:01g	39:09g	07:02g	16:02g	03:01g	04:01g	0.000390908		24:02g	35:05g	04:01g	08:02g	04:02g	0.000396105
03:01g	47:01g	06:02g	07:01g	02:01g	17:01g	0.000390725		02:11g	40:02g	03:04g	16:02g	03:01g	0.000395958
03:01g	07:02g	07:02g	13:01g	06:03g	02:01g	0.000390123		01:01g	15:01g	03:03g	07:01g	02:01g	0.000395935
33:01g	14:02g	08:02g	13:05	03:01g	04:01g	0.000389809		01:01g	08:01g	06:02g	03:01g	02:01g	0.000395085
02:01g	15:01g	03:03g	13:01g	06:03g	04:01g	0.000387868		01:01g	51:01g	15:02g	04:07g	03:01g	0.000394364
68:02g	53:01g	04:01g	13:02g	06:04g	04:01g	0.000387597		31:01g	15:04	01:02g	09:01g	03:03g	0.000394259
02:01g	40:01g	03:04g	01:01g	05:01g	04:02g	0.000387054		68:01g	07:02g	07:02g	14:01g	05:03g	0.000393428
29:02g	44:03g	04:01g	13:02g	06:04g	02:01g	0.000386896		68:01g	15:01g	01:02g	04:04g	03:02g	0.00039326
03:01g	38:01g	06:02g	11:04g	03:01g	11:01g	0.000386698		03:01g	44:03g	04:01g	08:01g	04:02g	0.000393095
68:17	39:14	04:01g	16:02g	03:01g	04:02g	0.000386205		33:01g	14:02g	08:02g	13:05	03:01g	0.000392006
34:02g	08:01g	07:01g	03:01g	02:01g	01:01g	0.000385237		02:01g	40:02g	03:04g	04:04g	03:02g	0.000391455
31:01g	07:02g	07:02g	15:01g	06:02g	04:01g	0.000384532		23:01g	41:01g	07:01g	13:05	03:01g	0.000391328
24:02g	07:02g	07:02g	15:01g	06:02g	04:02g	0.000384244		68:01g	51:01g	15:02g	16:02g	03:01g	0.000389514
03:01g	07:05g	15:05g	11:02g	03:01g	04:01g	0.000383888		68:01g	15:01g	03:03g	16:02g	03:01g	0.000388433
26:01g	08:01g	07:01g	03:01g	02:01g	01:01g	0.000383431		68:17	39:14	04:01g	16:02g	03:01g	0.000387493
01:01g	58:01g	07:01g	04:01g	03:02g	04:01g	0.000383383		68:01g	13:02g	06:02g	07:01g	02:01g	0.000387252
02:01g	27:05g	01:02g	01:01g	05:01g	20:01g	0.000382433		68:01g	07:02g	07:02g	15:01g	06:02g	0.000386596
01:01g	15:01g	03:03g	07:01g	02:01g	17:01g	0.000382127		24:02g	40:02g	03:04g	14:02g	03:01g	0.000386332
02:01g	50:02	06:02g	04:06	04:02g	04:02g	0.000381581		01:01g	07:02g	07:02g	13:02g	06:04g	0.000384952
01:01g	07:02g	07:02g	04:04g	03:02g	02:01g	0.000380534		02:11g	40:04	03:04g	14:02g	03:01g	0.000384591
24:02g	08:01g	07:02g	03:01g	02:01g	02:01g	0.000379264		24:02g	15:01g	01:02g	09:01g	03:03g	0.000384556
24:02g	07:02g	07:02g	07:01g	02:01g	04:01g	0.00037922		02:01g	51:31	15:02g	09:01g	03:03g	0.000384329
02:01g	51:01g	14:02g	01:01g	05:01g	20:01g	0.000379099		03:01g	44:02g	05:01g	11:01g	03:01g	0.000383707
11:01g	18:01g	05:01g	03:01g	02:01g	02:02g	0.000378176		31:01g	40:01g	03:04g	10:01g	05:01g	0.000383456
68:01g	39:01g	07:02g	04:07g	03:02g	02:01g	0.000377933		68:02g	14:02g	08:02g	15:02g	06:01g	0.000383275
03:01g	44:03g	04:01g	08:01g	04:02g	03:01g	0.000376122		68:01g	35:03g	04:01g	16:01g	05:02g	0.000378725
68:01g	51:01g	15:02g	14:02g	03:01g	04:02g	0.000374549		32:01g	40:02g	02:02g	11:01g	03:01g	0.000376631
24:03g	52:01g	01:02g	08:02g	04:02g	04:02g	0.000374139		02:01g	39:06g	07:02g	08:01g	04:02g	0.00037585
29:01g	07:05g	15:05g	04:02g	03:02g	02:01g	0.000372506		29:02g	44:03g	04:01g	11:01g	03:01g	0.000375831
01:01g	08:01g	06:02g	03:01g	02:01g	04:01g	0.000371966		01:01g	38:01g	12:03g	13:01g	06:03g	0.000374845
02:01g	44:02g	05:01g	04:03g	03:02g	02:01g	0.000371476		29:02g	44:03g	16:01g	04:04g	03:02g	0.000374753
02:11g	40:02g	03:04g	16:02g	03:01g	13:01g	0.000371305		03:01g	51:01g	15:02g	13:02g	06:09g	0.000374656
02:01g	50:01g	06:02g	07:01g	02:01g	02:01g	0.000371219		02:01g	44:02g	05:01g	12:01g	03:01g	0.000374637
03:01g	51:01g	15:02g	13:02g	06:09g	01:01g	0.000370565		01:01g	08:01g	07:01g	04:01g	03:01g	0.000374325
24:02g	07:02g	07:02g	15:01g	06:02g	02:01g	0.000370055		01:01g	07:02g	07:01g	15:01g	06:02g	0.000373959
68:16	51:01g	15:02g	04:07g	03:02g	04:02g	0.000369429		02:01g	35:03g	04:01g	11:15	03:01g	0.00037339
68:01g	35:09	04:01g	04:07g	03:02g	14:01g	0.000369407		02:01g	18:01g	07:01g	11:01g	03:01g	0.000372752
02:01g	35:05g	04:01g	04:04g	03:02g	04:02g	0.000369272		11:01g	14:02g	08:02g	01:02g	05:01g	0.000372258
02:01g	51:01g	15:02g	09:01g	03:03g	02:01g	0.000368886		03:01g	07:02g	07:02g	14:01g	05:03g	0.000372211
03:01g	07:02g	07:02g	15:01g	06:02g	04:02g	0.000368247		02:05g	49:01g	07:01g	11:02g	03:01g	0.000372155
68:01g	35:03g	04:01g	16:01g	05:02g	02:01g	0.000368233		26:01g	07:02g	12:03g	15:01g	05:02g	0.000372021
68:01g	39:01g	07:02g	04:07g	03:02g	03:01g	0.000368102		31:01g	48:01g	08:01g	09:01g	03:03g	0.000371983
68:02g	14:02g	08:02g	15:02g	06:01g	04:01g	0.000367078		30:01g	42:01g	17:01g	03:02g	04:02g	0.000371666
23:01g	41:01g	07:01g	13:05	03:01g	02:01g	0.000366403		02:05g	50:01g	06:02g	13:02g	06:09g	0.000370817
68:02g	58:01g	07:27g	09:01g	02:01g	01:01g	0.000366202		68:01g	51:01g	15:02g	13:01g	06:03g	0.000370364
02:05g	49:01g	07:01g	04:05g	03:02g	04:01g	0.000365614		02:05g	58:01g	07:01g	13:02g	06:09g	0.000368088
01:01g	37:01g	06:02g	11:03g	03:01g	14:01g	0.000365443		02:01g	18:01g	05:01g	12:01g	03:01g	0.000368027
24:02g	15:01g	03:03g	13:01g	06:03g	02:01g	0.000362975		03:02g	52:01g	12:02g	14:01g	05:03g	0.000366417
26:01g	57:01g	06:02g	09:01g	03:03g	02:01g	0.000361678		31:01g	67:01g	12:03g	01:01g	05:01g	0.000365647
68:01g	15:01g	01:02g	04:07g	03:02g	05:01g	0.000361402		24:02g	39:01g	07:02g	08:02g	04:02g	0.00036433
29:02g	44:03g	16:01g	13:01g	06:03g	04:02g	0.000360312		11:01g	35:01g	04:01g	01:03g	05:01g	0.000363503
68:01g	40:04	03:04g	04:07g	03:02g	04:02g	0.000360183		02:01g	35:20	04:01g	13:01g	06:03g	0.000363111
31:01g	40:01g	03:04g	10:01g	05:01g	17:01g	0.000360085		11:01g	27:05g	02:02g	01:01g	05:01g	0.000361178
02:01g	39:01g	07:02g	08:02g	04:02g	04:01g	0.00035957		23:01g	07:02g	15:05g	15:03g	06:02g	0.000361005
01:01g	08:01g	07:01g	13:03g	03:01g	03:01g	0.000359013		01:02	49:01g	07:01g	13:02g	06:04g	0.000360927
68:02g	14:02g	08:02g	01:02g	05:01g	13:01g	0.000358171		24:02g	57:01g	06:02g	07:01g	03:03g	0.000360785
03:01g	50:01g	06:02g	07:01g	02:01g	04:02g	0.000358002		32:01g	14:01g	08:02g	10:01g	05:01g	0.000359767
26:01g	44:03g	16:01g	07:01g	02:01g	04:01g	0.000356176		30:02g	44:03g	16:01g	03:01g	02:01g	0.000359487
02:01g	14:02g	08:02g	01:02g	05:01g	02:01g	0.000356024		02:01g	39:09g	07:02g	04:04g	03:02g	0.000358541
30:01g	13:02g	06:02g	07:01g	02:01g	14:01g	0.000355496		68:01g	35:09	04:01g	08:02g	04:02g	0.00035812
02:01g	40:02g	02:02g	13:01g	06:03g	10:01g	0.000355153		23:01g	49:01g	07:01g	13:02g	06:04g	0.000357173
02:01g	35:03g	04:01g	11:15	03:01g	04:01g	0.000355094		29:02g	44:03g	16:01g	11:01g	03:01g	0.000356992
29:02g	44:03g	16:01g	07:01g	02:01g	17:01g	0.000354735		11:01g	49:01g	07:01g	04:05g	03:02g	0.000356585
03:01g	18:01g	02:02g	13:01g	06:03g	11:01g	0.000353588		24:02g	40:02g	03:05g	04:07g	03:02g	0.000355739
24:02g	39:09g	07:02g	04:07g	03:02g	04:01g	0.000352989		02:01g	39:09g	07:02g	09:01g	03:03g	0.000355315
29:02g	45:01g	16:01g	10:01g	05:01g	17:01g	0.000349698		02:01g	44:02g	05:01g	09:01g	03:03g	0.000354854
03:02g	52:01g	12:02g	14:01g	05:03g	04:01g	0.000348809		66:01g	41:02g	17:01g	03:01g	02:01g	0.00035359
01:01g	51:01g	15:02g	04:07g	03:01g	03:01g	0.000348478		23:01g	07:02g	07:02g	13:02g	06:04g	0.000353029
68:01g	39:09g	07:02g	04:07g	03:02g	05:01g	0.000348025		02:05g	50:01g	06:02g	11:04g	03:01g	0.000352598
68:17	35:19	08:01g	04:03g	03:02g	04:02g	0.000347579		03:01g	27:05g	01:02g	03:01g	02:01g	0.000351735
24:02g	35:09	04:01g	14:02g	03:01g	04:02g	0.000347106		68:01g	15:01g	03:03g	08:02g	04:02g	0.000351561
03:01g	44:03g	04:01g	07:01g	02:01g	04:01g	0.000346807		23:01g	44:03g	04:01g	01:01g	05:01g	0.000350432
31:01g	67:01g	12:03g	01:01g	05:01g	04:01g	0.000344824		02:01g	39:01g	07:02g	04:07g	03:02g	0.000349963
01:01g	07:02g	07:01g	15:01g	06:02g	04:01g	0.000344583		68:16	39:09g	07:02g	14:02g	03:01g	0.00034959
02:01g	41:01g	17:01g	07:01g	02:01g	17:01g	0.000344504		02:01g	15:30g	01:02g	14:02g	03:25	0.000349051
02:05g	50:01g	06:02g	13:02g	06:09g	13:01g	0.000344434		03:01g	35:03g	04:01g	04:03g	03:02g	0.000348686
33:01g	14:02g	08:02g	01:02g	05:01g	04:02g	0.000343606		68:01g	51:01g	01:02g	04:07g	03:02g	0.000348405
02:01g	07:02g	07:02g	07:01g	02:01g	04:01g	0.00034355		29:02g	44:03g	16:01g	04:02g	03:02g	0.000348327
02:01g	35:01g	04:01g	14:01g	05:03g	04:01g	0.000343472		68:02g	51:01g	14:02g	14:01g	05:03g	0.000347875
26:01g	07:02g	12:03g	15:01g	05:02g	04:01g	0.000342588		26:01g	44:02g	05:01g	14:01g	05:03g	0.000347599
33:01g	38:01g	12:03g	13:01g	06:03g	02:01g	0.000342401		02:05g	51:01g	16:02g	03:01g	02:01g	0.000347276
68:02g	51:01g	14:02g	14:01g	05:03g	04:02g	0.000341567		68:01g	51:01g	15:02g	09:01g	03:03g	0.000346975
33:01g	14:02g	08:02g	13:01g	06:03g	10:01g	0.000341133		24:02g	48:01g	08:01g	14:02g	03:01g	0.00034379
31:01g	40:02g	03:04g	14:02g	03:01g	02:01g	0.000341021		02:01g	44:03g	04:01g	03:01g	02:01g	0.000343377
03:01g	27:05g	01:02g	03:01g	02:01g	04:01g	0.000340071		24:02g	35:01g	04:01g	01:01g	05:01g	0.000340464
68:01g	15:01g	01:02g	04:07g	03:02g	02:01g	0.000339461		01:01g	15:10g	17:01g	04:05g	03:02g	0.000339558
02:01g	08:01g	07:01g	07:01g	02:01g	17:01g	0.000338102		24:03g	35:05g	03:03g	04:04g	03:02g	0.000339138
11:01g	53:01g	04:01g	13:02g	06:09g	04:01g	0.000338074		01:01g	37:01g	06:02g	13:01g	06:03g	0.000337477
68:01g	15:01g	03:03g	16:02g	03:01g	04:02g	0.000338015		02:01g	51:01g	14:02g	15:01g	06:02g	0.000337179
03:01g	07:02g	07:02g	04:02g	03:02g	05:01g	0.000337753		32:01g	52:01g	12:02g	15:01g	06:02g	0.000336263
11:01g	50:01g	06:02g	07:01g	02:01g	04:01g	0.00033631		02:01g	52:01g	12:02g	03:01g	02:01g	0.000336068
68:01g	51:01g	01:02g	04:07g	03:02g	04:02g	0.000335928		03:01g	18:05	12:03g	07:01g	02:01g	0.000334407
02:01g	18:01g	05:01g	12:01g	03:01g	04:01g	0.000335157		33:03g	18:01g	12:03g	07:01g	03:03g	0.000334091
02:01g	18:01g	07:01g	11:04g	03:01g	02:01g	0.000334702		68:17	35:19	08:01g	09:01g	03:02g	0.000333552
30:02g	18:01g	05:01g	04:04g	03:02g	06:01g	0.000334676		25:01g	15:01g	03:03g	07:01g	02:01g	0.000333171
01:01g	08:01g	07:01g	04:01g	03:01g	04:01g	0.000334241		31:01g	40:02g	01:02g	04:04g	03:02g	0.000332645
02:01g	15:30g	01:02g	14:02g	03:25	04:02g	0.000334088		68:23	39:09g	07:02g	14:02g	03:01g	0.000331523
26:01g	44:02g	05:01g	14:01g	05:03g	04:01g	0.000333719		24:02g	35:05g	04:01g	04:04g	03:02g	0.00033149
02:01g	44:02g	05:09	13:01g	06:03g	10:01g	0.000333069		29:01g	52:01g	12:02g	15:02g	06:01g	0.000330423
68:01g	35:01g	04:01g	04:07g	03:02g	03:01g	0.00033248		02:01g	18:01g	12:03g	11:04g	03:01g	0.000329721
23:01g	44:03g	04:01g	07:01g	02:01g	03:01g	0.00033245		01:01g	57:01g	06:02g	15:01g	06:02g	0.000329607
02:01g	35:20	04:01g	13:01g	06:03g	02:01g	0.00033164		02:01g	44:03g	02:02g	07:01g	02:01g	0.000329387
02:01g	15:01g	01:02g	04:07g	03:02g	04:02g	0.00033067		32:01g	15:01g	03:03g	11:01g	03:01g	0.000329337
32:01g	44:05g	02:02g	11:01g	03:01g	04:01g	0.000330179		03:01g	44:02g	05:01g	11:04g	03:01g	0.000329041
32:01g	52:01g	12:02g	15:01g	06:02g	04:01g	0.000329452		29:02g	45:01g	06:02g	01:02g	05:01g	0.000328564
01:01g	13:02g	06:02g	07:01g	02:01g	04:01g	0.000328981		34:02g	08:01g	07:01g	15:01g	06:02g	0.00032728
02:01g	07:02g	07:02g	01:01g	05:01g	04:01g	0.000328897		02:01g	44:03g	04:01g	07:01g	02:01g	0.000326255
11:01g	27:05g	02:02g	01:01g	05:01g	04:01g	0.000328866		02:01g	40:01g	03:04g	04:04g	03:02g	0.000326113
23:01g	07:02g	15:05g	15:03g	06:02g	18:01g	0.000328706		32:01g	08:01g	07:01g	03:01g	02:01g	0.000324341
02:01g	35:01g	04:01g	01:01g	05:01g	04:01g	0.000327673		02:05g	58:01g	07:01g	13:03g	03:01g	0.000324261
03:01g	35:01g	04:01g	10:01g	05:01g	10:01g	0.000327483		25:01g	44:03g	16:01g	15:01g	06:02g	0.000323814
24:02g	14:02g	08:02g	01:02g	05:01g	03:01g	0.000327452		24:05g	35:03g	04:01g	11:01g	03:01g	0.000323318
33:01g	14:02g	08:02g	08:01g	04:02g	04:01g	0.000326435		02:01g	35:05g	04:01g	09:01g	03:03g	0.000322569
68:01g	51:01g	15:02g	13:01g	06:03g	04:01g	0.000325873		68:01g	39:01g	07:02g	09:01g	03:03g	0.000321287
02:01g	52:01g	12:02g	03:01g	02:01g	02:01g	0.000325253		11:01g	18:01g	12:03g	11:04g	03:01g	0.000320372
31:01g	40:02g	01:02g	04:04g	03:02g	03:01g	0.000323721		02:01g	15:01g	01:02g	14:02g	03:25	0.000320037
23:01g	07:02g	07:02g	13:02g	06:04g	04:02g	0.000323561		26:01g	38:01g	12:03g	07:01g	02:01g	0.000318782
68:17	35:19	08:01g	09:01g	03:02g	04:02g	0.000323127		01:01g	55:01g	14:02g	03:01g	02:01g	0.000318248
29:02g	58:01g	07:01g	08:04g	04:02g	02:01g	0.000323008		02:01g	51:01g	15:02g	08:02g	04:02g	0.000317069
23:01g	44:03g	04:01g	03:01g	02:01g	02:02g	0.000322856		24:02g	35:10	04:01g	09:01g	03:03g	0.000316531
03:01g	44:03g	16:01g	01:03g	05:01g	01:01g	0.000322813		26:01g	49:01g	07:01g	01:01g	05:04g	0.00031639
03:01g	07:02g	07:02g	07:01g	02:01g	11:01g	0.000321495		24:02g	40:02g	03:04g	08:02g	04:02g	0.000315327
02:01g	44:03g	16:02g	04:02g	03:02g	02:01g	0.000321446		32:01g	40:01g	03:04g	04:04g	03:02g	0.000314685
29:02g	45:01g	06:02g	01:02g	05:01g	04:01g	0.000321429		02:01g	07:02g	07:02g	12:01g	03:01g	0.000314137
02:01g	35:09	04:01g	14:02g	03:01g	05:01g	0.000320735		02:01g	15:01g	03:03g	04:04g	03:02g	0.000314133
30:02g	44:03g	16:01g	07:01g	02:01g	01:01g	0.000320611		26:01g	38:01g	12:03g	04:03g	03:02g	0.000313998
02:05g	50:01g	06:02g	07:01g	02:01g	13:01g	0.000319959		01:01g	08:01g	07:01g	13:01g	06:03g	0.000312408
03:01g	35:01g	04:01g	01:01g	05:01g	17:01g	0.000319441		24:03g	58:01g	07:01g	11:04g	03:01g	0.000312104
24:02g	48:01g	08:01g	14:02g	03:01g	04:02g	0.000319024		02:01g	35:03g	04:01g	11:01g	03:01g	0.000311339
03:01g	18:05	12:03g	07:01g	02:01g	04:02g	0.000318598		01:01g	08:01g	07:02g	04:04g	03:02g	0.000310878
34:02g	08:01g	07:01g	15:01g	06:02g	04:01g	0.000318118		01:01g	57:01g	06:02g	04:02g	03:02g	0.000310262
31:01g	35:09	04:01g	04:07g	03:02g	05:01g	0.000317563		03:01g	08:01g	07:01g	11:01g	03:01g	0.000309679
32:01g	14:01g	08:02g	10:01g	05:01g	14:01g	0.000317069		03:01g	44:03g	16:01g	07:01g	02:01g	0.000309517
02:01g	44:03g	04:01g	03:01g	02:01g	04:01g	0.000316886		02:01g	45:01g	06:02g	13:02g	06:04g	0.000308919
02:01g	40:02g	02:02g	11:04g	03:01g	04:02g	0.000315771		31:01g	35:03g	04:01g	01:03g	05:01g	0.00030877
02:01g	51:31	15:02g	09:01g	03:03g	13:01g	0.000313575		02:01g	15:17g	07:01g	11:01g	03:01g	0.000308547
30:02g	18:01g	05:01g	03:01g	02:01g	04:02g	0.000312865		68:02g	07:02g	07:02g	15:03g	06:02g	0.000308204
33:03g	18:01g	12:03g	07:01g	03:03g	01:01g	0.00031246		23:01g	44:03g	04:01g	11:04g	03:01g	0.000307242
02:05g	50:01g	06:02g	11:04g	03:01g	17:01g	0.000312208		03:02g	44:03g	14:03g	04:05g	03:02g	0.000306586
29:02g	44:03g	16:01g	04:02g	03:02g	05:01g	0.000312186		32:01g	40:02g	15:02g	04:01g	03:01g	0.000306395
02:01g	07:02g	07:02g	01:03g	05:01g	04:01g	0.000311507		31:01g	35:09	04:01g	09:01g	03:03g	0.000306152
02:01g	15:01g	01:02g	14:02g	03:25	05:01g	0.000311094		02:01g	40:02g	02:02g	11:04g	03:01g	0.000304167
01:01g	37:01g	06:02g	10:01g	05:01g	04:01g	0.000310499		01:01g	49:01g	07:01g	11:02g	03:01g	0.0003037
68:01g	35:09	04:01g	16:02g	03:01g	04:01g	0.000309798		02:01g	51:01g	14:02g	07:01g	02:01g	0.00030362
03:01g	08:01g	07:01g	03:01g	02:01g	13:01g	0.000309741		24:02g	27:05g	02:02g	11:04g	03:01g	0.000303036
02:01g	39:24	07:01g	07:01g	02:01g	11:01g	0.000309346		02:05g	53:01g	06:02g	03:01g	02:01g	0.000302811
24:05g	35:03g	04:01g	11:01g	03:01g	10:01g	0.000307057		24:02g	39:01g	07:02g	01:01g	05:01g	0.00030257
02:05g	51:01g	16:02g	03:01g	02:01g	03:01g	0.000306715		68:01g	39:09g	07:02g	08:02g	03:02g	0.000301735
01:01g	08:01g	07:02g	04:04g	03:02g	06:01g	0.000305856		02:22g	40:02g	03:04g	16:02g	03:01g	0.000301702
24:02g	52:01g	12:02g	15:02g	06:01g	02:01g	0.000305742		02:01g	40:02g	03:04g	09:01g	03:03g	0.000301574
68:01g	14:01g	08:02g	07:01g	02:01g	04:02g	0.000305421		03:01g	45:01g	06:02g	13:02g	06:09g	0.000300969
31:01g	35:20	04:01g	04:07g	03:02g	04:01g	0.000305095		02:01g	48:01g	08:01g	08:02g	04:02g	0.00030031
02:01g	15:01g	03:03g	15:01g	06:02g	04:01g	0.000304351		24:02g	51:01g	16:02g	07:01g	02:01g	0.000300069
02:01g	15:01g	01:02g	14:02g	03:01g	05:01g	0.000303528		31:01g	18:01g	07:01g	14:01g	05:03g	0.000299898
02:05g	50:01g	06:02g	07:01g	02:01g	02:01g	0.000303468		24:02g	18:01g	07:01g	01:02g	05:01g	0.000299892
11:01g	14:02g	08:02g	01:02g	05:01g	04:01g	0.000303418		68:01g	44:02g	07:04g	11:01g	03:01g	0.000298937
02:01g	51:01g	14:02g	08:01g	04:02g	03:01g	0.000301276		29:02g	44:03g	16:01g	04:01g	03:01g	0.000297974
24:02g	15:01g	01:02g	09:01g	03:03g	04:02g	0.000301214		24:02g	51:01g	02:02g	15:02g	06:01g	0.000297422
02:05g	15:03g	12:03g	07:01g	02:01g	04:01g	0.000301161		11:01g	35:01g	04:01g	15:01g	06:02g	0.00029721
03:01g	08:01g	07:01g	11:01g	03:01g	15:01g	0.000301058		02:01g	73:01g	15:05g	08:03g	03:01g	0.000296272
24:02g	18:01g	07:01g	01:02g	05:01g	04:01g	0.000301042		02:13	48:01g	08:03g	14:02g	03:01g	0.000295728
24:03g	58:01g	07:01g	11:04g	03:01g	04:01g	0.000300828		68:23	48:01g	01:02g	09:01g	03:03g	0.000295524
03:01g	07:02g	07:02g	07:01g	02:01g	04:01g	0.000300204		02:01g	41:02g	17:01g	13:03g	03:01g	0.000293617
68:01g	48:01g	08:03g	04:07g	03:02g	04:02g	0.000299745		26:01g	35:02g	04:01g	11:04g	03:01g	0.000292403
02:01g	07:02g	07:02g	15:01g	06:02g	04:02g	0.000299481		02:01g	51:01g	14:02g	14:01g	05:03g	0.000291695
01:01g	55:01g	14:02g	03:01g	02:01g	01:01g	0.000298898		30:02g	38:01g	12:03g	04:02g	03:02g	0.000291527
26:01g	38:01g	12:03g	04:03g	03:02g	04:01g	0.000298172		30:02g	18:01g	05:01g	15:01g	06:02g	0.000290414
02:01g	40:01g	03:04g	08:01g	04:02g	10:01g	0.000297207		68:01g	39:05g	07:02g	14:02g	03:01g	0.000290335
29:02g	44:03g	16:01g	11:01g	03:01g	04:01g	0.000296825		24:02g	50:01g	06:02g	07:01g	02:01g	0.000289351
68:16	51:01g	15:02g	04:07g	03:02g	04:01g	0.000296295		31:01g	48:01g	01:02g	08:02g	04:02g	0.000288987
01:01g	15:10g	17:01g	04:05g	03:02g	03:01g	0.000296008		24:02g	39:01g	07:02g	08:01g	04:02g	0.000288705
30:01g	13:02g	06:02g	07:01g	02:01g	09:01g	0.000295348		11:01g	18:01g	01:02g	03:01g	02:01g	0.000288238
11:01g	44:03g	04:01g	07:01g	02:01g	10:01g	0.000294317		32:01g	44:02g	05:01g	11:04g	03:01g	0.000287826
30:02g	44:03g	16:01g	03:01g	02:01g	02:02g	0.000292835		23:01g	50:01g	06:02g	11:04g	03:01g	0.000287637
02:01g	48:01g	08:01g	14:02g	03:01g	04:02g	0.000291841		01:01g	07:02g	07:02g	07:01g	02:01g	0.000287389
03:01g	44:02g	05:01g	11:04g	03:01g	04:02g	0.000291639		30:01g	27:05g	02:02g	04:04g	03:02g	0.000285115
02:01g	39:06g	07:02g	08:01g	04:02g	03:01g	0.000291607		24:02g	51:08g	16:02g	11:01g	03:01g	0.000285101
01:01g	08:01g	07:01g	15:01g	06:02g	04:01g	0.000291391		29:02g	44:03g	16:01g	01:01g	05:01g	0.000284909
68:23	39:09g	07:02g	14:02g	03:01g	04:02g	0.000291284		03:01g	49:01g	07:01g	04:05g	03:02g	0.000283805
02:01g	73:01g	15:05g	08:03g	03:01g	02:01g	0.000290963		02:01g	51:01g	15:02g	07:01g	02:01g	0.000283403
68:16	39:09g	07:02g	04:07g	03:02g	03:01g	0.000290659		25:01g	35:01g	04:01g	01:01g	05:01g	0.000283089
30:02g	18:01g	05:01g	03:01g	02:01g	01:01g	0.000290228		02:01g	51:01g	14:02g	04:07g	03:01g	0.000282539
31:01g	15:04	01:02g	09:01g	03:03g	04:02g	0.00028973		32:01g	35:03g	12:03g	13:01g	06:03g	0.000282253
26:01g	35:02g	04:01g	11:04g	03:01g	04:01g	0.000287652		23:01g	14:02g	08:02g	04:07g	03:02g	0.000281772
29:02g	44:03g	16:01g	15:01g	06:02g	02:01g	0.000287611		24:02g	15:17g	07:01g	13:02g	06:04g	0.000281739
01:01g	08:01g	07:01g	07:01g	02:01g	03:01g	0.00028729		02:01g	45:01g	06:02g	07:01g	02:01g	0.000281713
68:01g	39:09g	07:02g	08:02g	03:02g	04:02g	0.000286921		68:01g	15:01g	01:02g	16:02g	03:01g	0.0002816
01:01g	44:03g	16:01g	07:01g	02:01g	04:01g	0.000286915		01:01g	44:03g	16:01g	15:01g	06:02g	0.000280432
24:02g	27:05g	02:02g	11:04g	03:01g	04:01g	0.000286835		11:01g	51:01g	14:02g	12:02g	03:01g	0.000280188
68:16	39:09g	07:02g	14:02g	03:01g	04:02g	0.0002867		31:01g	35:01g	04:01g	08:02g	04:02g	0.000280099
02:01g	08:01g	07:01g	03:01g	02:01g	04:02g	0.000285524		32:01g	41:01g	17:01g	07:01g	03:03g	0.000279086
25:01g	15:01g	03:03g	07:01g	02:01g	10:01g	0.000285486		32:01g	44:02g	05:01g	15:01g	06:02g	0.000278967
01:01g	57:01g	06:02g	15:01g	06:02g	04:01g	0.000285349		01:01g	35:01g	04:01g	01:01g	05:01g	0.000278221
24:02g	39:01g	07:02g	01:01g	05:01g	04:01g	0.000285263		32:01g	07:02g	07:02g	15:01g	06:02g	0.000277124
03:02g	44:03g	14:03g	04:05g	03:02g	04:02g	0.000285019		24:02g	15:01g	03:03g	11:03g	03:01g	0.000276206
02:11g	48:01g	08:03g	14:02g	03:01g	04:02g	0.000284993		68:02g	07:02g	07:02g	01:01g	05:01g	0.000275963
02:05g	53:01g	06:02g	03:01g	02:01g	04:01g	0.000284862		68:01g	39:05g	04:01g	09:01g	03:03g	0.00027575
68:16	39:09g	07:02g	04:07g	03:02g	04:02g	0.000284861		03:01g	51:01g	16:02g	04:03g	03:02g	0.000274778
11:01g	35:01g	04:01g	15:01g	06:02g	04:01g	0.000284677		01:01g	57:01g	06:02g	13:05	03:01g	0.000274337
02:01g	35:01g	04:01g	04:07g	03:02g	03:01g	0.000284351		02:01g	15:24	08:02g	11:01g	03:01g	0.000274337
02:05g	58:01g	07:01g	13:02g	06:09g	02:01g	0.000284215		02:01g	40:02g	03:04g	08:02g	04:02g	0.000273458
32:01g	52:01g	12:02g	11:04g	03:01g	02:01g	0.000283979		31:01g	39:12	07:02g	04:10g	03:02g	0.000272927
68:01g	15:01g	01:02g	16:02g	03:01g	04:02g	0.000283414		29:02g	44:03g	04:01g	07:01g	02:01g	0.00027241
11:01g	27:05g	01:02g	01:01g	05:01g	04:02g	0.000283342		02:11g	39:05g	07:02g	08:02g	04:02g	0.000271723
02:01g	15:17g	07:01g	11:01g	03:01g	02:01g	0.00028322		02:01g	48:01g	08:03g	04:07g	03:02g	0.00027142
24:02g	40:02g	03:04g	04:07g	03:02g	03:01g	0.000282789		03:01g	35:01g	04:01g	07:01g	02:01g	0.000271354
68:01g	51:01g	15:02g	08:02g	04:02g	02:01g	0.000282613		24:02g	51:01g	01:02g	11:01g	03:01g	0.00027085
24:02g	39:09g	07:02g	04:07g	03:02g	02:01g	0.000282301		24:02g	40:02g	02:02g	11:01g	03:01g	0.00027061
02:01g	45:01g	06:02g	13:02g	06:04g	02:01g	0.000282286		24:02g	40:02g	03:04g	09:01g	03:03g	0.000270606
02:01g	07:05g	15:05g	16:01g	05:02g	17:01g	0.00028109		31:01g	14:02g	02:02g	01:01g	05:01g	0.000270293
02:01g	51:01g	15:02g	14:02g	03:01g	04:02g	0.000280806		31:01g	38:01g	12:03g	15:01g	06:02g	0.000270056
02:01g	07:02g	07:02g	01:01g	05:01g	16:01g	0.000280357		68:02g	45:01g	16:01g	11:01g	05:02g	0.000269386
30:01g	27:05g	02:02g	04:04g	03:02g	10:01g	0.000280139		32:01g	44:03g	16:01g	07:01g	02:01g	0.000268512
03:01g	45:01g	06:02g	13:02g	06:09g	10:01g	0.000280107		01:01g	40:01g	03:04g	04:04g	03:02g	0.000268432
02:01g	39:09g	07:02g	14:02g	03:01g	02:01g	0.000280044		01:01g	45:01g	16:01g	10:01g	05:01g	0.000268043
02:01g	49:01g	07:01g	04:05g	03:02g	04:01g	0.000280003		02:01g	40:02g	07:02g	04:07g	03:02g	0.000267859
11:01g	53:01g	04:01g	13:02g	06:09g	02:01g	0.000279966		02:01g	57:01g	07:01g	07:01g	03:03g	0.000267172
24:02g	51:08g	16:02g	11:01g	03:01g	02:01g	0.000279688		03:01g	18:01g	12:03g	11:01g	03:01g	0.000267098
30:02g	18:01g	05:01g	07:01g	02:01g	01:01g	0.000279474		68:02g	38:01g	12:03g	14:01g	05:03g	0.000267057
23:01g	44:03g	04:01g	03:01g	02:01g	13:01g	0.000279314		24:02g	27:05g	01:02g	12:01g	03:01g	0.000266252
30:02g	38:01g	12:03g	04:02g	03:02g	04:01g	0.000279188		02:01g	53:01g	04:01g	13:02g	06:04g	0.00026541
68:02g	07:02g	07:02g	15:03g	06:02g	01:01g	0.000279177		68:85	08:01g	07:01g	03:01g	02:01g	0.000265164
02:01g	50:01g	06:02g	03:01g	02:01g	04:01g	0.000279144		02:01g	18:01g	07:01g	14:01g	05:03g	0.000264926
02:01g	35:09	04:01g	14:02g	03:01g	04:02g	0.000277981		23:01g	35:08g	04:01g	13:02g	06:04g	0.000264709
24:02g	40:02g	03:04g	14:02g	03:01g	04:02g	0.000277679		68:01g	40:02g	03:04g	16:02g	03:01g	0.000264666
68:01g	39:09g	07:02g	14:02g	03:01g	03:01g	0.000277118		01:01g	15:03g	02:02g	11:10	06:02g	0.000264469
23:01g	44:03g	04:01g	01:01g	05:01g	09:01g	0.00027708		31:01g	51:01g	15:02g	04:07g	03:01g	0.000264169
68:01g	51:01g	15:02g	09:01g	03:03g	02:01g	0.000276185		02:01g	35:20	04:01g	04:04g	03:02g	0.000264142
02:01g	15:04	01:02g	09:01g	03:03g	04:02g	0.000275996		11:01g	55:01g	03:03g	15:01g	06:02g	0.000264015
02:01g	39:05g	07:02g	09:01g	03:03g	04:02g	0.000275696		31:01g	15:01g	01:02g	14:109	03:01g	0.000263842
32:01g	40:02g	02:02g	13:01g	06:03g	04:02g	0.000275646		68:01g	35:05g	04:01g	04:04g	03:02g	0.000263818
01:02	49:01g	07:01g	13:02g	06:04g	02:01g	0.000275419		23:01g	15:03g	02:02g	11:01g	03:01g	0.000263565
01:01g	57:01g	06:02g	04:02g	03:02g	05:01g	0.000275369		33:03g	27:02g	02:02g	11:01g	03:01g	0.000263471
68:01g	15:01g	01:02g	08:02g	04:02g	03:01g	0.000275102		29:02g	51:01g	14:02g	11:01g	03:01g	0.000263053
31:01g	48:01g	08:01g	09:01g	03:03g	04:02g	0.000274655		23:01g	08:01g	07:01g	03:01g	02:01g	0.000262358
11:01g	18:01g	01:02g	03:01g	02:01g	04:01g	0.000274184		29:02g	14:01g	08:02g	07:01g	02:01g	0.000262339
02:01g	13:02g	06:02g	07:01g	02:01g	04:01g	0.000274003		01:01g	37:01g	06:02g	11:04g	03:01g	0.00026145
32:01g	35:03g	12:03g	13:01g	06:03g	04:01g	0.000273223		68:01g	08:01g	07:01g	03:01g	02:01g	0.000261281
11:01g	35:01g	04:01g	13:01g	06:03g	02:01g	0.000273176		31:01g	08:01g	07:01g	03:01g	02:01g	0.000260181
02:01g	51:01g	02:02g	07:01g	02:01g	10:01g	0.000272369		26:01g	38:01g	12:03g	13:02g	06:04g	0.000259731
01:01g	37:01g	06:02g	13:01g	06:03g	02:01g	0.000271958		24:02g	18:01g	02:02g	11:01g	03:01g	0.000258329
68:01g	39:05g	04:01g	09:01g	03:03g	04:01g	0.000271741		32:01g	18:01g	05:01g	03:01g	02:01g	0.000258302
68:01g	40:02g	03:04g	04:07g	03:02g	04:02g	0.000271681		68:23	35:09	04:01g	04:07g	03:02g	0.00025779
33:01g	14:02g	08:02g	03:01g	02:01g	04:01g	0.000271563		68:16	35:09	04:01g	14:02g	03:01g	0.000257664
02:01g	44:03g	16:01g	07:01g	02:01g	19:01g	0.000271084		03:01g	14:02g	08:02g	13:02g	06:09g	0.000257639
02:01g	07:02g	07:02g	15:01g	06:02g	10:01g	0.00027068		03:01g	35:01g	04:01g	13:01g	06:248	0.000257484
01:01g	08:01g	07:01g	15:01g	06:02g	13:01g	0.000269426		03:01g	49:01g	07:02g	11:02g	03:01g	0.000257251
24:02g	51:01g	02:02g	15:02g	06:01g	04:01g	0.000269407		11:01g	35:03g	04:01g	03:01g	02:01g	0.000257208
02:01g	40:01g	03:04g	13:02g	06:04g	05:01g	0.000268864		26:01g	44:02g	05:01g	13:01g	06:03g	0.000257028
31:01g	39:09g	07:02g	16:02g	03:01g	03:01g	0.000268704		03:01g	57:01g	06:02g	07:01g	03:03g	0.000256998
68:17	40:02g	03:04g	04:07g	03:02g	04:02g	0.000268556		02:01g	45:01g	16:01g	10:01g	05:01g	0.000256216
02:05g	58:01g	07:01g	13:03g	03:01g	04:01g	0.000268368		32:01g	07:02g	07:02g	07:01g	02:01g	0.000254616
68:01g	39:05g	07:02g	14:02g	03:01g	04:02g	0.000268311		33:01g	44:03g	16:01g	07:01g	02:01g	0.00025422
02:01g	15:17g	07:01g	13:02g	06:04g	03:01g	0.000268243		02:01g	39:01g	12:03g	16:01g	05:02g	0.000254067
68:01g	39:09g	07:02g	04:07g	03:02g	02:01g	0.000268072		11:01g	35:03g	04:01g	12:01g	03:01g	0.000253911
11:01g	35:01g	04:01g	11:01g	03:01g	02:01g	0.000268048		02:01g	15:04	01:02g	16:02g	03:01g	0.000252932
31:01g	39:12	07:02g	04:10g	03:02g	04:02g	0.000268004		24:02g	35:06	04:01g	16:02g	03:01g	0.000252666
02:01g	39:09g	07:02g	08:02g	03:02g	04:02g	0.000267302		26:01g	45:01g	06:02g	07:01g	02:01g	0.000251051
01:01g	08:01g	07:01g	07:01g	02:01g	11:01g	0.000266692		68:01g	40:02g	04:01g	09:01g	03:03g	0.000249228
23:01g	50:01g	06:02g	11:04g	03:01g	04:02g	0.000266642		02:01g	51:01g	01:02g	04:01g	03:02g	0.000248765
03:01g	35:03g	04:01g	11:01g	03:01g	04:01g	0.000266211		02:01g	51:01g	16:02g	15:01g	06:02g	0.000248733
68:01g	15:01g	01:02g	04:04g	03:02g	04:02g	0.000266184		23:01g	35:02g	04:01g	11:04g	03:01g	0.00024837
31:01g	38:01g	12:03g	15:01g	06:02g	02:01g	0.000266165		02:01g	44:03g	02:02g	01:02g	05:01g	0.000248139
02:01g	15:24	08:02g	11:01g	03:01g	04:01g	0.000265964		02:01g	39:09g	07:02g	08:02g	03:02g	0.000247448
02:01g	44:03g	02:02g	07:01g	02:01g	10:01g	0.000265763		02:17	51:01g	15:02g	09:01g	03:03g	0.00024717
24:02g	39:01g	07:02g	08:01g	04:02g	03:01g	0.000265233		33:03g	58:01g	03:02g	13:02g	06:09g	0.000247118
02:01g	44:02g	05:01g	01:01g	05:01g	03:01g	0.000264775		31:01g	51:01g	15:02g	13:01g	06:03g	0.000247042
31:01g	18:01g	07:01g	14:01g	05:03g	14:01g	0.000264707		24:02g	13:02g	06:02g	07:01g	02:01g	0.000246537
01:01g	14:02g	08:02g	01:02g	05:01g	02:01g	0.000263921		24:02g	44:02g	05:01g	01:01g	05:01g	0.000246002
68:01g	40:02g	03:04g	16:02g	03:01g	04:02g	0.000263425		03:01g	27:05g	01:02g	11:01g	03:01g	0.000245538
11:01g	51:01g	14:02g	12:02g	03:01g	03:01g	0.000262748		02:01g	40:02g	03:04g	14:02g	03:01g	0.000245501
23:01g	27:05g	02:02g	13:02g	06:09g	10:01g	0.000262633		31:01g	39:13	07:02g	08:07	04:02g	0.000245447
03:01g	49:01g	07:02g	11:02g	03:01g	04:01g	0.00026258		30:02g	18:01g	05:01g	13:01g	06:03g	0.000244581
02:01g	44:02g	05:01g	13:01g	06:03g	14:01g	0.000261982		66:01g	41:02g	17:01g	07:01g	03:03g	0.000244473
68:01g	15:01g	01:02g	04:07g	03:02g	04:01g	0.000261586		68:01g	40:02g	03:04g	09:01g	03:03g	0.000244302
31:01g	15:01g	01:02g	14:109	03:01g	04:02g	0.000261236		24:02g	08:01g	07:01g	11:04g	03:01g	0.000243835
02:01g	15:01g	03:03g	04:04g	03:02g	04:01g	0.000260274		01:01g	58:01g	07:01g	07:01g	02:01g	0.000243773
02:01g	50:01g	06:02g	07:01g	02:01g	17:01g	0.000259656		02:01g	73:01g	15:05g	04:05g	02:01g	0.000243064
02:01g	18:01g	05:01g	03:01g	02:01g	04:02g	0.000259567		31:01g	35:01g	04:01g	04:05g	03:02g	0.000243049
02:05g	15:03g	12:03g	07:01g	02:01g	17:01g	0.000259557		68:01g	35:01g	04:01g	08:02g	04:02g	0.000242924
68:01g	07:02g	07:02g	15:01g	06:02g	04:01g	0.000259135		02:01g	51:01g	16:01g	11:02g	03:01g	0.000242471
02:01g	51:01g	14:02g	04:07g	03:01g	03:01g	0.000259034		02:05g	18:01g	02:02g	11:04g	05:01g	0.000242456
24:02g	39:06g	07:02g	08:01g	04:02g	04:01g	0.000258909		26:01g	51:01g	12:03g	11:04g	03:01g	0.000242321
23:01g	14:02g	08:02g	04:07g	03:02g	05:01g	0.000258236		02:01g	27:05g	01:02g	04:04g	03:02g	0.000242085
02:01g	51:01g	14:02g	15:01g	06:02g	04:01g	0.000258013		23:01g	44:03g	16:01g	07:01g	02:01g	0.000241936
02:01g	07:02g	07:02g	01:03g	05:01g	04:02g	0.000257837		68:17	39:05g	07:02g	08:02g	04:02g	0.000241886
02:01g	27:05g	01:02g	01:01g	05:01g	04:01g	0.000257261		24:02g	35:02g	04:01g	13:03g	03:01g	0.000241803
68:01g	39:09g	07:02g	04:07g	03:02g	04:01g	0.000256783		25:01g	15:01g	03:03g	13:01g	06:03g	0.000241552
24:02g	38:01g	12:03g	14:01g	05:03g	04:02g	0.000256758		02:22g	35:43g	01:02g	04:07g	03:02g	0.000241427
02:01g	15:04	01:02g	09:01g	03:03g	14:01g	0.000256562		24:02g	35:08g	04:01g	07:01g	02:01g	0.000241376
02:01g	18:01g	05:01g	03:01g	02:01g	15:01g	0.000256376		31:01g	35:43g	01:02g	08:02g	04:02g	0.000241325
24:02g	27:05g	01:02g	12:01g	03:01g	04:01g	0.000255714		03:02g	51:01g	15:02g	04:02g	03:02g	0.000241301
68:01g	51:01g	15:02g	08:02g	04:02g	1071:01	0.000254846		01:01g	40:01g	03:04g	04:01g	03:01g	0.000241258
23:01g	44:03g	04:01g	11:04g	03:01g	04:01g	0.000254005		29:02g	52:01g	12:02g	15:02g	06:01g	0.000239978
11:01g	44:03g	04:01g	07:01g	02:01g	04:02g	0.000253437		30:01g	38:01g	12:03g	04:02g	03:02g	0.000239948
24:02g	39:09g	07:02g	14:02g	03:01g	03:01g	0.000253418		68:16	40:02g	03:04g	08:02g	04:02g	0.00023963
11:01g	35:03g	04:01g	12:01g	03:01g	03:01g	0.000253111		30:01g	13:02g	06:02g	11:04g	03:01g	0.000239601
03:01g	07:02g	07:02g	01:03g	05:01g	19:01g	0.00025303		31:01g	35:01g	04:01g	14:02g	03:01g	0.000239467
02:13	48:01g	08:03g	14:02g	03:01g	04:02g	0.000252896		02:01g	38:01g	12:03g	10:01g	05:01g	0.000239263
02:01g	27:05g	04:01g	01:01g	05:01g	02:01g	0.000252878		01:01g	18:01g	07:01g	13:01g	06:03g	0.000239107
31:01g	35:03g	04:01g	01:03g	05:01g	02:01g	0.000252676		02:01g	39:09g	07:02g	03:01g	02:01g	0.00023835
01:01g	49:01g	07:01g	11:02g	03:01g	04:01g	0.000252584		03:01g	07:02g	07:02g	03:01g	02:01g	0.000237792
68:02g	07:02g	07:02g	01:01g	05:01g	10:01g	0.000252185		31:01g	47:01g	06:02g	04:05g	03:02g	0.000237361
02:01g	51:01g	14:02g	07:01g	02:01g	04:01g	0.000252043		32:01g	51:01g	15:02g	04:03g	03:04g	0.0002371
32:01g	40:01g	03:04g	04:04g	03:02g	06:01g	0.000251734		02:01g	51:01g	16:01g	11:04g	06:03g	0.0002371
29:02g	44:03g	16:01g	03:01g	02:01g	04:01g	0.000250465		11:01g	35:03g	12:03g	04:37	03:02g	0.000237094
01:01g	40:01g	03:04g	04:04g	03:02g	06:01g	0.000250172		02:13	51:01g	15:02g	04:04g	03:02g	0.000236973
02:01g	45:01g	06:02g	07:01g	02:01g	02:01g	0.000249741		01:01g	52:01g	12:02g	16:01g	05:02g	0.000236953
24:02g	40:02g	03:05g	04:07g	03:02g	04:02g	0.000249709		24:02g	37:01g	06:02g	11:04g	03:01g	0.000236319
02:01g	39:09g	07:02g	04:04g	03:02g	04:02g	0.000249239		32:01g	51:01g	14:02g	13:01g	06:03g	0.00023607
68:02g	38:01g	12:03g	14:01g	05:03g	03:01g	0.000248747		11:01g	35:01g	04:01g	04:01g	03:02g	0.000236055
68:01g	07:02g	07:02g	14:01g	05:03g	03:01g	0.000248697		11:01g	44:02g	07:04g	11:01g	03:01g	0.000235462
33:01g	44:03g	16:01g	07:01g	02:01g	11:01g	0.000248626		02:01g	51:01g	02:02g	01:01g	05:01g	0.000235369
68:01g	51:01g	15:02g	16:02g	03:01g	04:02g	0.000248124		02:01g	35:05g	04:01g	09:01g	03:02g	0.00023458
31:01g	35:43g	01:02g	08:02g	04:02g	02:01g	0.00024731		24:02g	07:02g	07:02g	04:07g	03:02g	0.000233424
29:02g	44:03g	16:01g	07:01g	02:01g	03:01g	0.000247259		02:01g	44:02g	05:01g	04:01g	03:02g	0.000233409
03:01g	51:01g	16:02g	04:03g	03:02g	02:01g	0.000247058		02:01g	27:05g	04:01g	01:01g	05:01g	0.000233024
31:01g	40:02g	03:04g	04:07g	03:02g	03:01g	0.000247051		29:02g	44:03g	16:01g	13:01g	03:03g	0.000231402
68:02g	45:01g	16:01g	11:01g	05:02g	04:02g	0.000246997		03:01g	15:01g	03:03g	11:03g	03:01g	0.000231258
24:02g	18:01g	02:02g	11:01g	03:01g	02:01g	0.000246715		24:02g	40:06g	15:02g	15:01g	06:01g	0.000231249
24:02g	14:01g	08:02g	07:01g	02:01g	04:01g	0.000245574		68:01g	39:05g	07:02g	04:07g	03:02g	0.000231209
68:17	40:02g	03:04g	14:06	03:01g	04:02g	0.000245474		68:02g	08:01g	07:01g	03:01g	02:01g	0.000231137
11:01g	44:03g	16:01g	07:01g	02:01g	14:01g	0.000244819		68:16	39:09g	07:02g	16:02g	03:01g	0.000231073
01:01g	37:01g	06:02g	11:04g	03:01g	04:01g	0.000244651		23:01g	07:02g	07:02g	15:01g	06:02g	0.000230849
02:01g	51:01g	16:02g	15:01g	06:02g	02:01g	0.00024403		68:02g	78:01	16:01g	11:01g	03:01g	0.000230664
11:01g	55:01g	03:03g	01:01g	05:01g	17:01g	0.00024382		31:01g	51:01g	03:04g	14:02g	03:01g	0.000230597
01:01g	35:03g	04:01g	13:02g	06:04g	04:01g	0.000242841		31:01g	35:03g	04:01g	11:04g	03:01g	0.000230347
02:05g	18:01g	02:02g	11:04g	05:01g	01:01g	0.000242483		02:01g	51:01g	01:02g	11:04g	03:01g	0.000229545
01:01g	18:01g	07:01g	13:01g	06:03g	17:01g	0.000242435		03:01g	18:01g	07:01g	09:01g	03:03g	0.000228705
02:01g	51:01g	01:02g	04:01g	03:02g	04:01g	0.000241776		02:01g	48:01g	08:01g	16:02g	03:01g	0.000228487
02:01g	39:09g	07:02g	09:01g	03:03g	04:02g	0.000241328		31:01g	51:01g	15:02g	08:02g	04:02g	0.000228457
24:02g	40:02g	03:04g	04:07g	03:02g	04:02g	0.000240761		26:01g	44:02g	07:04g	11:01g	03:01g	0.000228443
32:01g	41:01g	17:01g	07:01g	03:03g	04:01g	0.000240747		29:02g	45:01g	06:02g	04:05g	03:02g	0.000227054
32:01g	40:02g	02:02g	13:01g	06:03g	02:01g	0.000240539		24:02g	35:02g	04:01g	03:01g	02:01g	0.000226534
02:01g	51:01g	02:02g	07:01g	02:01g	17:01g	0.000240464		02:01g	13:01g	04:03g	15:01g	06:01g	0.000226322
29:02g	44:03g	04:01g	11:01g	03:01g	04:02g	0.000240246		03:01g	15:16g	14:02g	04:01g	03:01g	0.000226322
23:01g	49:01g	07:01g	11:01g	03:01g	04:01g	0.000240212		03:01g	07:02g	07:02g	11:01g	03:01g	0.000226216
32:01g	40:02g	15:02g	04:01g	03:01g	03:01g	0.000239829		26:01g	57:01g	06:02g	07:01g	03:03g	0.000225938
24:02g	15:01g	03:03g	13:01g	06:03g	04:01g	0.000239363		30:02g	27:05g	02:02g	15:01g	06:02g	0.00022581
25:01g	35:01g	04:01g	01:01g	05:01g	13:01g	0.000239138		32:01g	13:02g	06:02g	07:01g	02:01g	0.000225693
26:01g	49:01g	07:01g	01:01g	05:04g	03:01g	0.000238775		02:11g	40:04	03:04g	08:02g	04:02g	0.000225658
02:01g	44:03g	02:02g	01:02g	05:01g	04:01g	0.000238522		02:01g	35:08g	04:249	16:02g	03:01g	0.00022558
02:22g	40:02g	03:04g	16:02g	03:01g	13:01g	0.000238465		24:02g	40:02g	03:04g	08:02g	03:02g	0.000225223
02:01g	40:01g	03:04g	04:04g	03:02g	06:01g	0.000238356		31:01g	48:39	08:01g	09:01g	03:03g	0.00022506
02:01g	51:01g	15:02g	04:07g	03:02g	02:01g	0.000238033		03:01g	07:02g	07:02g	11:04g	03:01g	0.000224074
24:02g	35:06	04:01g	16:02g	03:01g	04:02g	0.000238027		68:17	35:19	08:01g	08:02g	03:02g	0.000223865
30:01g	38:01g	12:03g	04:02g	03:02g	04:01g	0.000237946		02:01g	07:02g	07:02g	08:01g	04:02g	0.000223499
02:01g	18:01g	07:01g	14:01g	05:03g	04:01g	0.000236865		02:01g	51:01g	16:01g	07:01g	02:01g	0.000223301
32:01g	44:02g	05:01g	15:01g	06:02g	09:01g	0.000236813		02:01g	57:01g	06:02g	07:01g	02:01g	0.000223115
30:02g	18:01g	05:01g	15:01g	06:02g	04:01g	0.000236538		01:01g	57:01g	07:01g	11:01g	03:01g	0.000223007
68:85	08:01g	07:01g	03:01g	02:01g	04:01g	0.000236217		24:02g	40:01g	03:04g	13:02g	06:04g	0.000221917
32:01g	52:01g	12:02g	15:02g	06:01g	02:01g	0.000235968		68:01g	40:02g	03:04g	08:02g	03:02g	0.00022189
32:01g	51:01g	15:02g	04:03g	03:04g	02:01g	0.000235836		02:05g	58:01g	07:01g	04:05g	03:02g	0.000221837
23:01g	15:03g	02:02g	11:01g	03:01g	02:01g	0.000235506		03:01g	51:01g	01:02g	01:01g	05:01g	0.000221355
02:01g	39:09g	07:02g	14:02g	03:01g	03:01g	0.000235319		26:01g	49:01g	07:01g	13:02g	06:04g	0.000221233
02:01g	15:01g	01:02g	14:02g	03:01g	04:01g	0.00023521		30:02g	15:03g	02:02g	08:04g	04:02g	0.000220896
24:02g	35:01g	04:01g	01:01g	05:01g	04:02g	0.000235073		68:17	35:20	08:01g	08:02g	04:02g	0.000220748
03:01g	18:01g	12:03g	11:01g	03:01g	04:01g	0.000234369		02:01g	39:01g	07:02g	03:01g	02:01g	0.000219955
24:02g	51:01g	15:02g	04:07g	03:02g	03:01g	0.000234221		33:01g	14:02g	08:02g	10:01g	05:01g	0.000219206
23:01g	44:03g	04:01g	03:01g	02:01g	01:01g	0.000234071		02:01g	27:05g	02:02g	11:01g	03:01g	0.000219079
68:01g	39:09g	07:02g	14:02g	03:01g	05:01g	0.000232866		68:02g	35:01g	04:01g	16:01g	05:02g	0.00021886
02:01g	15:01g	01:02g	08:02g	04:02g	04:01g	0.000232671		23:01g	15:01g	03:03g	11:03g	03:01g	0.000218706
66:01g	41:02g	17:01g	03:01g	02:01g	04:02g	0.000232556		24:03g	35:05g	04:01g	04:04g	03:02g	0.000218214
02:01g	57:03g	07:01g	11:03g	03:01g	02:01g	0.000232124		68:01g	15:01g	01:02g	14:02g	03:01g	0.000217692
32:01g	15:01g	03:03g	11:01g	03:01g	04:01g	0.000231731		11:01g	14:01g	08:02g	13:01g	06:03g	0.000217481
11:01g	35:03g	12:03g	04:37	03:02g	02:01g	0.000231711		02:01g	07:02g	03:04g	15:01g	06:02g	0.000217417
68:16	39:09g	07:02g	16:02g	03:01g	04:02g	0.000231629		02:01g	40:01g	03:04g	11:01g	03:01g	0.000217166
03:01g	49:01g	07:01g	04:05g	03:02g	05:01g	0.000231591		01:01g	44:02g	05:01g	11:04g	03:01g	0.000217104
68:01g	35:09	04:01g	04:07g	03:02g	05:01g	0.000231581		29:02g	14:02g	08:02g	03:01g	02:01g	0.000216432
02:01g	14:01g	08:02g	07:01g	02:01g	02:01g	0.000231239		30:01g	13:02g	06:02g	11:01g	03:01g	0.00021622
01:01g	44:03g	16:01g	15:01g	06:02g	17:01g	0.000230857		02:01g	15:01g	01:02g	16:02g	03:01g	0.000215716
02:01g	44:02g	05:01g	12:01g	03:01g	02:01g	0.000230328		31:01g	51:01g	15:02g	07:01g	02:01g	0.000214845
02:01g	13:02g	06:02g	07:01g	02:01g	17:01g	0.00023014		68:01g	39:10g	12:03g	10:01g	05:01g	0.000214793
31:01g	35:01g	04:01g	04:07g	03:02g	05:01g	0.00023004		02:01g	35:05g	04:01g	14:02g	03:01g	0.000213621
23:01g	35:08g	04:01g	13:02g	06:04g	04:01g	0.000229292		02:01g	51:01g	01:02g	13:01g	03:03g	0.000213557
68:23	40:02g	03:04g	08:02g	04:02g	05:01g	0.000229093		24:02g	27:05g	02:02g	11:01g	03:01g	0.00021345
03:01g	14:02g	08:02g	04:05g	03:02g	03:01g	0.000229088		02:01g	44:02g	05:01g	04:04g	03:02g	0.000213151
32:01g	07:02g	07:02g	07:01g	02:01g	04:01g	0.000228954		03:01g	14:02g	15:05g	01:02g	05:01g	0.000212585
29:02g	44:03g	16:01g	04:01g	03:01g	05:01g	0.00022866		68:01g	39:01g	07:02g	14:02g	03:01g	0.000212006
02:01g	51:01g	01:02g	11:04g	03:01g	04:02g	0.000228316		23:01g	49:01g	07:01g	04:03g	03:02g	0.000211776
02:01g	15:04	01:02g	16:02g	03:01g	04:01g	0.000227943		24:02g	44:02g	05:01g	01:03g	05:01g	0.000211228
02:01g	35:01g	04:01g	04:07g	03:02g	05:01g	0.00022789		24:02g	35:03g	04:01g	11:01g	03:01g	0.000210262
66:01g	41:02g	17:01g	07:01g	03:03g	04:02g	0.000227462		23:01g	56:01g	01:02g	08:01g	04:02g	0.00021026
02:01g	18:01g	12:03g	11:04g	03:01g	04:02g	0.000227168		66:01g	15:03g	12:03g	07:01g	02:01g	0.000210179
01:01g	08:01g	07:01g	03:01g	02:01g	09:01g	0.000226831		25:01g	51:01g	02:02g	04:03g	03:04g	0.000210145
01:01g	44:02g	05:01g	11:04g	03:01g	02:01g	0.00022683		24:02g	39:03g	07:02g	04:11	03:02g	0.00021009
68:01g	40:02g	03:04g	04:07g	03:02g	03:01g	0.000226574		31:01g	39:06g	07:02g	04:11	03:02g	0.00020987
11:01g	35:03g	04:01g	03:01g	02:01g	13:01g	0.00022655		03:01g	51:01g	15:02g	01:01g	05:01g	0.000209756
29:02g	45:01g	06:02g	12:01g	03:01g	04:01g	0.000226519		68:16	40:02g	03:04g	04:07g	03:02g	0.000209462
02:01g	38:01g	12:03g	10:01g	05:01g	02:01g	0.000226489		01:01g	57:01g	06:02g	01:01g	05:01g	0.000208739
01:01g	15:03g	02:02g	11:10	06:02g	18:01g	0.000226286		03:01g	51:01g	01:02g	11:01g	03:01g	0.000208696
01:01g	18:01g	12:03g	11:04g	03:01g	15:01g	0.000226279		29:02g	44:03g	16:01g	04:07g	03:02g	0.000208569
68:01g	39:01g	07:02g	09:01g	03:03g	02:01g	0.000226169		02:01g	35:03g	04:01g	15:01g	06:02g	0.00020803
31:01g	47:01g	06:02g	04:05g	03:02g	09:01g	0.000226061		68:16	15:01g	03:03g	08:02g	04:02g	0.000207715
68:02g	78:01	16:01g	11:01g	03:01g	04:01g	0.000225821		01:01g	35:02g	04:01g	11:04g	03:01g	0.000207161
68:01g	51:01g	15:02g	14:02g	03:01g	04:01g	0.000225565		24:02g	51:01g	15:02g	08:02g	04:02g	0.00020696
02:01g	35:09	04:01g	08:02g	04:02g	04:02g	0.000224763		30:01g	13:02g	06:02g	14:01g	05:03g	0.000206686
02:01g	57:01g	07:01g	07:01g	03:03g	04:01g	0.000224653		02:01g	40:02g	03:04g	14:02g	03:25	0.000206214
24:02g	08:01g	07:01g	11:04g	03:01g	04:02g	0.000224639		24:02g	50:01g	06:02g	12:01g	03:01g	0.00020524
02:01g	51:01g	02:02g	01:01g	05:01g	04:01g	0.000224417		24:02g	55:01g	01:02g	13:01g	06:03g	0.000204777
03:01g	50:01g	06:02g	07:01g	02:01g	04:01g	0.000224337		31:01g	14:02g	08:02g	13:03g	03:01g	0.000203945
11:01g	55:01g	03:03g	14:01g	05:03g	02:01g	0.000224088		11:01g	51:01g	15:02g	04:04g	03:02g	0.000203727
11:01g	35:01g	04:01g	04:01g	03:02g	02:01g	0.000223575		01:01g	49:01g	07:01g	15:01g	06:02g	0.000203706
29:02g	44:03g	16:01g	07:01g	02:01g	13:01g	0.000222952		68:01g	35:09	04:01g	08:02g	03:02g	0.00020354
02:01g	48:01g	08:01g	16:02g	03:01g	04:02g	0.000222166		02:05g	49:01g	07:01g	01:01g	05:01g	0.000203531
02:01g	07:02g	07:02g	12:01g	03:01g	13:01g	0.00022204		24:02g	35:02g	04:01g	04:03g	03:02g	0.000203498
24:02g	40:06g	15:02g	15:01g	06:01g	13:01g	0.000221871		01:01g	27:05g	01:02g	01:01g	05:01g	0.000203257
23:01g	41:01g	17:01g	07:01g	02:01g	02:01g	0.000221862		24:02g	48:01g	01:02g	08:02g	04:02g	0.000202858
29:02g	14:01g	08:02g	07:01g	02:01g	02:01g	0.000221591		68:01g	51:01g	16:01g	11:02g	03:01g	0.000202857
02:01g	44:02g	05:01g	04:01g	03:01g	02:01g	0.000221501		24:02g	38:01g	12:03g	01:01g	05:01g	0.000202672
02:01g	13:02g	06:02g	07:01g	02:01g	04:02g	0.000221377		30:01g	13:02g	06:02g	04:05g	03:02g	0.000202554
11:01g	44:02g	07:04g	11:01g	03:01g	04:01g	0.000221214		02:01g	51:01g	14:02g	11:02g	03:01g	0.000202137
68:01g	48:01g	08:01g	04:07g	03:02g	04:01g	0.000221178		25:01g	18:01g	12:03g	04:07g	03:02g	0.000201928
24:02g	35:02g	04:01g	13:03g	03:01g	02:01g	0.000220701		02:05g	14:02g	08:02g	03:01g	02:01g	0.000201018
68:23	48:01g	01:02g	09:01g	03:03g	04:02g	0.000220369		01:01g	57:01g	07:01g	12:01g	03:01g	0.000200837
01:01g	40:01g	03:04g	04:01g	03:01g	17:01g	0.000220334		31:01g	39:06g	07:02g	04:04g	03:02g	0.000200765
25:01g	44:03g	16:01g	15:01g	06:02g	04:01g	0.000220244		26:01g	38:01g	12:03g	01:02g	05:01g	0.000200396
31:01g	35:09	04:01g	14:02g	03:01g	03:01g	0.000219922		11:01g	44:02g	05:01g	04:03g	03:02g	0.000200301
25:01g	18:01g	12:03g	15:01g	06:02g	23:01g	0.000219859		02:01g	55:01g	15:04g	04:07g	03:01g	0.000200253
03:01g	07:02g	07:02g	01:03g	05:01g	02:01g	0.000219794		68:17	39:01g	07:02g	08:02g	03:02g	0.000200074
31:01g	35:01g	04:01g	04:05g	03:02g	04:01g	0.000219551		31:01g	15:01g	01:02g	08:02g	04:02g	0.000199607
02:01g	51:01g	15:02g	13:01g	06:03g	02:01g	0.000219342		31:01g	15:01g	01:02g	09:01g	03:03g	0.000199455
68:01g	51:01g	15:02g	08:02g	04:02g	04:01g	0.000219324		01:01g	15:29	07:04g	15:01g	06:02g	0.000199375
68:17	35:20	08:01g	08:02g	04:02g	04:01g	0.000218818		03:01g	47:01g	06:02g	14:07	05:03g	0.000199365
02:01g	15:01g	01:02g	09:01g	03:03g	04:02g	0.000218388		31:01g	35:12g	04:01g	14:06	03:01g	0.000199335
02:01g	35:05g	04:01g	09:01g	03:02g	04:02g	0.000218306		68:02g	56:01g	01:02g	16:01g	05:02g	0.000199229
02:05g	49:01g	07:01g	11:02g	03:01g	17:01g	0.000218279		25:01g	39:01g	12:03g	04:05g	02:01g	0.000199202
68:01g	48:01g	08:03g	04:07g	03:02g	03:01g	0.000217553		01:02	49:01g	07:01g	08:04g	04:02g	0.000198875
24:02g	37:01g	06:02g	11:04g	03:01g	04:02g	0.0002169		29:02g	57:01g	07:01g	12:01g	03:01g	0.000198844
68:17	39:05g	07:02g	08:02g	04:02g	04:02g	0.000216667		01:01g	08:01g	07:02g	03:01g	02:01g	0.00019872
24:02g	18:01g	05:01g	03:01g	02:01g	04:02g	0.000215962		31:01g	14:02g	08:02g	01:02g	05:01g	0.000197939
03:01g	35:01g	04:01g	13:01g	06:248	23:01g	0.000215427		31:01g	40:13	03:04g	08:02g	04:02g	0.000197777
31:01g	48:39	08:01g	09:01g	03:03g	03:01g	0.000215197		24:02g	44:03g	04:01g	07:01g	02:01g	0.000197754
25:01g	15:01g	03:03g	01:01g	05:01g	20:01g	0.000215018		24:02g	35:01g	04:01g	01:03g	05:01g	0.00019774
29:02g	51:01g	14:02g	11:01g	03:01g	02:01g	0.000214902		02:01g	51:01g	01:02g	01:01g	05:01g	0.00019767
68:16	35:09	04:01g	14:02g	03:01g	04:02g	0.000214599		02:01g	35:05g	04:01g	04:07g	03:02g	0.000197609
30:01g	42:01g	17:01g	03:02g	04:02g	01:01g	0.000214556		02:01g	44:02g	05:01g	08:01g	04:02g	0.000197452
01:01g	57:01g	07:01g	07:01g	03:03g	17:01g	0.00021448		01:01g	50:01g	06:02g	07:01g	02:01g	0.000197447
03:01g	35:01g	04:01g	07:01g	02:01g	17:01g	0.000214305		24:02g	35:43g	01:02g	08:02g	04:02g	0.000197282
68:01g	40:02g	04:01g	09:01g	03:03g	04:02g	0.000213744		02:01g	44:03g	16:01g	13:05	03:01g	0.000196998
02:05g	41:01g	07:01g	13:05	03:01g	04:02g	0.000213671		03:01g	07:02g	07:02g	04:01g	03:01g	0.000196892
11:01g	44:03g	16:01g	07:01g	02:01g	11:01g	0.000213474		03:01g	52:01g	12:02g	15:02g	06:01g	0.000196592
02:01g	51:01g	14:02g	13:01g	06:03g	02:01g	0.000213404		02:01g	51:01g	01:02g	11:02g	03:01g	0.000196533
68:02g	53:01g	04:01g	13:02g	06:04g	03:01g	0.00021257		24:02g	39:01g	07:02g	04:07g	03:02g	0.000195931
02:01g	07:02g	03:04g	15:01g	06:02g	04:01g	0.000212403		02:11g	39:05g	07:02g	04:04g	03:02g	0.000195742
03:01g	15:01g	03:03g	11:03g	03:01g	04:02g	0.000212073		01:01g	41:01g	17:01g	03:01g	02:01g	0.000195296
24:02g	35:02g	04:01g	11:04g	03:01g	04:02g	0.000211867		31:01g	51:01g	01:02g	04:07g	03:02g	0.000195065
31:01g	35:01g	04:01g	14:02g	03:01g	02:01g	0.000211743		30:01g	58:01g	03:02g	03:01g	02:01g	0.000193906
02:01g	39:09g	07:02g	14:02g	03:01g	04:01g	0.000211388		32:01g	14:01g	08:02g	07:01g	03:01g	0.000193854
68:02g	08:01g	07:01g	03:01g	02:01g	01:01g	0.000211172		29:02g	45:01g	06:02g	09:01g	02:01g	0.00019383
24:02g	35:05g	04:01g	04:04g	03:02g	04:01g	0.000210711		32:01g	44:02g	16:04	11:04g	03:01g	0.000193746
68:01g	13:02g	06:02g	07:01g	02:01g	02:01g	0.000210549		24:02g	35:03g	04:01g	04:05g	03:02g	0.000193678
01:01g	07:02g	07:02g	13:02g	06:04g	02:01g	0.000210326		02:01g	40:08	03:04g	09:01g	03:03g	0.000193607
30:01g	13:02g	06:02g	07:01g	02:01g	13:01g	0.000210051		02:01g	15:18g	07:04g	13:01g	06:03g	0.000193506
24:02g	35:02g	07:01g	11:04g	03:01g	04:02g	0.000209965		11:01g	35:05g	04:01g	04:07g	03:02g	0.000193462
03:01g	18:01g	05:01g	03:01g	02:01g	01:01g	0.000209943		03:01g	47:01g	06:02g	13:01g	06:03g	0.000193382
26:01g	52:01g	12:02g	15:02g	06:01g	13:01g	0.000209562		24:02g	39:09g	07:02g	04:04g	03:02g	0.000193131
68:17	35:19	08:01g	08:02g	03:02g	04:02g	0.000209175		23:01g	07:05g	15:05g	11:02g	03:01g	0.000192885
02:01g	39:09g	07:02g	04:07g	03:02g	14:01g	0.000208926		30:02g	27:05g	02:02g	11:01g	03:01g	0.000192817
32:01g	07:02g	07:02g	15:01g	06:02g	04:01g	0.000208879		68:01g	15:01g	03:03g	04:07g	03:02g	0.000192693
02:01g	35:08g	04:249	16:02g	03:01g	14:01g	0.00020873		26:01g	38:01g	12:03g	15:02g	06:01g	0.000192542
26:01g	45:01g	06:02g	07:01g	02:01g	04:02g	0.000208653		02:01g	52:01g	15:02g	04:07g	03:02g	0.000192378
02:01g	73:01g	15:05g	04:05g	02:01g	03:01g	0.000208545		68:01g	48:01g	08:03g	09:01g	03:03g	0.00019202
02:01g	07:02g	07:02g	01:03g	05:01g	02:02g	0.000207713		02:22g	35:01g	04:01g	04:05g	04:02g	0.000191959
24:02g	40:02g	03:04g	08:02g	04:02g	04:02g	0.0002075		02:01g	51:02	08:01g	04:03g	03:02g	0.000191888
31:01g	35:20	04:01g	04:07g	03:02g	04:02g	0.000207331		24:02g	15:01g	03:03g	01:01g	05:01g	0.000191795
02:01g	40:02g	03:04g	14:02g	03:01g	04:02g	0.000207165		02:01g	40:01g	06:02g	13:01g	06:03g	0.000191687
24:02g	35:10	04:01g	09:01g	03:03g	02:01g	0.000207155		68:16	39:01g	07:02g	08:02g	04:02g	0.000191509
03:01g	14:02g	08:02g	13:02g	06:09g	05:01g	0.000205916		01:01g	08:01g	07:01g	08:01g	04:02g	0.000191387
68:01g	51:01g	15:02g	14:02g	03:01g	02:01g	0.000205801		24:02g	52:01g	15:02g	04:07g	03:02g	0.000191146
31:01g	40:01g	03:04g	04:04g	03:02g	04:01g	0.00020577		01:01g	55:01g	01:02g	11:01g	03:01g	0.000190989
02:01g	52:01g	15:02g	04:07g	03:02g	14:01g	0.000205627		32:01g	35:01g	04:01g	01:01g	05:01g	0.000189909
02:01g	51:01g	15:02g	08:02g	04:02g	04:02g	0.000205564		02:01g	15:01g	03:07	04:01g	03:02g	0.000189796
31:01g	40:02g	03:04g	04:07g	03:02g	04:02g	0.000205216		02:06g	40:02g	03:04g	04:05g	03:02g	0.000189663
02:01g	27:05g	01:02g	04:04g	03:02g	02:01g	0.000204815		11:01g	14:01g	08:02g	15:01g	06:02g	0.000189351
02:17	51:01g	15:02g	09:01g	03:03g	15:01g	0.000204608		02:01g	18:01g	07:01g	15:01g	06:02g	0.000188956
02:01g	44:02g	05:01g	09:01g	03:03g	04:01g	0.000204435		68:16	40:02g	03:04g	14:02g	03:01g	0.000188914
03:01g	15:16g	14:02g	04:01g	03:01g	03:01g	0.000204254		26:01g	35:08g	04:01g	04:03g	03:02g	0.000188742
01:01g	52:01g	12:02g	16:01g	05:02g	04:01g	0.000204155		03:01g	51:01g	15:02g	13:01g	05:01g	0.000188562
24:02g	38:01g	12:03g	01:01g	05:01g	04:02g	0.000204018		02:01g	48:01g	08:03g	14:02g	03:01g	0.000188261
01:01g	13:02g	06:02g	07:01g	02:01g	17:01g	0.000203918		02:01g	35:01g	04:01g	13:02g	06:04g	0.000188177
11:01g	52:01g	12:02g	15:02g	06:01g	04:01g	0.0002036		11:01g	08:01g	07:01g	04:01g	03:02g	0.000188105
03:01g	35:03g	04:01g	04:03g	03:02g	04:01g	0.000203432		24:02g	35:01g	04:01g	16:02g	03:01g	0.000187703
01:01g	58:01g	07:01g	07:01g	02:01g	17:01g	0.000202774		26:01g	45:01g	06:02g	04:03g	03:02g	0.000187242
68:23	35:09	04:01g	04:07g	03:02g	04:01g	0.000202726		32:01g	14:02g	08:02g	03:01g	02:01g	0.000187182
32:01g	44:03g	16:01g	07:01g	02:01g	11:01g	0.000202619		03:01g	14:01g	08:02g	01:01g	05:01g	0.000186746
24:02g	07:02g	07:02g	01:01g	05:01g	04:02g	0.000202496		11:01g	35:01g	04:01g	03:01g	02:01g	0.000186385
03:01g	27:05g	01:02g	11:01g	03:01g	04:01g	0.000201905		02:01g	44:02g	05:01g	03:01g	02:01g	0.000186375
68:01g	39:09g	07:02g	14:02g	03:01g	02:01g	0.000201739		02:01g	07:02g	07:02g	04:07g	03:01g	0.000186226
23:01g	15:01g	03:03g	11:03g	03:01g	04:02g	0.000201544		02:05g	41:01g	07:01g	13:02g	06:04g	0.000186112
31:01g	14:02g	08:02g	13:03g	03:01g	02:01g	0.000201476		30:02g	44:02g	05:01g	01:01g	05:01g	0.000185983
24:02g	51:01g	01:02g	11:01g	03:01g	04:01g	0.000201452		02:01g	27:05g	02:02g	01:01g	05:01g	0.000185714
30:01g	13:02g	06:02g	14:01g	05:03g	04:02g	0.000200169		02:11g	40:04	03:04g	09:01g	03:03g	0.000185137
24:02g	39:03g	07:02g	04:11	03:02g	04:02g	0.000199983		02:22g	35:05g	04:01g	04:07g	03:02g	0.000184676
31:01g	39:06g	07:02g	04:11	03:02g	14:01g	0.00019988		68:01g	35:09	03:03g	14:02g	03:01g	0.000184503
02:01g	51:01g	16:01g	11:04g	06:03g	02:01g	0.00019987		02:01g	15:18g	07:01g	01:01g	05:01g	0.000183845
23:01g	50:01g	06:02g	07:01g	02:01g	04:02g	0.000199868		24:02g	35:01g	04:01g	04:07g	03:02g	0.000183569
02:05g	41:01g	07:01g	13:05	03:01g	04:01g	0.000199706		02:01g	15:01g	03:04g	04:04g	03:02g	0.000183236
02:01g	35:20	04:01g	04:04g	03:02g	04:02g	0.000199479		30:02g	07:02g	15:05g	13:02g	06:09g	0.000183213
02:01g	13:01g	04:03g	15:01g	06:01g	14:01g	0.000199293		30:04g	41:06	17:01g	03:01g	02:01g	0.000183213
23:01g	07:02g	07:02g	15:01g	06:02g	04:01g	0.000198674		24:02g	51:01g	15:02g	15:01g	06:02g	0.000183075
03:01g	18:01g	07:01g	09:01g	03:03g	02:01g	0.000198664		68:16	51:01g	15:02g	08:02g	04:02g	0.000183062
30:01g	13:02g	06:02g	04:05g	03:02g	03:01g	0.000198585		66:01g	41:02g	17:01g	07:01g	02:01g	0.00018301
24:02g	35:08g	04:01g	07:01g	02:01g	17:01g	0.000198467		02:01g	67:01g	12:03g	09:01g	03:03g	0.000182949
31:01g	35:12g	04:01g	14:06	03:01g	04:02g	0.00019845		24:02g	56:01g	01:02g	01:01g	05:01g	0.000182879
25:01g	51:01g	02:02g	04:03g	03:04g	04:01g	0.000198037		03:01g	35:01g	04:01g	13:02g	06:09g	0.000182442
29:02g	45:01g	06:02g	09:01g	02:01g	05:01g	0.000197955		24:02g	35:09	04:01g	08:02g	04:02g	0.000182353
02:01g	40:01g	03:04g	13:02g	06:04g	04:01g	0.000197637		24:02g	15:01g	03:03g	14:01g	05:03g	0.000181985
31:01g	39:06g	07:02g	04:04g	03:02g	04:02g	0.000197551		31:01g	51:01g	15:02g	11:01g	03:01g	0.000180432
03:01g	44:02g	07:04g	11:01g	03:01g	02:01g	0.000197002		03:01g	27:05g	02:02g	04:04g	03:02g	0.000180242
02:01g	44:02g	05:01g	04:02g	03:02g	05:01g	0.000196794		23:01g	49:01g	07:01g	11:04g	03:01g	0.00018021
01:01g	57:01g	06:02g	07:01g	03:03g	02:01g	0.000196477		01:01g	27:05g	02:02g	08:01g	04:02g	0.000179808
01:01g	57:01g	07:01g	11:01g	03:01g	17:01g	0.00019618		24:02g	15:17g	07:01g	12:01g	03:01g	0.000179801
23:01g	56:01g	01:02g	08:01g	04:02g	04:01g	0.000195814		02:01g	39:09g	07:02g	07:01g	02:01g	0.000179776
02:01g	44:03g	16:01g	07:01g	02:01g	02:01g	0.000195654		24:02g	35:02g	04:01g	15:01g	06:02g	0.000179625
24:02g	39:09g	07:02g	08:02g	04:02g	03:01g	0.000195637		01:01g	38:01g	12:03g	11:01g	03:01g	0.000179562
01:01g	45:01g	16:01g	10:01g	05:01g	17:01g	0.000195238		11:01g	27:02g	05:01g	14:01g	05:03g	0.000178626
02:01g	27:05g	02:02g	11:01g	03:01g	04:01g	0.000195148		01:01g	49:01g	06:02g	01:01g	05:01g	0.000178301
31:01g	51:01g	15:02g	04:07g	03:02g	02:01g	0.000195055		29:02g	40:01g	03:04g	13:02g	06:04g	0.000177952
30:02g	15:03g	02:02g	08:04g	04:02g	02:01g	0.000195023		02:01g	45:01g	16:01g	03:02g	04:02g	0.000177807
11:01g	55:01g	03:03g	15:01g	06:02g	03:01g	0.000194789		03:01g	35:02g	04:01g	11:04g	03:01g	0.000177568
26:01g	38:01g	12:03g	13:02g	06:04g	02:01g	0.000194754		68:01g	14:02g	08:02g	01:02g	05:01g	0.000177407
11:01g	14:01g	08:02g	13:01g	06:03g	14:01g	0.000194408		02:01g	51:01g	15:02g	08:02g	03:02g	0.000177233
31:01g	35:09	04:01g	08:02g	03:02g	04:01g	0.000194285		29:02g	44:04	16:01g	11:01g	03:01g	0.000176674
29:02g	44:03g	16:01g	13:01g	06:03g	02:01g	0.000194185		01:01g	07:05g	15:05g	07:01g	02:01g	0.000176276
01:02	49:01g	07:01g	08:04g	04:02g	02:01g	0.000193954		24:02g	15:01g	01:02g	04:07g	03:02g	0.000175832
02:01g	55:01g	15:04g	04:07g	03:01g	03:01g	0.000193948		01:01g	39:09g	07:02g	04:07g	03:02g	0.000174626
68:02g	56:01g	01:02g	16:01g	05:02g	04:01g	0.000193906		11:01g	35:01g	04:01g	07:01g	02:01g	0.000174556
29:02g	57:01g	07:01g	12:01g	03:01g	04:01g	0.00019379		24:02g	45:01g	16:01g	13:01g	06:03g	0.000174277
02:05g	58:01g	07:01g	04:05g	03:02g	03:01g	0.000193323		68:02g	14:02g	08:02g	07:01g	02:01g	0.000173963
01:01g	40:02g	02:02g	11:01g	03:01g	06:01g	0.00019329		01:01g	18:01g	07:01g	11:04g	03:01g	0.000173257
02:01g	44:03g	16:01g	07:01g	02:01g	03:01g	0.000192919		02:01g	38:01g	12:03g	08:06	06:02g	0.000173226
02:11g	39:05g	07:02g	04:04g	03:02g	04:02g	0.000192751		23:01g	44:03g	04:01g	13:03g	03:01g	0.000173066
01:01g	15:29	07:04g	15:01g	06:02g	04:01g	0.000192414		02:01g	07:02g	07:02g	13:01g	06:03g	0.000172864
02:11g	39:05g	07:02g	08:02g	04:02g	04:02g	0.000192334		26:01g	38:01g	12:03g	11:04g	03:01g	0.000172778
03:01g	14:02g	15:05g	01:02g	05:01g	13:01g	0.000191937		01:01g	57:01g	06:02g	03:01g	02:01g	0.000172752
68:16	15:01g	03:03g	08:02g	04:02g	04:02g	0.000191588		24:02g	40:64	03:04g	04:03g	03:02g	0.000172436
01:01g	57:01g	06:02g	13:05	03:01g	04:02g	0.000191433		68:01g	48:01g	08:54	14:02g	03:01g	0.000172436
01:01g	57:01g	07:01g	12:01g	03:01g	04:01g	0.000191101		02:01g	15:63	01:02g	14:48	03:01g	0.00017243
03:01g	07:02g	07:02g	15:01g	06:02g	10:01g	0.000191037		03:01g	51:01g	07:02g	16:02g	05:02g	0.000172375
02:01g	50:01g	06:02g	07:01g	02:01g	04:02g	0.000190521		03:01g	07:02g	07:02g	08:13	04:02g	0.000172068
02:01g	15:01g	03:03g	04:01g	03:02g	04:01g	0.000189488		24:02g	40:02g	03:04g	16:02g	03:01g	0.00017199
24:02g	08:01g	07:01g	03:01g	02:01g	02:01g	0.000189237		03:01g	14:02g	08:02g	15:01g	06:02g	0.000171389
02:05g	41:01g	07:01g	13:02g	06:04g	14:01g	0.000188599		11:01g	37:01g	06:02g	10:01g	05:01g	0.000171313
25:01g	39:01g	12:03g	04:05g	02:01g	13:01g	0.000188567		02:01g	51:01g	15:02g	12:01g	03:01g	0.000171304
68:02g	35:01g	04:01g	16:01g	05:02g	14:01g	0.000188546		31:01g	15:01g	01:02g	16:02g	03:01g	0.000171098
33:01g	14:02g	08:02g	08:01g	04:02g	01:01g	0.000188491		24:02g	35:05g	04:01g	14:02g	03:01g	0.000171063
29:02g	14:02g	08:02g	03:01g	02:01g	02:01g	0.000188491		02:01g	15:04	01:02g	09:06	03:03g	0.000171051
26:01g	44:02g	07:04g	11:01g	03:01g	04:01g	0.00018847		03:01g	35:01g	04:01g	08:01g	04:02g	0.000171003
30:01g	58:01g	03:02g	03:01g	02:01g	02:01g	0.000188402		11:01g	44:03g	16:01g	15:01g	06:02g	0.00017096
24:02g	35:01g	04:01g	16:02g	03:01g	04:02g	0.000188155		02:06g	40:02g	03:04g	04:07g	03:02g	0.000170829
29:02g	44:03g	16:01g	13:01g	03:03g	14:01g	0.000187978		29:02g	15:03g	02:02g	13:02g	06:04g	0.000170728
24:02g	52:01g	15:02g	04:07g	03:02g	14:01g	0.000187513		23:01g	14:01g	08:02g	15:01g	06:02g	0.00017019
02:01g	41:02g	17:01g	13:03g	03:01g	13:01g	0.000187492		24:02g	51:07	14:02g	11:01g	03:01g	0.000170157
29:02g	44:03g	16:01g	01:01g	05:01g	04:01g	0.000187363		02:01g	51:01g	15:02g	04:03g	03:02g	0.000170072
26:01g	38:01g	12:03g	15:02g	06:01g	04:01g	0.000187231		02:01g	07:02g	07:02g	04:01g	03:02g	0.000169364
31:01g	15:01g	01:02g	14:02g	03:01g	04:02g	0.000187129		31:01g	35:01g	04:04	09:01g	03:02g	0.000169336
30:01g	13:02g	06:02g	11:04g	03:01g	04:02g	0.000187095		02:11g	40:02g	03:04g	04:07g	03:02g	0.000168438
02:01g	40:02g	03:04g	09:01g	03:03g	04:02g	0.000186855		03:01g	38:01g	12:03g	01:01g	05:01g	0.000168198
02:01g	35:01g	04:01g	13:02g	06:04g	02:01g	0.000186755		30:02g	38:01g	12:03g	04:01g	03:02g	0.00016761
02:01g	44:03g	16:01g	13:05	03:01g	04:01g	0.000186371		69:01	55:01g	03:03g	04:07g	03:01g	0.000167047
02:01g	35:09	04:01g	09:01g	03:03g	14:01g	0.000186151		02:11g	15:39g	01:02g	04:04g	03:02g	0.000167039
02:11g	40:04	03:04g	08:02g	04:02g	04:02g	0.00018611		31:01g	15:39g	01:02g	09:01g	03:03g	0.000167007
02:01g	15:01g	01:02g	14:02g	03:01g	04:02g	0.000185458		01:01g	40:02g	15:02g	07:01g	02:01g	0.000166947
24:02g	55:01g	01:02g	13:01g	06:03g	04:01g	0.000185303		68:02g	52:01g	12:02g	15:02g	06:01g	0.000166825
68:01g	35:05g	04:01g	04:04g	03:02g	04:02g	0.000185289		30:01g	13:02g	06:02g	10:01g	05:01g	0.000166696
02:01g	51:01g	14:02g	11:02g	03:01g	04:01g	0.000184994		31:01g	35:321	04:01g	14:02g	03:01g	0.000166606
24:02g	57:01g	06:02g	07:01g	03:03g	04:01g	0.000184935		31:01g	51:01g	15:02g	04:04g	03:02g	0.00016576
24:02g	44:02g	05:01g	01:01g	05:01g	02:01g	0.000184808		32:01g	38:01g	12:03g	13:01g	06:03g	0.00016549
68:17	39:01g	07:02g	08:02g	03:02g	04:02g	0.000184765		66:01g	41:02g	17:01g	15:01g	06:02g	0.000165488
24:02g	50:01g	06:02g	12:01g	03:01g	02:01g	0.000184283		01:01g	15:01g	03:03g	13:01g	06:03g	0.000165402
26:01g	38:01g	12:03g	01:02g	05:01g	02:01g	0.000184147		02:01g	40:02g	12:03g	11:01g	03:01g	0.000165377
03:01g	07:02g	07:02g	01:03g	05:01g	04:01g	0.000183927		02:01g	35:05g	04:01g	08:07	04:02g	0.000165372
11:01g	35:01g	04:01g	01:01g	05:01g	02:01g	0.000183872		02:13	35:43g	01:02g	04:07g	03:02g	0.000165355
01:01g	49:01g	06:02g	01:01g	05:01g	05:01g	0.000183805		02:01g	48:01g	08:01g	04:07g	03:02g	0.000165334
02:01g	15:01g	03:07	04:01g	03:02g	04:01g	0.000183596		03:01g	35:01g	04:01g	11:01g	03:01g	0.000165282
30:04g	41:06	17:01g	03:01g	02:01g	03:01g	0.00018321		24:02g	38:01g	12:03g	11:01g	03:01g	0.000165263
30:02g	07:02g	15:05g	13:02g	06:09g	04:02g	0.000183207		23:01g	49:01g	07:01g	07:01g	02:01g	0.000165164
11:01g	08:01g	07:01g	04:01g	03:02g	04:02g	0.000183124		01:01g	41:01g	16:02g	04:05g	03:02g	0.000164615
02:01g	67:01g	12:03g	09:01g	03:03g	02:01g	0.000182969		01:01g	35:02g	04:01g	04:03g	03:02g	0.000164524
03:01g	35:01g	04:01g	08:01g	04:02g	04:02g	0.000182743		02:01g	40:02g	03:04g	16:02g	03:01g	0.000164501
02:22g	35:01g	04:01g	04:05g	04:02g	04:02g	0.000182738		24:02g	27:05g	02:02g	01:01g	05:01g	0.00016441
02:06g	40:02g	03:04g	04:05g	03:02g	04:01g	0.00018232		23:01g	50:01g	06:02g	11:01g	03:01g	0.000164335
23:01g	41:01g	17:01g	07:01g	02:01g	03:01g	0.000182298		24:03g	35:08g	04:01g	07:01g	02:01g	0.000164242
03:01g	35:03g	04:01g	11:01g	03:01g	04:02g	0.000182248		30:04g	44:03g	07:01g	14:06	03:01g	0.000164017
02:01g	51:02	08:01g	04:03g	03:02g	04:02g	0.000181935		02:01g	07:02g	07:02g	11:01g	03:01g	0.000163889
24:02g	35:03g	04:01g	04:05g	03:02g	03:01g	0.000181501		11:01g	51:01g	15:02g	13:01g	06:03g	0.000163709
31:01g	51:01g	01:02g	04:07g	03:02g	03:01g	0.000180833		68:01g	51:01g	02:02g	07:01g	02:01g	0.000163418
02:01g	40:02g	03:04g	14:02g	03:25	04:02g	0.000180805		31:01g	39:03g	07:02g	04:07g	03:02g	0.000163414
24:02g	51:01g	15:02g	15:01g	06:02g	04:01g	0.000180658		24:02g	35:02g	04:01g	08:01g	04:02g	0.000163231
03:01g	44:03g	16:01g	07:01g	02:01g	11:01g	0.000180377		24:02g	15:01g	01:02g	16:02g	03:01g	0.000163003
31:01g	15:01g	01:02g	04:07g	03:02g	04:01g	0.000180276		31:01g	35:01g	04:01g	09:01g	03:03g	0.000162435
68:01g	39:01g	07:02g	04:07g	03:02g	05:01g	0.000180263		32:01g	07:02g	07:02g	13:02g	06:04g	0.000162357
02:13	51:01g	15:02g	04:04g	03:02g	04:02g	0.000180235		26:01g	27:05g	02:02g	04:05g	03:02g	0.000162045
02:01g	40:02g	03:04g	04:04g	03:02g	04:01g	0.000179235		33:01g	44:03g	02:02g	01:02g	05:01g	0.000161791
01:01g	49:01g	07:01g	15:01g	06:02g	02:01g	0.000178979		02:01g	51:01g	16:02g	04:03g	03:05g	0.000161151
68:01g	40:02g	03:04g	08:02g	03:02g	04:02g	0.000178875		24:02g	53:01g	04:01g	13:02g	06:04g	0.000161049
68:01g	39:10g	12:03g	10:01g	05:01g	03:01g	0.000178742		29:02g	45:01g	06:02g	15:01g	06:02g	0.000160586
02:05g	14:02g	08:02g	03:01g	02:01g	04:01g	0.000178733		02:01g	48:01g	08:03g	16:02g	03:01g	0.000160519
02:01g	35:05g	04:01g	14:02g	03:01g	04:02g	0.000178661		24:02g	48:01g	08:01g	09:01g	03:03g	0.000160424
02:01g	44:02g	05:01g	07:01g	02:01g	11:01g	0.000177879		02:01g	49:01g	07:01g	03:01g	02:01g	0.000159738
68:16	40:02g	03:04g	14:02g	03:01g	04:02g	0.000177629		01:01g	55:01g	03:03g	01:01g	05:01g	0.000159732
31:01g	14:01g	08:02g	07:01g	02:01g	04:01g	0.000177533		02:01g	35:01g	04:01g	08:02g	04:02g	0.000159532
03:01g	08:01g	07:01g	03:01g	02:01g	04:01g	0.00017753		26:01g	13:02g	06:02g	07:01g	02:01g	0.000159237
02:01g	45:01g	16:01g	10:01g	05:01g	04:01g	0.00017719		24:02g	35:01g	04:01g	11:01g	03:01g	0.000158929
01:01g	55:01g	01:02g	11:01g	03:01g	04:01g	0.000177149		26:01g	39:01g	12:03g	01:01g	05:01g	0.000158304
02:01g	35:03g	04:01g	15:01g	06:02g	05:01g	0.000177121		11:01g	55:01g	03:03g	07:01g	02:01g	0.000158105
02:01g	51:01g	02:02g	07:01g	02:01g	04:02g	0.000176855		01:01g	35:09	04:01g	08:02g	04:02g	0.000158001
02:01g	57:01g	06:02g	07:01g	03:03g	13:01g	0.000176668		68:01g	51:01g	14:02g	07:01g	02:01g	0.000158001
30:02g	27:05g	02:02g	15:01g	06:02g	04:01g	0.000176597		01:01g	27:02g	02:02g	11:01g	03:01g	0.000156993
02:01g	07:02g	07:02g	01:03g	05:01g	06:01g	0.000176466		24:02g	57:01g	07:01g	07:01g	03:03g	0.00015643
02:01g	15:01g	01:02g	04:07g	03:02g	02:01g	0.000176344		24:02g	44:05g	02:02g	13:01g	06:03g	0.000156282
01:01g	41:01g	17:01g	03:01g	02:01g	03:01g	0.000176305		03:01g	35:01g	02:02g	04:04g	03:02g	0.000156236
31:01g	14:02g	02:02g	01:01g	05:01g	10:01g	0.000175637		02:01g	35:01g	04:04	09:01g	03:02g	0.000156028
68:01g	35:01g	04:01g	08:02g	04:02g	03:01g	0.000175627		02:01g	57:01g	07:01g	07:01g	02:01g	0.000155362
02:11g	40:04	03:04g	14:02g	03:01g	04:02g	0.000175603		25:01g	58:01g	07:01g	15:01g	06:02g	0.000155293
24:02g	39:09g	07:02g	16:02g	03:01g	03:01g	0.000175586		03:01g	13:02g	06:02g	07:01g	02:01g	0.00015529
26:01g	51:01g	12:03g	11:04g	03:01g	04:01g	0.000175435		32:01g	35:01g	04:01g	03:01g	02:01g	0.000154915
24:02g	07:02g	07:02g	04:07g	03:02g	02:01g	0.000175156		02:01g	44:03g	04:01g	13:02g	06:09g	0.00015471
24:02g	44:02g	05:01g	01:03g	05:01g	02:01g	0.000174867		03:02g	08:01g	07:01g	03:01g	02:01g	0.000154667
66:01g	41:02g	17:01g	13:03g	03:01g	04:01g	0.000174701		31:01g	35:05g	04:01g	04:04g	03:02g	0.000154476
25:01g	18:01g	12:03g	04:07g	03:02g	05:01g	0.000174697		31:01g	40:13	03:04g	04:07g	03:02g	0.000154357
31:01g	14:02g	08:02g	01:02g	05:01g	04:01g	0.000174004		31:01g	14:01g	08:02g	07:01g	02:01g	0.000154208
02:01g	44:03g	16:01g	07:01g	02:01g	01:01g	0.000173998		68:01g	39:09g	03:04g	14:02g	03:01g	0.000154187
24:02g	39:01g	07:02g	04:07g	03:02g	03:01g	0.000173905		24:02g	15:04	01:02g	09:01g	03:03g	0.000154017
02:01g	39:01g	07:02g	03:01g	02:01g	02:02g	0.000173635		02:01g	35:09	04:01g	04:03g	03:02g	0.000153837
24:02g	35:02g	04:01g	15:01g	06:02g	03:01g	0.000172969		30:01g	07:02g	07:02g	04:01g	03:02g	0.00015376
02:01g	27:05g	02:02g	01:01g	05:01g	04:01g	0.00017253		32:01g	35:08g	04:01g	04:02g	03:02g	0.000153421
24:02g	40:64	03:04g	04:03g	03:02g	04:01g	0.000172434		32:01g	52:01g	12:02g	03:01g	02:01g	0.000153189
02:06g	40:02g	03:04g	04:07g	03:02g	14:01g	0.000172396		01:01g	58:01g	03:02g	07:01g	03:03g	0.000153051
11:01g	27:02g	05:01g	14:01g	05:03g	02:01g	0.000171995		32:01g	38:01g	12:03g	04:01g	03:02g	0.000153003
23:01g	14:01g	08:02g	15:01g	06:02g	04:01g	0.000171973		24:02g	35:01g	04:01g	08:02g	04:02g	0.000152863
03:01g	07:02g	07:02g	08:13	04:02g	03:01g	0.000171741		32:01g	44:02g	05:01g	13:01g	06:03g	0.000152764
03:01g	47:01g	06:02g	14:07	05:03g	04:01g	0.000171514		01:01g	35:01g	04:01g	07:01g	03:03g	0.000152679
01:01g	14:02g	08:02g	01:02g	05:01g	01:01g	0.000171092		68:01g	51:01g	15:02g	08:02g	03:02g	0.000152415
68:02g	14:02g	08:02g	13:03g	03:01g	04:01g	0.0001707		11:01g	37:01g	06:02g	13:03g	03:01g	0.000152199
30:02g	38:01g	12:03g	04:01g	03:02g	03:01g	0.000170674		24:02g	45:01g	16:01g	14:01g	05:03g	0.00015203
02:01g	35:05g	04:01g	09:01g	03:03g	23:01g	0.000170448		02:01g	51:01g	14:02g	11:01g	03:01g	0.000151938
69:01	55:01g	01:02g	11:01g	03:01g	04:01g	0.00017041		03:01g	18:01g	02:02g	03:01g	02:01g	0.000151449
32:01g	51:01g	14:02g	13:01g	06:03g	04:02g	0.000169904		23:01g	40:01g	03:04g	04:04g	03:02g	0.000151336
24:02g	18:01g	05:01g	03:01g	02:01g	02:02g	0.000169779		02:01g	51:01g	01:02g	11:01g	03:01g	0.000151231
32:01g	44:02g	05:01g	11:04g	03:01g	04:02g	0.000169485		02:05g	41:01g	07:01g	04:04g	03:02g	0.000151003
24:02g	27:05g	02:02g	11:01g	03:01g	04:02g	0.000169314		32:01g	44:03g	16:01g	03:01g	02:01g	0.000150993
02:01g	51:01g	02:02g	11:01g	03:01g	02:01g	0.000169115		02:22g	35:09	04:01g	08:07	04:02g	0.000150882
30:02g	44:02g	05:01g	01:01g	05:01g	02:01g	0.000169074		29:02g	14:02g	08:02g	01:02g	05:01g	0.000150871
24:02g	50:01g	06:02g	07:01g	02:01g	04:01g	0.000169036		03:02g	35:01g	15:02g	11:01g	03:01g	0.000150782
03:01g	14:01g	08:02g	01:01g	05:01g	04:01g	0.000168725		29:02g	50:01g	06:02g	08:06	06:02g	0.000150763
11:01g	35:01g	04:01g	01:01g	05:01g	10:01g	0.000168413		02:01g	58:01g	07:01g	08:04g	04:02g	0.000150535
31:01g	15:01g	01:02g	08:02g	04:02g	04:02g	0.000168291		02:22g	52:01g	15:02g	04:04g	03:02g	0.000150473
31:01g	35:09	04:01g	09:01g	03:03g	04:02g	0.000168127		02:01g	39:09g	07:02g	01:01g	05:01g	0.00014991
31:01g	40:13	03:04g	08:02g	04:02g	14:01g	0.000167956		24:02g	44:05g	02:02g	01:01g	05:01g	0.00014977
02:01g	35:20	04:01g	04:07g	03:02g	04:02g	0.000167864		03:01g	15:01g	03:03g	13:01g	06:03g	0.00014953
02:01g	51:01g	16:01g	07:01g	02:01g	17:01g	0.000167857		24:02g	18:01g	07:01g	11:04g	03:01g	0.000149355
32:01g	14:01g	08:02g	07:01g	03:01g	03:01g	0.000167533		31:01g	48:03	04:01g	14:02g	03:01g	0.000149241
02:01g	38:01g	12:03g	13:01g	06:03g	02:01g	0.000167337		02:01g	51:01g	15:02g	04:07g	03:01g	0.000149087
02:01g	53:01g	04:01g	13:02g	06:04g	04:02g	0.000167099		68:17	40:02g	03:04g	04:04g	03:02g	0.000148605
33:01g	14:02g	08:02g	10:01g	05:01g	17:01g	0.000167086		25:01g	08:01g	07:01g	03:01g	02:01g	0.000148506
02:11g	15:39g	01:02g	04:04g	03:02g	04:02g	0.000167047		03:01g	40:01g	03:04g	13:02g	06:04g	0.000148461
66:01g	41:02g	17:01g	07:01g	02:01g	17:01g	0.000167006		24:02g	37:01g	06:02g	13:01g	06:03g	0.000148447
24:03g	35:05g	03:03g	04:04g	03:02g	10:01g	0.00016698		03:01g	07:02g	07:02g	04:07g	03:01g	0.000148416
02:01g	15:63	01:02g	14:48	03:01g	05:01g	0.000166971		02:01g	18:01g	07:01g	03:01g	02:01g	0.000148389
23:01g	07:05g	15:05g	11:02g	03:01g	01:01g	0.000166931		68:16	39:09g	03:04g	16:02g	03:01g	0.000147841
02:01g	45:01g	16:01g	03:02g	04:02g	01:01g	0.000166923		02:05g	08:01g	07:01g	03:01g	02:01g	0.000147747
31:01g	35:01g	04:04	09:01g	03:02g	04:02g	0.000166897		68:01g	35:04	04:01g	04:11	03:02g	0.000147106
33:03g	27:02g	02:02g	11:01g	03:01g	14:01g	0.000166867		26:01g	38:01g	12:03g	11:01g	03:01g	0.000146642
26:01g	27:05g	02:02g	04:05g	03:02g	11:01g	0.000166765		01:01g	37:01g	06:02g	15:01g	06:02g	0.000146632
68:01g	35:09	04:01g	04:07g	03:02g	03:01g	0.000166221		36:01g	53:01g	04:01g	03:01g	02:01g	0.000146336
02:01g	48:01g	08:03g	14:02g	03:01g	04:02g	0.000166003		68:02g	44:03g	02:02g	01:02g	05:01g	0.000146086
31:01g	35:01g	04:01g	08:02g	04:02g	02:01g	0.000165995		26:01g	39:01g	07:02g	08:02g	04:02g	0.000145872
03:01g	51:01g	15:02g	13:01g	05:01g	02:01g	0.000165908		03:01g	07:02g	07:02g	04:04g	03:02g	0.000145819
03:02g	51:01g	15:02g	04:02g	03:02g	05:01g	0.000165874		02:01g	08:01g	07:02g	13:03g	04:02g	0.000145493
23:01g	49:01g	07:01g	04:03g	03:02g	03:01g	0.000165797		30:02g	14:02g	08:02g	15:03g	06:02g	0.000145205
29:01g	07:05g	15:05g	10:01g	05:01g	17:01g	0.000165569		26:01g	53:01g	07:01g	13:02g	06:04g	0.000145185
26:01g	35:08g	04:01g	04:03g	03:02g	02:01g	0.000165543		02:01g	15:01g	03:03g	11:01g	03:01g	0.000145169
68:01g	39:09g	07:02g	14:02g	03:01g	04:01g	0.0001655		02:01g	51:01g	04:01g	09:01g	03:03g	0.000145136
26:01g	44:02g	05:01g	13:01g	06:03g	02:01g	0.000165227		29:02g	18:01g	05:01g	03:01g	02:01g	0.000145087
02:01g	07:02g	07:02g	04:07g	03:01g	03:01g	0.000164939		02:02g	15:16g	14:02g	07:01g	02:01g	0.000144526
02:01g	44:02g	05:01g	04:02g	03:02g	02:01g	0.000164704		68:01g	39:09g	07:02g	09:01g	03:03g	0.0001445
24:02g	27:05g	02:02g	01:01g	05:01g	04:01g	0.000164661		23:01g	14:02g	08:02g	11:04g	03:01g	0.000143854
02:22g	35:43g	01:02g	04:07g	03:02g	14:01g	0.000164654		02:01g	39:03g	07:02g	08:02g	04:02g	0.000143683
29:02g	15:03g	02:02g	13:02g	06:04g	04:01g	0.000164637		02:01g	40:06g	15:02g	15:01g	06:01g	0.00014359
01:01g	35:01g	04:01g	01:01g	05:01g	04:02g	0.000164453		11:01g	18:01g	07:01g	15:01g	06:02g	0.000143421
30:01g	13:02g	06:02g	10:01g	05:01g	02:01g	0.000164281		24:02g	35:05g	04:01g	09:01g	03:03g	0.000143326
02:01g	40:02g	03:04g	04:04g	03:02g	02:01g	0.000164081		11:01g	18:01g	07:01g	11:04g	03:01g	0.0001433
26:01g	52:01g	12:02g	15:02g	06:01g	04:02g	0.000163874		68:01g	39:09g	07:02g	07:01g	02:01g	0.00014294
11:01g	35:01g	04:01g	01:03g	05:01g	04:01g	0.00016365		29:02g	13:02g	06:02g	07:01g	02:01g	0.0001428
03:01g	35:01g	04:01g	13:02g	06:09g	04:01g	0.000163506		02:01g	48:01g	01:02g	08:02g	04:02g	0.000142149
24:02g	56:01g	01:02g	01:01g	05:01g	04:01g	0.000163504		24:02g	40:06g	15:02g	11:03g	03:01g	0.000142136
26:01g	45:01g	06:02g	04:03g	03:02g	03:01g	0.000163388		02:01g	35:06	04:01g	08:02g	04:02g	0.00014204
31:01g	48:01g	01:02g	08:02g	04:02g	02:01g	0.000163286		25:01g	50:01g	06:02g	07:01g	02:01g	0.000141659
68:01g	51:01g	14:02g	07:01g	02:01g	04:01g	0.000163189		68:01g	44:02g	07:04g	11:04g	03:01g	0.000141489
68:01g	15:01g	03:03g	08:02g	04:02g	04:02g	0.000163133		25:01g	18:01g	12:03g	01:03g	05:01g	0.00014139
02:01g	44:02g	05:01g	04:03g	03:02g	04:02g	0.000163104		03:01g	35:03g	04:01g	15:01g	06:02g	0.000140785
31:01g	51:01g	15:02g	13:01g	06:03g	04:01g	0.000162433		02:17	51:01g	15:02g	11:01g	03:01g	0.00014078
29:02g	08:01g	07:01g	03:01g	02:01g	17:01g	0.000162422		24:02g	07:02g	07:02g	14:01g	05:03g	0.000140703
01:01g	55:01g	03:03g	01:01g	05:01g	04:01g	0.000162342		31:01g	40:02g	03:04g	08:02g	03:02g	0.00014063
02:01g	51:01g	15:02g	09:01g	03:03g	17:01g	0.000162335		02:01g	44:02g	07:04g	11:01g	03:01g	0.000140622
68:01g	15:01g	03:03g	08:02g	04:02g	05:01g	0.000162266		01:01g	15:17g	07:01g	11:01g	03:01g	0.000140611
03:01g	14:02g	08:02g	15:01g	06:02g	04:01g	0.00016214		01:01g	58:01g	07:01g	13:02g	06:09g	0.000140509
68:01g	35:09	04:01g	08:02g	03:02g	04:02g	0.000161808		03:02g	18:01g	15:02g	11:01g	03:01g	0.000140433
24:03g	35:08g	04:01g	07:01g	02:01g	10:01g	0.000161696		26:01g	51:07	14:02g	01:01g	05:01g	0.000140348
69:01	55:01g	03:03g	04:07g	03:01g	04:01g	0.000161659		01:02	44:03g	16:01g	07:01g	02:01g	0.000140158
02:01g	15:04	01:02g	09:06	03:03g	13:01g	0.000161628		24:02g	18:01g	07:01g	07:01g	02:01g	0.000140109
03:01g	51:01g	07:02g	16:02g	05:02g	14:01g	0.000161619		02:04g	35:05g	03:03g	04:04g	03:02g	0.000140103
02:01g	44:02g	05:01g	07:01g	02:01g	04:01g	0.00016146		02:01g	44:03g	15:02g	01:03g	05:01g	0.000140102
11:01g	35:05g	04:01g	04:07g	03:02g	14:01g	0.000161351		11:01g	51:01g	02:02g	04:03g	03:02g	0.000140041
01:01g	08:01g	07:01g	03:01g	02:01g	13:01g	0.000161347		01:01g	08:01g	07:01g	13:02g	06:04g	0.000139705
68:01g	35:09	03:03g	14:02g	03:01g	03:01g	0.000161335		02:01g	44:05g	02:02g	16:01g	05:02g	0.000139697
29:01g	52:01g	12:02g	15:02g	06:01g	04:01g	0.00016114		26:01g	14:01g	08:02g	15:01g	06:02g	0.000139393
02:01g	51:01g	01:02g	11:02g	03:01g	14:01g	0.000161119		02:01g	57:03g	07:01g	13:02g	06:04g	0.000139044
32:01g	35:08g	04:01g	04:02g	03:02g	03:01g	0.000161012		68:01g	39:01g	07:02g	16:02g	03:01g	0.000138952
23:01g	49:01g	07:01g	13:02g	06:04g	02:01g	0.000160785		03:01g	41:02g	17:01g	13:03g	03:01g	0.000138925
01:01g	27:05g	01:02g	01:01g	05:01g	04:02g	0.000160781		02:01g	49:01g	07:01g	15:01g	06:02g	0.000138562
24:03g	35:05g	03:03g	04:04g	03:02g	03:01g	0.000160731		26:01g	44:03g	04:01g	07:01g	02:01g	0.000138478
01:01g	27:05g	02:02g	08:01g	04:02g	04:01g	0.00016052		02:01g	40:08	03:04g	14:02g	03:01g	0.000138077
68:01g	48:01g	08:54	14:02g	03:01g	04:02g	0.00016025		01:01g	37:01g	06:02g	11:01g	03:01g	0.000137629
02:01g	48:01g	08:01g	08:02g	04:02g	03:01g	0.000159893		11:01g	49:01g	07:01g	13:02g	06:09g	0.000137474
24:02g	45:01g	16:01g	10:01g	05:01g	04:01g	0.00015978		02:01g	18:01g	12:03g	15:01g	06:02g	0.000137379
26:01g	57:01g	06:02g	07:01g	03:03g	04:01g	0.00015945		31:01g	15:01g	01:02g	09:01g	03:02g	0.000137083
02:01g	52:01g	12:02g	15:02g	06:01g	09:01g	0.000159337		23:01g	44:03g	04:01g	15:01g	06:02g	0.000137002
02:01g	35:03g	04:01g	11:01g	03:01g	04:02g	0.000159028		02:01g	39:05g	07:02g	14:02g	03:01g	0.000136825
32:01g	44:02g	16:04	11:04g	03:01g	02:01g	0.000159003		31:01g	48:01g	08:03g	09:01g	03:03g	0.000136695
03:01g	44:02g	07:04g	11:01g	03:01g	14:01g	0.0001588		02:01g	50:01g	06:02g	07:01g	03:03g	0.000136649
02:01g	07:02g	07:02g	01:03g	05:01g	01:01g	0.000158792		29:02g	18:01g	07:01g	11:04g	03:01g	0.000136491
31:01g	39:09g	07:02g	08:02g	04:02g	02:01g	0.000158172		11:01g	49:01g	07:01g	13:02g	06:04g	0.000136462
02:01g	39:24	07:01g	07:01g	02:01g	17:01g	0.000158156		02:05g	39:09g	07:02g	04:07g	03:02g	0.000136455
02:01g	15:01g	01:02g	09:01g	03:03g	10:01g	0.000158132		01:01g	51:01g	15:02g	04:07g	03:02g	0.000136364
24:02g	35:02g	04:01g	04:03g	03:02g	03:01g	0.000157799		11:01g	35:01g	04:01g	08:03g	03:01g	0.0001362
68:01g	15:01g	03:03g	04:07g	03:02g	03:01g	0.000157571		03:01g	35:01g	04:01g	13:01g	06:03g	0.000136161
24:02g	35:01g	04:01g	11:01g	03:01g	04:01g	0.000157144		11:01g	18:01g	12:03g	16:02g	05:02g	0.000135683
32:01g	13:02g	06:02g	07:01g	02:01g	04:01g	0.000157062		02:01g	44:03g	16:01g	15:01g	06:02g	0.000135254
24:02g	35:02g	04:01g	08:01g	04:02g	04:01g	0.000156283		32:01g	07:02g	07:02g	13:01g	06:03g	0.000135209
03:01g	07:02g	07:02g	13:02g	06:04g	19:01g	0.000156259		68:17	39:01g	07:02g	08:02g	04:02g	0.000134937
01:01g	35:02g	04:01g	04:03g	03:02g	02:01g	0.000156246		68:17	40:02g	03:04g	04:04g	03:03g	0.000134727
01:01g	58:01g	03:02g	07:01g	03:03g	04:01g	0.000156092		66:02g	44:10	04:01g	03:02g	04:02g	0.000134716
02:01g	15:18g	07:01g	01:01g	05:01g	02:01g	0.000156024		33:03g	53:01g	04:01g	08:04g	03:01g	0.000134716
29:02g	45:01g	06:02g	04:05g	03:02g	11:01g	0.000156011		66:01g	57:01g	06:02g	04:02g	03:02g	0.000134712
24:02g	15:17g	07:01g	12:01g	03:01g	02:01g	0.000155974		01:01g	15:07g	01:02g	04:11	03:02g	0.000134711
23:01g	44:03g	16:01g	07:01g	02:01g	11:01g	0.000155959		31:01g	35:08g	12:03g	01:01g	05:01g	0.000134708
24:02g	51:01g	15:02g	08:02g	04:02g	04:02g	0.000155951		32:01g	27:08	06:02g	07:01g	02:01g	0.000134687
23:01g	49:01g	07:01g	13:02g	06:04g	04:01g	0.000155942		74:01g	14:02g	08:02g	14:01g	05:03g	0.000134679
26:01g	49:01g	07:01g	13:02g	06:04g	15:01g	0.000155792		01:01g	37:01g	06:02g	07:01g	02:01g	0.00013466
02:01g	44:03g	04:01g	07:01g	02:01g	02:01g	0.000155581		30:01g	58:01g	07:01g	01:02g	05:01g	0.000134466
02:01g	35:05g	04:01g	08:07	04:02g	14:01g	0.000155367		02:01g	51:01g	02:02g	01:03g	05:01g	0.00013435
02:01g	48:01g	08:03g	16:02g	03:01g	04:02g	0.000155096		68:01g	15:01g	01:02g	07:01g	02:01g	0.000134224
68:01g	39:01g	07:02g	08:02g	04:02g	02:01g	0.000155067		02:01g	35:03g	04:01g	04:03g	03:02g	0.00013395
01:01g	39:09g	07:02g	04:07g	03:02g	03:01g	0.000154913		23:01g	58:02g	06:02g	07:01g	02:01g	0.00013389
24:02g	15:01g	01:02g	16:02g	03:01g	04:02g	0.000154852		68:02g	18:01g	05:01g	15:03g	06:02g	0.000133738
02:01g	15:01g	01:02g	16:02g	03:01g	04:02g	0.000154756		26:01g	07:02g	07:02g	04:04g	03:02g	0.00013373
31:01g	40:13	03:04g	04:07g	03:02g	14:01g	0.000154581		30:02g	15:01g	03:03g	07:01g	02:01g	0.000133546
68:01g	35:01g	04:01g	04:07g	03:02g	04:01g	0.000154355		02:01g	35:01g	04:01g	11:01g	03:01g	0.000133065
29:02g	40:01g	03:04g	13:02g	06:04g	04:01g	0.000154318		11:01g	35:01g	04:01g	04:07g	03:02g	0.000133022
02:01g	58:01g	07:01g	08:04g	04:02g	03:01g	0.00015425		23:01g	27:05g	01:02g	01:01g	05:01g	0.000132934
02:01g	40:02g	03:04g	08:02g	04:02g	04:02g	0.000154106		01:01g	51:01g	15:02g	11:01g	03:01g	0.000131737
11:01g	14:01g	08:02g	15:01g	06:02g	04:01g	0.000154088		02:01g	39:01g	12:03g	04:05g	02:01g	0.000131735
02:01g	51:01g	01:02g	01:01g	05:01g	04:01g	0.00015389		02:11g	35:01g	04:01g	04:04g	03:02g	0.000131293
24:02g	48:01g	08:01g	09:01g	03:03g	04:02g	0.000153884		03:01g	44:03g	16:01g	10:01g	05:01g	0.000131236
24:02g	48:01g	01:02g	08:02g	04:02g	04:02g	0.000153704		31:01g	51:01g	15:02g	14:02g	03:01g	0.000131164
24:02g	35:01g	04:01g	04:07g	03:02g	04:02g	0.000153597		26:01g	18:01g	05:01g	03:01g	02:01g	0.000131148
02:01g	35:20	04:01g	04:07g	03:02g	04:01g	0.000153507		02:01g	51:01g	14:02g	16:01g	05:02g	0.000130995
02:01g	35:05g	04:01g	08:02g	04:02g	04:02g	0.000153471		68:01g	35:20	07:02g	14:02g	03:01g	0.000130875
11:01g	37:01g	06:02g	10:01g	05:01g	02:01g	0.000153389		25:01g	39:01g	12:03g	01:01g	05:01g	0.000130835
02:01g	51:01g	16:02g	04:03g	03:05g	04:01g	0.000153199		66:01g	35:01g	04:01g	04:02g	03:02g	0.000130636
24:02g	40:01g	03:04g	13:02g	06:04g	02:01g	0.000152775		03:01g	39:01g	07:02g	07:01g	02:01g	0.000130138
02:01g	57:01g	07:01g	07:01g	02:01g	11:01g	0.000152536		29:02g	44:02g	05:01g	13:01g	06:03g	0.000130095
68:01g	35:09	04:01g	08:02g	04:02g	04:01g	0.00015253		01:01g	50:01g	06:02g	13:02g	06:04g	0.000129529
02:01g	07:02g	07:02g	07:01g	02:01g	19:01g	0.000152369		03:01g	50:02	06:02g	03:01g	02:01g	0.000129426
02:01g	15:01g	03:04g	04:04g	03:02g	06:01g	0.000151811		11:01g	15:10g	03:04g	08:04g	03:01g	0.000129327
01:01g	08:01g	07:02g	03:01g	02:01g	04:01g	0.00015181		31:01g	51:09g	15:02g	08:02g	04:02g	0.000129327
02:01g	39:01g	07:02g	08:02g	04:02g	03:01g	0.000151688		25:01g	51:01g	03:03g	09:01g	03:03g	0.000129317
02:01g	50:01g	06:02g	03:01g	02:01g	04:02g	0.000151557		23:01g	58:01g	07:01g	03:01g	02:01g	0.000129303
01:01g	08:01g	07:01g	03:01g	02:01g	14:01g	0.000151348		01:01g	41:01g	17:01g	13:02g	06:09g	0.000129047
68:02g	14:02g	08:02g	07:01g	02:01g	04:01g	0.000151335		68:01g	15:03g	02:02g	03:01g	02:01g	0.000129041
24:02g	38:01g	12:03g	11:01g	03:01g	04:01g	0.000150964		02:01g	39:09g	07:02g	15:01g	06:02g	0.000128948
02:22g	52:01g	15:02g	04:04g	03:02g	04:02g	0.000150877		11:01g	18:01g	07:01g	11:01g	03:01g	0.000128881
31:01g	15:39g	01:02g	09:01g	03:03g	04:01g	0.00015086		24:02g	40:01g	03:04g	12:01g	03:01g	0.000128821
66:01g	41:02g	17:01g	15:01g	06:02g	04:01g	0.000150859		02:01g	48:01g	08:03g	09:01g	03:03g	0.000128703
01:01g	41:01g	16:02g	04:05g	03:02g	13:01g	0.000150816		02:01g	49:01g	07:01g	13:02g	06:09g	0.0001286
02:01g	44:02g	05:01g	01:01g	05:01g	04:02g	0.000150775		24:02g	40:04	03:04g	08:02g	04:02g	0.000128565
24:02g	08:01g	07:01g	03:01g	02:01g	01:01g	0.000150764		24:53	35:01g	04:01g	14:02g	03:01g	0.000128283
23:01g	50:01g	06:02g	11:01g	03:01g	04:01g	0.000150727		31:01g	51:01g	15:02g	12:01g	03:01g	0.000128216
23:01g	14:02g	08:02g	11:04g	03:01g	04:01g	0.000150486		02:01g	27:05g	01:02g	11:01g	03:01g	0.000128137
01:01g	40:02g	15:02g	07:01g	02:01g	04:01g	0.000150478		24:02g	35:01g	04:01g	14:01g	05:03g	0.000127892
03:01g	44:02g	05:01g	11:01g	03:01g	15:01g	0.000150457		31:01g	51:01g	15:02g	09:01g	03:03g	0.000127859
68:16	40:02g	03:04g	04:07g	03:02g	05:01g	0.000150144		32:01g	14:01g	08:02g	15:01g	06:02g	0.000127708
11:01g	44:02g	05:01g	04:03g	03:02g	02:01g	0.000150005		03:01g	18:01g	07:01g	13:02g	06:04g	0.000127681
29:02g	52:01g	12:02g	15:02g	06:01g	02:01g	0.000149994		11:01g	40:02g	02:02g	13:01g	06:03g	0.000127615
02:11g	40:02g	03:04g	04:07g	03:02g	14:01g	0.000149945		30:02g	18:01g	05:01g	01:01g	05:01g	0.000127456
02:01g	40:02g	12:03g	11:01g	03:01g	04:01g	0.000149742		02:01g	49:01g	07:01g	07:01g	02:01g	0.000127194
11:01g	55:01g	03:03g	14:01g	05:03g	04:02g	0.000149682		26:01g	27:05g	01:02g	07:01g	02:01g	0.000126841
01:01g	08:01g	07:01g	08:01g	04:02g	04:01g	0.000149566		02:01g	35:01g	04:01g	16:02g	05:02g	0.000126822
31:01g	51:01g	03:04g	14:02g	03:01g	04:01g	0.000149496		31:01g	39:09g	07:02g	08:02g	03:02g	0.000126774
31:01g	35:09	04:01g	04:07g	03:02g	14:01g	0.00014943		24:02g	35:10	03:04g	09:01g	03:03g	0.000126531
11:01g	18:01g	12:03g	11:04g	03:01g	04:02g	0.000149256		32:01g	18:01g	07:01g	11:04g	03:01g	0.000126392
02:01g	39:09g	07:02g	16:02g	03:01g	05:01g	0.000149109		68:01g	57:01g	12:03g	07:01g	03:03g	0.000126148
02:01g	15:04	01:02g	14:02g	03:01g	04:02g	0.000148735		03:01g	50:01g	06:02g	03:01g	02:01g	0.00012597
02:01g	18:01g	07:01g	15:01g	06:02g	04:01g	0.000148629		68:01g	15:01g	03:04g	11:04g	03:01g	0.000125639
68:01g	39:09g	03:04g	14:02g	03:01g	04:02g	0.000148221		02:01g	39:05g	07:02g	08:02g	04:02g	0.000125619
24:02g	40:02g	03:04g	08:02g	03:02g	14:01g	0.000148197		68:17	35:05g	04:01g	04:04g	03:02g	0.000125354
24:02g	51:07	14:02g	11:01g	03:01g	04:01g	0.000148151		11:01g	15:18g	07:04g	01:01g	05:01g	0.000125212
02:01g	51:01g	15:02g	08:02g	03:02g	04:02g	0.000148111		02:01g	58:01g	03:02g	03:01g	02:01g	0.000124652
24:02g	39:09g	07:02g	04:04g	03:02g	14:01g	0.000148045		03:01g	55:01g	03:03g	14:01g	05:03g	0.000124585
24:02g	51:01g	16:02g	07:01g	02:01g	06:01g	0.000147931		24:02g	44:02g	16:04	11:04g	03:01g	0.000124568
26:01g	39:01g	07:02g	08:02g	04:02g	04:02g	0.000147914		24:02g	35:43g	08:08	04:04g	03:02g	0.000124449
02:01g	15:18g	07:04g	13:01g	06:03g	03:01g	0.000147729		02:11g	35:05g	04:01g	04:07g	03:02g	0.00012443
01:01g	07:05g	15:05g	07:01g	02:01g	10:01g	0.000147498		31:01g	40:02g	03:04g	09:01g	03:03g	0.000124405
01:01g	07:02g	07:02g	13:02g	06:04g	04:01g	0.000147421		30:02g	53:01g	04:01g	15:01g	06:02g	0.000124368
02:01g	51:01g	15:02g	12:01g	03:01g	04:01g	0.000147283		68:01g	51:01g	01:02g	13:01g	03:03g	0.000124199
02:01g	51:01g	14:02g	14:01g	05:03g	04:02g	0.000146922		34:02g	44:03g	04:01g	15:03g	06:02g	0.000123938
01:01g	35:03g	04:01g	13:02g	06:04g	04:02g	0.000146631		02:13	40:02g	03:04g	14:02g	03:01g	0.000123795
30:10	41:01g	06:02g	04:05g	02:01g	04:01g	0.000146409		26:08	45:01g	06:02g	15:01g	06:02g	0.000123659
02:01g	39:01g	07:02g	14:02g	03:01g	04:02g	0.000146403		24:53	51:01g	04:01g	09:01g	03:03g	0.000123658
68:16	39:09g	03:04g	16:02g	03:01g	04:01g	0.000145981		01:01g	07:05g	15:05g	04:05g	03:02g	0.000123446
69:01	55:01g	01:02g	11:01g	03:01g	17:01g	0.000145933		68:01g	35:09	04:01g	09:01g	03:03g	0.000123363
11:01g	37:01g	06:02g	13:03g	03:01g	02:01g	0.000145897		23:01g	39:01g	01:02g	08:02g	04:02g	0.000123256
02:01g	39:05g	07:02g	09:01g	03:03g	14:01g	0.000145774		24:02g	27:02g	05:01g	14:01g	05:03g	0.00012302
03:01g	44:02g	05:01g	11:01g	03:01g	02:01g	0.000145754		26:01g	27:05g	01:02g	01:01g	05:01g	0.000122864
02:01g	07:02g	07:02g	08:01g	04:02g	04:01g	0.000145712		02:01g	27:05g	01:02g	11:02g	03:01g	0.000122846
02:01g	44:02g	05:01g	13:01g	06:03g	05:01g	0.000145546		02:01g	51:01g	15:02g	08:01g	04:02g	0.000122777
03:01g	35:01g	02:02g	04:04g	03:02g	06:01g	0.000145492		68:01g	40:08	03:04g	14:02g	03:01g	0.000122653
31:01g	39:13	07:02g	08:07	04:02g	20:01g	0.000145382		02:01g	40:02g	03:04g	08:02g	03:02g	0.00012261
01:01g	27:02g	02:02g	11:01g	03:01g	10:01g	0.000145154		02:01g	35:03g	04:01g	01:03g	05:01g	0.000122603
29:02g	44:03g	16:01g	04:04g	03:02g	06:01g	0.000145091		02:01g	35:01g	04:01g	07:01g	02:01g	0.000122572
03:01g	18:01g	02:02g	03:01g	02:01g	04:01g	0.000145053		68:01g	40:01g	03:04g	13:02g	06:04g	0.000122254
01:01g	08:01g	07:01g	11:01g	03:01g	04:01g	0.00014497		03:01g	35:01g	04:01g	14:01g	05:03g	0.000122114
02:01g	50:01g	06:02g	03:01g	02:01g	16:01g	0.000144889		68:01g	39:09g	15:02g	16:02g	03:01g	0.000121827
31:01g	39:09g	07:02g	16:02g	03:01g	04:01g	0.000144653		23:01g	07:05g	15:05g	04:05g	03:02g	0.000121558
29:01g	52:01g	12:02g	15:02g	06:01g	02:01g	0.000144604		68:23	39:09g	07:02g	08:02g	04:02g	0.000121544
03:01g	27:05g	02:02g	04:04g	03:02g	02:01g	0.000144381		24:02g	48:01g	08:03g	09:01g	03:03g	0.000121389
11:01g	18:01g	05:01g	03:01g	02:01g	03:01g	0.000144039		26:01g	40:02g	02:02g	13:01g	06:03g	0.000121379
01:01g	57:01g	06:02g	07:01g	03:03g	09:01g	0.000144039		02:01g	35:02g	04:01g	13:02g	06:09g	0.000121336
02:01g	44:03g	05:01g	07:01g	02:01g	02:01g	0.000143977		68:01g	51:01g	15:02g	07:01g	02:01g	0.000121076
02:17	51:01g	15:02g	11:01g	03:01g	03:01g	0.000143797		29:02g	07:02g	07:02g	14:01g	05:03g	0.000120983
01:01g	35:01g	04:01g	07:01g	03:03g	04:01g	0.000143782		02:01g	15:03g	12:03g	07:01g	02:01g	0.000120727
02:01g	48:01g	08:03g	04:07g	03:02g	04:01g	0.000143671		02:01g	37:01g	06:02g	10:01g	05:01g	0.000120555
31:01g	15:01g	01:02g	16:02g	03:01g	04:02g	0.00014354		31:01g	15:01g	01:02g	04:04g	03:02g	0.000120122
32:01g	38:01g	12:03g	04:01g	03:02g	04:01g	0.000143443		26:01g	35:01g	04:01g	11:01g	03:01g	0.000119857
68:01g	48:01g	08:01g	04:07g	03:02g	04:02g	0.000143425		02:01g	40:01g	03:04g	16:01g	05:02g	0.000119828
01:01g	37:01g	06:02g	11:03g	03:01g	04:02g	0.000143387		24:02g	35:03g	12:03g	14:01g	05:03g	0.000119586
68:01g	35:09	04:01g	08:02g	04:02g	04:02g	0.000143352		24:02g	57:01g	06:02g	04:03g	03:05g	0.000119442
24:02g	35:05g	04:01g	08:02g	04:02g	04:01g	0.000143137		68:01g	35:01g	04:01g	01:01g	05:01g	0.000119417
31:01g	35:05g	04:01g	04:04g	03:02g	04:02g	0.000142734		31:01g	39:06g	07:02g	14:02g	03:01g	0.00011926
25:01g	58:01g	07:01g	15:01g	06:02g	04:01g	0.000142592		23:01g	44:03g	02:02g	13:02g	06:04g	0.000119144
68:01g	51:01g	16:01g	11:02g	03:01g	03:01g	0.000142458		23:01g	35:08g	04:01g	04:05g	03:02g	0.0001191
02:01g	51:01g	14:02g	13:01g	06:03g	03:01g	0.000142332		02:01g	27:12	02:02g	15:01g	06:02g	0.000118957
24:02g	35:05g	04:01g	08:02g	04:02g	05:01g	0.000142245		01:01g	58:01g	07:01g	13:02g	06:04g	0.000118637
02:01g	40:02g	07:02g	04:07g	03:02g	04:02g	0.000141962		31:01g	18:01g	05:01g	04:08g	03:01g	0.00011862
24:02g	35:09	04:01g	14:02g	03:01g	02:01g	0.000141936		33:27	58:01g	07:01g	13:02g	06:09g	0.00011855
11:01g	51:01g	15:02g	13:01g	06:03g	03:01g	0.000141705		02:01g	51:01g	15:02g	16:01g	05:02g	0.000118533
31:01g	48:03	04:01g	14:02g	03:01g	04:02g	0.000141647		68:01g	39:09g	07:02g	04:04g	03:02g	0.000118469
02:01g	44:03g	04:01g	13:02g	06:09g	04:01g	0.000141413		11:01g	15:01g	03:03g	11:03g	03:01g	0.000118353
24:02g	39:09g	07:02g	16:02g	03:01g	04:01g	0.000141139		24:02g	41:01g	17:01g	11:04g	03:01g	0.000118334
31:01g	51:01g	15:02g	08:02g	03:02g	14:01g	0.000140737		30:02g	49:01g	07:01g	13:02g	06:04g	0.000118322
02:01g	18:01g	07:01g	11:01g	03:01g	04:01g	0.000140636		02:01g	07:02g	07:02g	14:01g	05:03g	0.000118074
32:01g	35:01g	04:01g	03:01g	02:01g	02:01g	0.00014048		03:01g	14:02g	08:02g	03:01g	02:01g	0.000117982
02:01g	51:01g	04:01g	09:01g	03:03g	04:02g	0.000140347		30:02g	53:01g	04:01g	04:01g	03:02g	0.00011797
03:01g	07:02g	07:02g	01:01g	05:01g	10:01g	0.000140226		03:01g	14:01g	08:02g	15:01g	06:02g	0.000117966
02:05g	49:01g	07:01g	11:02g	03:01g	15:01g	0.000140058		02:01g	40:02g	15:02g	04:01g	03:01g	0.000117763
24:02g	45:01g	16:01g	13:01g	06:03g	10:01g	0.000140036		03:01g	07:02g	07:02g	13:05	03:01g	0.000117763
24:02g	53:01g	04:01g	13:02g	06:04g	11:01g	0.000139825		29:02g	44:03g	16:01g	07:01g	03:03g	0.000117394
68:01g	44:02g	07:04g	11:01g	03:01g	04:01g	0.000139744		02:01g	51:01g	16:01g	03:01g	02:01g	0.000117295
24:02g	35:01g	04:01g	01:03g	05:01g	10:01g	0.000139733		24:02g	18:01g	12:03g	13:01g	06:03g	0.000117102
32:01g	44:03g	16:01g	03:01g	02:01g	16:01g	0.000139654		02:11g	51:22	15:02g	04:04g	03:02g	0.000116613
02:01g	51:01g	15:02g	09:01g	03:03g	04:02g	0.000139652		31:01g	44:02g	05:01g	09:01g	03:03g	0.000116574
23:01g	44:03g	04:01g	07:01g	02:01g	04:02g	0.000139617		02:01g	18:01g	07:01g	07:01g	02:01g	0.000116512
30:02g	18:01g	05:01g	03:01g	02:01g	10:01g	0.0001396		01:01g	37:01g	06:02g	01:01g	05:01g	0.000115948
02:05g	41:01g	07:01g	04:04g	03:02g	04:01g	0.000139496		03:01g	27:05g	01:02g	01:01g	05:01g	0.000115841
02:01g	51:01g	15:02g	13:01g	06:03g	04:02g	0.000139445		68:01g	51:01g	15:02g	03:01g	02:01g	0.00011563
11:01g	51:01g	15:02g	04:04g	03:02g	04:01g	0.000139186		02:01g	40:01g	03:04g	13:01g	06:03g	0.00011555
02:05g	50:01g	06:02g	07:01g	02:01g	04:02g	0.000138843		26:01g	14:02g	08:02g	11:01g	03:01g	0.000115303
32:01g	08:01g	07:01g	03:01g	02:01g	04:02g	0.000138717		02:01g	39:01g	07:02g	08:01g	04:02g	0.000115208
68:02g	44:03g	02:02g	01:02g	05:01g	04:01g	0.00013855		66:01g	41:01g	17:01g	07:01g	02:01g	0.000115113
30:01g	42:01g	17:01g	03:02g	04:02g	04:02g	0.000138411		01:01g	52:01g	12:02g	04:07g	03:02g	0.000114811
02:01g	51:01g	15:02g	04:07g	03:02g	04:01g	0.000137967		02:05g	51:01g	14:02g	15:01g	06:02g	0.000114124
29:02g	44:04	16:01g	11:01g	03:01g	04:01g	0.000137474		11:01g	15:01g	01:02g	04:04g	03:02g	0.00011396
01:01g	44:03g	16:01g	07:01g	02:01g	11:01g	0.00013744		03:01g	56:01g	01:02g	01:01g	05:01g	0.00011378
24:02g	14:02g	08:02g	01:02g	05:01g	02:01g	0.000137439		68:02g	15:10g	03:04g	03:01g	02:01g	0.000113743
24:02g	15:01g	03:03g	14:01g	05:03g	02:01g	0.00013737		24:02g	27:05g	02:02g	11:02g	03:01g	0.000113647
02:01g	18:01g	07:01g	11:04g	03:01g	04:01g	0.000137288		02:22g	35:10	04:01g	09:01g	03:03g	0.000113606
68:01g	35:04	04:01g	04:11	03:02g	04:02g	0.000137118		31:01g	52:01g	15:02g	14:02g	03:01g	0.000113389
03:01g	35:01g	04:01g	01:01g	05:01g	01:01g	0.000137074		68:01g	27:05g	02:02g	13:01g	06:03g	0.000113351
32:01g	07:02g	07:02g	13:02g	06:04g	04:01g	0.000136988		32:01g	35:03g	12:03g	07:01g	02:01g	0.000113268
01:01g	15:17g	07:01g	13:02g	06:04g	02:01g	0.000136939		01:01g	37:01g	06:02g	13:02g	05:01g	0.000113161
29:02g	18:01g	07:01g	11:04g	03:01g	04:02g	0.000136892		02:01g	35:43g	15:02g	09:01g	03:03g	0.000113161
31:01g	08:01g	07:01g	03:01g	02:01g	02:01g	0.000136798		02:01g	27:05g	02:02g	11:02g	03:01g	0.000113119
24:02g	15:17g	07:01g	13:02g	06:04g	04:01g	0.00013667		30:02g	51:01g	15:02g	11:04g	03:01g	0.000113039
02:01g	39:03g	07:02g	08:02g	04:02g	04:02g	0.000136633		11:01g	44:02g	05:01g	04:01g	03:01g	0.000112992
23:01g	35:02g	04:01g	11:04g	03:01g	02:01g	0.000136395		32:01g	51:01g	12:03g	16:01g	05:02g	0.000112931
02:01g	15:01g	01:02g	08:02g	03:02g	02:01g	0.000136358		01:01g	08:01g	07:01g	16:01g	05:02g	0.000112783
02:01g	40:06g	15:02g	15:01g	06:01g	13:01g	0.000136118		31:01g	15:04	01:02g	14:02g	03:01g	0.000112676
02:01g	44:03g	16:01g	15:01g	06:02g	04:01g	0.000135646		29:02g	15:03g	16:01g	11:04g	03:01g	0.000112642
31:01g	39:09g	07:02g	04:07g	03:02g	04:01g	0.000135594		29:01g	35:08g	04:01g	04:03g	03:02g	0.000112624
02:01g	18:01g	07:01g	11:01g	03:01g	04:02g	0.000135532		68:01g	51:01g	03:04g	09:01g	03:03g	0.000112324
29:02g	08:01g	07:01g	03:01g	02:01g	02:01g	0.000135259		11:01g	51:01g	01:02g	04:02g	03:02g	0.000112292
23:01g	44:03g	04:01g	13:03g	03:01g	04:01g	0.000135195		24:03g	38:01g	12:03g	01:01g	05:01g	0.000112241
02:01g	14:01g	08:02g	07:01g	02:01g	04:01g	0.000134962		02:01g	45:01g	06:02g	04:05g	03:02g	0.000112128
30:01g	13:02g	06:02g	11:01g	03:01g	04:01g	0.000134837		29:02g	39:09g	07:02g	16:02g	03:01g	0.000112093
11:01g	15:18g	07:04g	01:01g	05:01g	11:01g	0.000134713		26:01g	39:01g	12:03g	03:01g	02:01g	0.000111993
01:01g	15:07g	01:02g	04:11	03:02g	04:02g	0.000134708		02:01g	07:02g	07:02g	11:02g	03:01g	0.000111902
32:01g	27:08	06:02g	07:01g	02:01g	02:01g	0.000134702		03:01g	40:01g	03:04g	04:04g	03:02g	0.00011182
02:01g	52:01g	12:02g	15:02g	06:01g	02:01g	0.000134683		02:01g	49:01g	07:01g	11:01g	03:01g	0.000111788
68:02g	18:01g	05:01g	15:03g	06:02g	01:01g	0.000134681		30:01g	13:02g	06:02g	03:01g	02:01g	0.000111574
26:01g	53:01g	07:01g	13:02g	06:04g	01:01g	0.000134676		11:01g	27:05g	03:04g	01:01g	05:01g	0.000111524
02:01g	15:01g	01:02g	09:01g	03:03g	14:01g	0.000134637		31:01g	35:05g	04:01g	14:02g	03:01g	0.000111399
68:16	51:01g	15:02g	08:02g	04:02g	04:02g	0.000134519		26:01g	35:03g	04:01g	04:03g	03:02g	0.000111261
03:02g	35:01g	15:02g	11:01g	03:01g	02:01g	0.000134482		30:02g	53:01g	04:01g	13:02g	06:09g	0.000111136
02:02g	15:16g	14:02g	07:01g	02:01g	02:01g	0.000134441		68:01g	35:03g	04:01g	07:01g	03:03g	0.000111127
03:01g	47:01g	06:02g	13:01g	06:03g	16:01g	0.000134429		03:01g	38:01g	12:03g	04:02g	03:02g	0.000111077
25:01g	18:01g	12:03g	07:01g	02:01g	01:01g	0.000134305		03:01g	35:08g	04:01g	07:01g	02:01g	0.00011052
68:01g	35:09	04:01g	14:02g	03:01g	04:01g	0.000134168		02:01g	51:01g	04:01g	04:07g	03:01g	0.000110165
02:01g	35:01g	04:04	09:01g	03:02g	04:02g	0.000134139		11:01g	27:05g	01:02g	15:01g	06:02g	0.000110159
03:01g	18:01g	07:01g	13:02g	06:04g	02:01g	0.000134139		02:01g	40:01g	03:04g	04:01g	03:02g	0.000110081
31:01g	35:03g	04:01g	11:04g	03:01g	04:02g	0.000134036		33:01g	14:02g	08:02g	11:04g	03:01g	0.00010979
24:02g	35:43g	01:02g	04:07g	03:02g	04:02g	0.000133947		31:01g	35:03g	04:01g	11:15	03:01g	0.000109759
02:01g	08:01g	07:02g	13:03g	04:02g	04:02g	0.000133753		02:01g	40:04	03:04g	09:01g	03:03g	0.000109365
03:01g	07:02g	07:02g	11:01g	03:01g	04:01g	0.000133704		03:01g	14:01g	08:02g	03:01g	02:01g	0.000108995
24:02g	13:02g	06:02g	07:01g	02:01g	17:01g	0.00013365		01:01g	57:01g	06:02g	13:03g	03:01g	0.00010892
31:01g	35:09	04:01g	08:02g	04:02g	03:01g	0.000133591		30:02g	18:01g	05:01g	03:01g	03:01g	0.000108915
24:02g	35:02g	04:01g	03:01g	02:01g	02:01g	0.000133515		03:01g	39:06g	07:02g	04:05g	03:02g	0.000108835
02:01g	39:09g	07:02g	16:02g	03:01g	14:01g	0.000133383		29:02g	35:01g	04:01g	14:01g	05:03g	0.000108694
31:01g	51:01g	15:02g	04:04g	03:02g	04:01g	0.000133377		02:01g	15:01g	02:02g	11:01g	03:01g	0.000108656
29:02g	44:03g	04:01g	07:01g	02:01g	17:01g	0.000132936		68:01g	44:03g	16:01g	07:01g	02:01g	0.000108654
36:01g	53:01g	04:01g	03:01g	02:01g	17:01g	0.000132889		03:01g	07:02g	07:02g	11:03g	03:01g	0.000108525
11:01g	49:01g	07:01g	04:05g	03:02g	13:01g	0.000132804		25:01g	35:01g	04:01g	11:01g	03:01g	0.000108495
03:01g	07:02g	07:02g	03:01g	02:01g	01:01g	0.000132662		03:01g	07:02g	07:02g	15:01g	06:03g	0.000108473
24:02g	07:02g	07:02g	01:01g	05:01g	04:01g	0.000132542		29:02g	44:03g	16:02g	04:02g	03:02g	0.000108315
03:01g	51:01g	15:02g	01:01g	05:01g	04:01g	0.000132405		68:02g	44:03g	16:01g	07:01g	02:01g	0.00010831
01:01g	08:01g	07:01g	13:01g	06:03g	04:01g	0.000132235		01:01g	44:03g	04:01g	04:04g	03:02g	0.00010819
02:01g	35:01g	04:01g	08:02g	04:02g	04:02g	0.000132134		24:02g	35:08g	04:01g	04:03g	03:02g	0.00010818
66:01g	41:02g	17:01g	13:03g	03:01g	02:01g	0.000132111		31:01g	39:05g	07:02g	08:02g	04:02g	0.000108122
23:01g	49:01g	07:01g	07:01g	02:01g	04:01g	0.000132107		03:01g	35:01g	04:01g	04:01g	03:02g	0.000108034
24:03g	50:01g	06:02g	03:01g	02:01g	04:01g	0.000132083		68:01g	40:02g	03:05g	14:02g	03:01g	0.000107833
24:02g	40:02g	03:04g	09:01g	03:03g	04:01g	0.00013208		02:01g	51:01g	07:02g	08:03g	03:01g	0.000107779
02:11g	35:01g	04:01g	04:04g	03:02g	04:02g	0.000132027		24:26g	18:01g	12:03g	03:01g	02:01g	0.000107773
32:01g	44:05g	02:02g	11:01g	03:01g	01:01g	0.000131707		02:04g	51:01g	03:04g	04:04g	03:02g	0.000107773
29:02g	44:03g	16:01g	03:01g	02:01g	02:02g	0.000131694		32:01g	27:03	02:02g	13:03g	03:01g	0.000107773
01:01g	07:02g	07:02g	15:01g	06:02g	02:01g	0.000131652		24:02g	35:10	03:04g	08:07	04:02g	0.000107739
03:01g	14:02g	08:02g	07:01g	02:01g	04:01g	0.000131604		29:02g	08:01g	07:01g	11:01g	03:01g	0.000107704
68:01g	44:02g	07:04g	11:04g	03:01g	04:01g	0.0001316		68:01g	50:01g	06:02g	07:01g	02:01g	0.00010766
23:01g	40:01g	03:04g	04:04g	03:02g	06:01g	0.000131555		68:01g	57:03g	07:01g	11:01g	03:01g	0.000107654
68:01g	08:01g	07:01g	03:01g	02:01g	01:01g	0.000131383		25:01g	18:01g	12:03g	07:01g	03:03g	0.000107567
29:02g	58:01g	07:01g	08:04g	04:02g	04:01g	0.000131373		02:06g	40:02g	03:04g	04:11	03:02g	0.000107471
02:01g	40:01g	03:04g	11:01g	03:01g	04:01g	0.000131344		24:02g	39:09g	07:02g	08:02g	03:02g	0.000107367
03:01g	39:01g	07:02g	07:01g	02:01g	04:01g	0.000131246		23:01g	44:03g	04:01g	01:02g	05:01g	0.000107361
68:01g	35:20	07:02g	04:07g	03:02g	04:02g	0.000131095		02:01g	35:01g	04:01g	16:02g	03:01g	0.000107287
29:01g	07:05g	15:05g	10:01g	05:01g	04:01g	0.000130847		32:01g	07:02g	07:02g	04:01g	03:02g	0.000107213
24:02g	40:02g	03:04g	16:02g	03:01g	04:02g	0.00013084		11:01g	35:01g	04:01g	13:05	03:01g	0.00010717
68:01g	51:01g	02:02g	07:01g	02:01g	03:01g	0.000130601		02:05g	49:01g	07:01g	07:01g	02:01g	0.000107156
02:01g	50:01g	06:02g	07:01g	03:03g	04:01g	0.000130526		02:01g	51:08g	16:02g	13:02g	06:04g	0.000106998
30:01g	07:02g	07:02g	04:01g	03:02g	04:01g	0.000130267		25:01g	15:01g	03:03g	08:03g	03:01g	0.000106852
01:01g	57:01g	06:02g	01:01g	05:01g	03:01g	0.00013026		24:03g	35:04	04:01g	14:02g	03:01g	0.000106759
01:01g	08:01g	07:01g	11:01g	03:01g	04:02g	0.000130037		31:01g	48:01g	08:01g	08:02g	04:02g	0.000106506
30:02g	18:01g	05:01g	03:01g	02:01g	11:01g	0.000129999		30:02g	78:01	16:01g	07:01g	02:01g	0.000106406
03:01g	44:03g	16:01g	10:01g	05:01g	02:01g	0.000129926		30:02g	14:01g	08:02g	04:05g	03:02g	0.000106127
24:03g	35:05g	04:01g	04:04g	03:02g	02:01g	0.000129924		02:11g	35:04	04:01g	04:07g	03:02g	0.000105985
68:02g	14:02g	08:02g	13:03g	03:01g	10:01g	0.000129675		02:01g	27:02g	02:02g	11:01g	03:01g	0.000105848
24:02g	15:01g	03:03g	01:01g	05:01g	04:01g	0.000129669		68:02g	14:02g	08:02g	11:04g	03:01g	0.000105816
30:02g	15:01g	03:03g	07:01g	02:01g	11:01g	0.000129657		01:01g	08:01g	07:01g	04:07g	03:02g	0.000105484
11:01g	44:03g	16:01g	15:01g	06:02g	04:01g	0.000129547		02:01g	13:02g	06:02g	11:01g	03:01g	0.000105178
24:02g	57:01g	06:02g	07:01g	03:03g	04:02g	0.000129482		02:01g	35:08g	04:01g	08:02g	03:02g	0.000105129
11:01g	18:01g	12:03g	16:02g	05:02g	03:01g	0.000129327		11:01g	53:01g	04:01g	01:01g	05:01g	0.000104928
11:01g	15:10g	03:04g	08:04g	03:01g	03:01g	0.000129327		26:01g	38:01g	12:03g	14:04g	05:03g	0.000104872
74:01g	14:02g	08:02g	14:01g	05:03g	17:01g	0.00012932		11:01g	35:01g	04:01g	16:01g	05:02g	0.000104847
31:01g	35:08g	12:03g	01:01g	05:01g	04:01g	0.000129317		01:01g	39:09g	07:02g	08:02g	04:02g	0.000104719
24:53	35:01g	04:01g	14:02g	03:01g	04:01g	0.000129314		02:01g	39:05g	07:02g	16:02g	03:01g	0.000104665
01:01g	57:01g	06:02g	07:01g	02:01g	04:01g	0.000129264		02:01g	40:02g	02:02g	11:01g	03:01g	0.000104508
03:02g	18:01g	15:02g	11:01g	03:01g	04:01g	0.00012925		01:01g	41:01g	17:01g	10:01g	05:01g	0.000104026
02:01g	35:09	04:01g	04:03g	03:02g	04:02g	0.000129227		68:01g	51:01g	14:02g	04:04g	03:02g	0.00010398
26:01g	13:02g	06:02g	07:01g	02:01g	17:01g	0.000129173		01:01g	08:01g	07:01g	14:01g	05:03g	0.000103848
26:01g	51:07	14:02g	01:01g	05:01g	04:01g	0.00012892		02:01g	51:13	15:02g	08:02g	04:02g	0.000103688
68:01g	15:01g	01:02g	14:02g	03:01g	04:02g	0.000128861		24:02g	44:03g	16:01g	03:01g	02:01g	0.000103644
32:01g	52:01g	12:02g	03:01g	02:01g	02:02g	0.000128835		31:01g	49:01g	07:01g	09:01g	03:03g	0.000103557
02:11g	40:04	03:04g	14:02g	03:01g	05:01g	0.000128596		25:01g	15:01g	03:03g	01:03g	05:01g	0.00010338
68:01g	15:03g	02:02g	03:01g	02:01g	01:01g	0.000128506		02:01g	57:01g	06:02g	08:01g	04:02g	0.000103084
03:01g	07:02g	07:02g	14:01g	05:03g	04:01g	0.000128476		02:11g	35:05g	04:01g	04:04g	03:02g	0.000102888
02:01g	40:01g	06:02g	13:01g	06:03g	14:01g	0.000128201		32:01g	44:02g	05:01g	11:01g	03:01g	0.000102814
01:01g	58:01g	07:01g	13:02g	06:09g	03:01g	0.00012807		24:02g	35:08g	04:01g	15:01g	06:02g	0.000102794
02:01g	51:01g	15:02g	04:03g	03:02g	01:01g	0.000128067		32:01g	35:02g	04:01g	13:02g	06:04g	0.00010263
24:02g	14:02g	08:02g	01:02g	05:01g	04:01g	0.000128055		23:01g	35:01g	04:01g	01:01g	05:01g	0.000102598
11:01g	18:01g	07:01g	11:01g	03:01g	04:01g	0.000127887		02:01g	39:01g	07:02g	16:02g	03:01g	0.00010258
11:01g	18:01g	12:03g	11:04g	03:01g	02:01g	0.000127805		02:11g	39:05g	07:02g	14:02g	03:01g	0.000102571
68:01g	39:01g	07:02g	08:02g	04:02g	04:01g	0.000127619		23:01g	49:01g	07:01g	15:01g	05:02g	0.000102384
01:01g	08:01g	07:01g	07:01g	02:01g	02:01g	0.000127411		01:01g	37:01g	06:02g	13:11	03:01g	0.000102376
24:02g	40:06g	15:02g	11:03g	03:01g	02:01g	0.000127167		24:02g	44:02g	05:01g	07:01g	03:03g	0.000102357
26:01g	40:02g	02:02g	13:01g	06:03g	02:01g	0.000127149		25:01g	67:01g	12:03g	01:01g	05:01g	0.00010228
03:01g	35:02g	04:01g	11:04g	03:01g	02:01g	0.00012696		68:01g	35:09	04:01g	07:01g	02:01g	0.000102251
01:01g	35:02g	04:01g	11:04g	06:03g	13:01g	0.000126841		03:01g	39:06g	07:02g	14:01g	05:03g	0.000102201
02:11g	40:04	03:04g	09:01g	03:03g	04:02g	0.000126737		26:01g	49:01g	06:02g	11:01g	03:01g	0.0001022
30:02g	27:03	02:02g	08:04g	03:01g	20:01g	0.000126492		23:01g	35:03g	04:01g	07:01g	02:01g	0.00010217
02:01g	39:01g	07:02g	04:07g	03:02g	04:02g	0.000126134		02:01g	51:01g	01:02g	14:01g	05:03g	0.000102167
26:01g	27:05g	01:02g	07:01g	02:01g	04:01g	0.000125765		02:01g	27:05g	01:02g	01:03g	03:01g	0.000102102
11:01g	51:01g	02:02g	04:03g	03:02g	04:01g	0.000125697		24:02g	35:03g	12:03g	11:01g	03:01g	0.000102049
02:01g	51:01g	15:02g	11:01g	03:01g	01:01g	0.000125575		32:01g	15:03g	02:02g	03:01g	02:01g	0.000102018
68:01g	51:01g	15:02g	04:07g	03:02g	14:01g	0.000125371		68:01g	39:09g	07:02g	03:01g	02:01g	0.000101903
01:02	44:03g	16:01g	07:01g	02:01g	11:01g	0.000125259		02:01g	35:01g	04:01g	14:02g	03:01g	0.00010182
23:01g	49:01g	07:01g	11:04g	03:01g	04:01g	0.000125036		32:01g	35:01g	04:01g	01:03g	05:01g	0.000101778
24:02g	35:43g	08:08	04:04g	03:02g	04:02g	0.000124875		68:01g	52:01g	12:02g	11:04g	03:01g	0.000101778
24:02g	18:01g	05:01g	03:01g	02:01g	02:01g	0.000124772		68:01g	39:09g	15:02g	08:02g	04:02g	0.000101553
26:01g	38:01g	12:03g	11:04g	03:01g	04:02g	0.00012468		68:01g	40:02g	03:04g	04:04g	03:02g	0.000101486
02:01g	35:03g	04:01g	01:03g	05:01g	02:01g	0.000124638		26:01g	14:01g	08:02g	01:03g	05:01g	0.000101478
01:01g	57:01g	06:02g	07:01g	03:03g	03:01g	0.000124549		02:01g	51:01g	16:02g	07:01g	02:01g	0.000100743
02:01g	35:20	04:01g	04:07g	03:02g	03:01g	0.00012448		02:01g	52:01g	15:02g	04:11	03:02g	0.000100743
30:02g	14:02g	08:02g	15:03g	06:02g	02:01g	0.000124479		30:02g	18:01g	05:01g	04:07g	03:02g	0.000100703
31:01g	15:01g	01:02g	09:01g	03:03g	14:01g	0.000124308		24:02g	48:01g	08:03g	14:02g	03:01g	0.000100643
02:01g	38:01g	12:03g	08:06	06:02g	02:01g	0.000124235		11:01g	58:01g	03:02g	07:01g	02:01g	0.000100386
11:01g	18:01g	07:01g	15:01g	06:02g	04:01g	0.000124009		24:02g	07:02g	07:02g	11:02g	03:01g	0.000100379
01:01g	07:02g	07:02g	07:01g	02:01g	01:01g	0.000123991		24:02g	39:06g	07:02g	04:04g	03:02g	0.000100248
25:01g	39:01g	12:03g	01:01g	05:01g	20:01g	0.000123938		23:01g	58:01g	07:01g	04:05g	03:02g	0.000100229
24:53	51:01g	04:01g	09:01g	03:03g	14:01g	0.000123938		68:01g	35:03g	04:01g	04:03g	03:02g	9.99944e-05
02:01g	44:03g	15:02g	01:03g	05:01g	02:01g	0.000123938		24:02g	07:02g	07:02g	13:02g	06:04g	9.99208e-05
23:01g	35:08g	04:01g	04:05g	03:02g	03:01g	0.000123938		03:01g	15:01g	03:04g	04:01g	03:02g	9.98323e-05
30:01g	58:01g	07:01g	01:02g	05:01g	19:01g	0.000123935		30:01g	35:08g	04:01g	13:02g	06:04g	9.96371e-05
02:01g	07:02g	07:02g	11:01g	03:01g	04:01g	0.00012392		68:01g	35:08g	04:01g	04:11	03:02g	9.95781e-05
33:01g	44:03g	02:02g	01:02g	05:01g	04:01g	0.000123916		30:02g	15:01g	03:03g	04:01g	03:02g	9.94284e-05
02:22g	35:09	04:01g	08:07	04:02g	14:01g	0.00012384		24:02g	38:01g	12:03g	07:01g	02:01g	9.94185e-05
32:01g	14:01g	08:02g	15:01g	06:02g	04:01g	0.000123768		66:01g	53:01g	04:01g	01:02g	05:01g	9.94036e-05
68:01g	39:05g	07:02g	04:07g	03:02g	04:02g	0.000123693		68:02g	45:01g	06:02g	07:01g	02:01g	9.93154e-05
02:01g	51:01g	15:02g	09:01g	03:03g	13:01g	0.000123618		01:01g	35:01g	04:01g	11:04g	03:01g	9.90567e-05
68:17	40:02g	03:04g	04:04g	03:02g	04:02g	0.000123498		01:01g	49:01g	07:01g	07:01g	02:01g	9.89321e-05
23:01g	44:03g	04:01g	15:01g	06:02g	04:01g	0.000123489		24:02g	39:03g	03:04g	04:07g	03:02g	9.88038e-05
23:01g	50:01g	05:01g	13:03g	03:01g	03:01g	0.000123309		02:22g	39:13	07:02g	04:07g	03:02g	9.84513e-05
23:01g	08:01g	07:01g	03:01g	02:01g	04:01g	0.000123294		68:17	35:01g	04:01g	14:02g	03:01g	9.83168e-05
01:01g	41:01g	17:01g	13:02g	06:09g	02:01g	0.000123035		26:01g	35:01g	04:01g	04:07g	03:01g	9.82372e-05
03:01g	51:01g	01:02g	01:01g	05:01g	10:01g	0.000123012		02:01g	51:01g	15:02g	04:08g	03:01g	9.80439e-05
26:01g	07:02g	07:02g	04:04g	03:02g	04:01g	0.000122816		31:01g	35:09	04:01g	15:01g	06:02g	9.77947e-05
31:01g	39:09g	07:02g	08:02g	03:02g	04:02g	0.000122809		30:02g	35:03g	04:01g	01:01g	05:01g	9.7764e-05
02:01g	27:05g	01:02g	11:02g	03:01g	04:01g	0.000122631		02:01g	48:01g	01:02g	09:01g	03:03g	9.77478e-05
68:01g	44:02g	07:04g	11:01g	03:01g	02:01g	0.00012253		02:01g	15:01g	03:03g	08:02g	04:02g	9.77114e-05
02:01g	39:01g	12:03g	16:01g	05:02g	04:01g	0.000122194		02:01g	50:01g	06:02g	04:06	04:02g	9.76599e-05
23:01g	39:01g	01:02g	08:02g	04:02g	04:02g	0.000122159		29:01g	07:02g	15:05g	04:05g	03:02g	9.75818e-05
02:01g	44:02g	05:01g	11:01g	03:01g	04:02g	0.000122107		29:02g	07:02g	07:02g	01:03g	05:01g	9.75348e-05
24:02g	37:01g	06:02g	13:01g	06:03g	02:01g	0.000122078		02:01g	27:05g	02:02g	16:01g	05:02g	9.73249e-05
32:01g	40:02g	02:02g	11:01g	03:01g	04:02g	0.000122009		31:01g	51:01g	15:02g	01:01g	05:01g	9.70486e-05
02:01g	51:01g	02:02g	01:03g	05:01g	02:01g	0.000121991		68:01g	18:01g	02:02g	13:01g	06:03g	9.70352e-05
68:01g	15:01g	01:02g	08:02g	04:02g	14:01g	0.000121984		29:02g	45:01g	06:02g	04:03g	03:02g	9.7019e-05
01:01g	40:02g	02:02g	11:01g	03:01g	02:01g	0.00012192		24:02g	15:110	01:02g	04:07g	03:02g	9.69953e-05
02:01g	39:05g	07:02g	08:02g	04:02g	04:01g	0.000121701		24:02g	38:01g	12:03g	13:14	03:01g	9.69953e-05
31:01g	51:01g	15:02g	04:07g	03:01g	04:01g	0.000121477		03:01g	44:02g	05:01g	04:01g	03:01g	9.69603e-05
03:02g	08:01g	07:01g	03:01g	02:01g	04:02g	0.00012142		30:01g	42:01g	17:01g	11:02g	03:01g	9.69157e-05
03:01g	14:01g	08:02g	15:01g	06:02g	04:01g	0.000121224		03:01g	51:01g	15:02g	11:01g	03:01g	9.68747e-05
29:02g	44:03g	16:01g	04:04g	03:02g	02:01g	0.000121097		02:13	35:22	04:01g	08:02g	04:02g	9.68512e-05
02:05g	49:01g	07:01g	01:01g	05:01g	02:01g	0.000121019		25:01g	15:01g	03:03g	11:04g	03:01g	9.68483e-05
02:01g	13:02g	06:02g	07:01g	02:01g	02:01g	0.000120912		03:01g	37:01g	06:02g	13:02g	06:04g	9.68454e-05
02:01g	35:05g	04:01g	09:01g	03:03g	04:02g	0.000120702		26:01g	08:01g	03:04g	13:04	03:01g	9.68307e-05
02:01g	07:02g	07:02g	15:01g	06:02g	03:01g	0.000120285		31:01g	35:01g	04:01g	01:01g	05:01g	9.64373e-05
02:05g	08:01g	07:01g	03:01g	02:01g	04:02g	0.000120113		11:01g	44:03g	04:01g	13:01g	06:03g	9.64206e-05
11:01g	35:01g	04:01g	08:03g	03:01g	04:01g	0.000120051		25:01g	07:02g	07:02g	01:03g	05:01g	9.63465e-05
02:01g	40:01g	03:04g	16:01g	05:02g	04:01g	0.000120026		03:01g	44:02g	05:01g	13:02g	06:04g	9.62696e-05
01:01g	57:01g	06:02g	11:01g	03:01g	05:01g	0.00011992		11:01g	08:01g	07:01g	11:01g	03:01g	9.59769e-05
68:01g	15:01g	03:04g	11:04g	03:01g	04:02g	0.000119745		03:01g	07:02g	07:02g	09:01g	03:03g	9.59154e-05
25:01g	15:01g	03:03g	01:01g	05:01g	04:01g	0.00011972		01:01g	14:02g	08:02g	07:01g	02:01g	9.57417e-05
02:01g	39:01g	07:02g	04:07g	03:02g	05:01g	0.000119691		02:05g	50:01g	06:02g	13:02g	06:04g	9.56616e-05
24:02g	40:06g	15:02g	11:04g	03:01g	04:01g	0.000119607		01:01g	39:09g	07:02g	16:02g	03:01g	9.5435e-05
68:01g	35:20	07:02g	14:02g	03:01g	04:02g	0.00011934		26:01g	44:03g	04:01g	13:01g	06:03g	9.53765e-05
24:02g	44:05g	02:02g	01:01g	05:01g	04:02g	0.000119196		68:02g	14:02g	08:02g	11:01g	03:01g	9.5326e-05
02:01g	39:01g	12:03g	04:05g	02:01g	04:02g	0.000119083		02:01g	35:06	04:01g	16:02g	03:01g	9.52411e-05
29:02g	44:03g	04:01g	11:01g	03:01g	04:01g	0.000119072		32:01g	15:01g	03:03g	13:01g	06:03g	9.52397e-05
02:01g	44:02g	05:01g	04:01g	03:02g	03:01g	0.00011873		02:01g	40:02g	01:02g	11:01g	03:01g	9.51951e-05
02:04g	35:05g	03:03g	04:04g	03:02g	03:01g	0.000118552		68:01g	38:01g	12:03g	13:01g	06:03g	9.50798e-05
02:01g	57:03g	07:01g	13:02g	06:04g	13:01g	0.00011855		03:01g	35:01g	04:01g	03:01g	02:01g	9.48205e-05
02:05g	51:01g	14:02g	15:01g	06:02g	04:02g	0.00011855		24:02g	39:05g	07:02g	09:01g	03:03g	9.47891e-05
03:01g	35:03g	04:01g	15:01g	06:02g	10:01g	0.000118537		24:02g	40:04	03:04g	14:02g	03:01g	9.47345e-05
23:01g	07:05g	15:05g	04:05g	03:02g	02:01g	0.00011851		01:01g	44:02g	05:01g	04:01g	03:01g	9.46338e-05
01:01g	38:01g	12:03g	11:01g	03:01g	19:01g	0.00011846		02:01g	44:02g	05:09	09:01g	03:03g	9.44144e-05
30:02g	51:01g	15:02g	11:04g	03:01g	02:01g	0.000118448		02:01g	49:01g	07:01g	11:02g	03:01g	9.42074e-05
02:01g	51:01g	15:02g	08:01g	04:02g	11:01g	0.000118444		11:01g	35:03g	12:03g	04:08g	03:04g	9.38958e-05
66:01g	57:01g	06:02g	04:02g	03:02g	05:01g	0.000118271		11:01g	35:03g	04:01g	15:01g	06:02g	9.38521e-05
02:01g	35:02g	04:01g	13:02g	06:09g	04:01g	0.000118163		02:01g	51:01g	03:04g	14:02g	03:01g	9.38367e-05
68:01g	40:02g	03:04g	09:01g	03:03g	14:01g	0.000118141		26:01g	15:01g	03:03g	03:01g	02:01g	9.37998e-05
24:02g	51:01g	16:02g	07:01g	02:01g	19:01g	0.000118083		03:01g	57:01g	07:01g	07:01g	03:03g	9.37347e-05
02:01g	51:01g	14:02g	01:01g	05:01g	04:02g	0.000118033		03:01g	35:01g	04:01g	01:03g	05:01g	9.36893e-05
24:02g	40:04	03:04g	08:02g	04:02g	04:02g	0.000118		02:01g	57:01g	06:02g	04:05g	03:02g	9.34236e-05
24:02g	35:05g	04:01g	08:02g	04:02g	04:02g	0.000117858		02:01g	18:01g	07:01g	04:03g	03:02g	9.31881e-05
23:01g	44:03g	04:01g	13:01g	06:03g	10:01g	0.000117855		68:01g	15:18g	07:04g	11:01g	03:01g	9.30969e-05
02:01g	35:09	04:01g	09:01g	03:03g	04:01g	0.000117829		01:01g	57:01g	07:01g	15:01g	06:02g	9.30433e-05
31:01g	35:01g	04:01g	04:07g	03:02g	04:01g	0.000117605		68:02g	07:02g	07:02g	09:01g	02:01g	9.29784e-05
24:02g	57:01g	07:01g	07:01g	03:03g	04:01g	0.000117539		02:01g	07:02g	07:02g	04:02g	03:02g	9.28458e-05
02:01g	49:01g	07:01g	03:01g	02:01g	02:01g	0.000117397		03:01g	58:01g	03:02g	11:04g	03:01g	9.28438e-05
11:01g	49:01g	07:01g	04:05g	03:02g	01:01g	0.000117357		02:01g	35:99	01:02g	04:07g	03:02g	9.2815e-05
02:01g	51:01g	15:02g	11:01g	03:01g	04:01g	0.000117305		24:02g	40:02g	03:04g	14:06	03:01g	9.27026e-05
68:01g	57:01g	12:03g	07:01g	03:03g	04:01g	0.00011725		11:01g	14:01g	08:02g	07:01g	02:01g	9.26395e-05
32:01g	14:02g	08:02g	03:01g	02:01g	02:01g	0.000117109		68:17	40:02g	03:04g	08:02g	04:02g	9.25817e-05
26:01g	14:01g	08:02g	15:01g	06:02g	04:01g	0.000116711		68:23	40:02g	03:04g	14:02g	03:01g	9.24819e-05
31:01g	35:321	04:01g	14:02g	03:01g	04:02g	0.000116702		02:11g	40:02g	03:04g	09:01g	03:03g	9.23414e-05
68:01g	13:02g	06:02g	07:01g	02:01g	17:01g	0.000116668		68:01g	48:01g	08:01g	08:02g	04:02g	9.22858e-05
31:01g	39:09g	07:02g	04:07g	03:02g	02:01g	0.000116617		31:01g	40:01g	03:04g	13:01g	06:03g	9.2164e-05
02:01g	35:09	04:01g	09:01g	03:03g	03:01g	0.00011655		02:01g	56:01g	01:02g	08:01g	04:02g	9.21614e-05
02:01g	44:02g	05:01g	15:01g	06:02g	02:01g	0.000116516		32:01g	44:02g	05:01g	12:01g	03:01g	9.19998e-05
24:02g	07:02g	07:02g	14:01g	05:03g	16:01g	0.000116417		02:01g	40:06g	15:02g	01:01g	05:01g	9.19622e-05
24:02g	40:01g	03:04g	12:01g	03:01g	02:01g	0.000116306		31:01g	40:04	03:04g	04:07g	03:02g	9.18649e-05
03:01g	50:01g	06:02g	03:01g	02:01g	04:01g	0.000116291		02:01g	44:02g	05:01g	14:01g	05:03g	9.18585e-05
26:01g	39:01g	12:03g	01:01g	05:01g	04:01g	0.000116282		26:01g	15:03g	02:02g	04:06	04:02g	9.17552e-05
68:01g	39:01g	07:02g	04:07g	03:02g	04:02g	0.000116254		30:02g	27:03	02:02g	10:01g	05:01g	9.16067e-05
24:02g	35:10	03:04g	09:01g	03:03g	02:01g	0.000116078		74:01g	15:03g	02:02g	11:02g	03:01g	9.16067e-05
24:02g	44:05g	02:02g	13:01g	06:03g	01:01g	0.000116059		02:06g	55:02g	01:02g	12:01g	03:01g	9.16067e-05
33:01g	14:02g	08:02g	07:01g	02:01g	09:01g	0.000115962		24:02g	35:14g	04:01g	16:02g	03:01g	9.16067e-05
68:17	35:05g	04:01g	04:04g	03:02g	14:01g	0.000115783		02:20g	44:02g	05:01g	13:03g	03:01g	9.16057e-05
01:01g	50:01g	06:02g	13:02g	06:04g	03:01g	0.000115766		02:22g	40:02g	03:04g	08:07	04:02g	9.16051e-05
02:01g	27:12	02:02g	15:01g	06:02g	02:01g	0.000115599		30:02g	57:02	04:01g	07:01g	02:01g	9.16031e-05
03:01g	35:03g	04:01g	04:03g	03:02g	02:01g	0.000115191		31:01g	44:03g	16:02g	13:01g	06:03g	9.16013e-05
02:01g	40:02g	03:04g	04:07g	03:02g	05:01g	0.000114985		02:01g	51:01g	08:01g	14:02g	03:01g	9.15992e-05
30:02g	53:01g	04:01g	15:01g	06:02g	02:01g	0.000114562		31:01g	35:08g	04:01g	09:01g	03:02g	9.15211e-05
24:02g	35:03g	04:01g	11:01g	03:01g	04:01g	0.000114558		66:01g	14:02g	08:02g	10:01g	05:01g	9.14224e-05
31:01g	40:01g	03:04g	04:04g	03:02g	02:01g	0.000114555		11:01g	07:05g	15:05g	09:01g	03:03g	9.13748e-05
29:02g	15:03g	16:01g	11:04g	03:01g	04:01g	0.000114442		02:01g	48:01g	08:03g	08:02g	04:02g	9.13221e-05
29:02g	07:02g	07:02g	14:01g	05:03g	04:01g	0.000114429		02:01g	35:01g	04:01g	13:01g	06:03g	9.13086e-05
02:01g	14:02g	08:02g	01:02g	05:01g	04:02g	0.000114298		68:01g	48:01g	08:01g	09:01g	03:03g	9.12812e-05
32:01g	07:02g	07:02g	04:01g	03:02g	04:01g	0.000114121		68:01g	51:01g	15:02g	10:01g	05:01g	9.09392e-05
31:01g	51:01g	15:02g	07:01g	02:01g	02:01g	0.000114102		32:01g	51:01g	01:02g	15:01g	06:02g	9.08053e-05
02:01g	39:09g	07:02g	01:01g	05:01g	04:01g	0.000114018		24:02g	50:02	04:01g	07:01g	02:01g	9.07021e-05
03:01g	07:02g	07:02g	04:01g	03:01g	04:01g	0.000113432		24:02g	40:06g	15:02g	13:02g	06:04g	9.05594e-05
24:03g	38:01g	12:03g	01:01g	05:01g	04:01g	0.00011325		24:02g	27:05g	01:02g	01:01g	05:01g	9.05479e-05
02:01g	48:01g	08:03g	04:07g	03:02g	05:01g	0.000113239		68:01g	44:03g	04:01g	11:01g	03:01g	9.04987e-05
02:01g	44:02g	07:04g	11:01g	03:01g	19:01g	0.000113161		24:02g	40:02g	02:02g	13:01g	06:03g	9.03853e-05
23:01g	58:02g	06:02g	07:01g	02:01g	18:01g	0.000113161		24:02g	35:43g	01:02g	16:02g	03:01g	9.03158e-05
33:27	58:01g	07:01g	13:02g	06:09g	04:01g	0.000113161		02:01g	51:01g	14:12	01:01g	05:01g	9.02408e-05
30:02g	53:01g	04:01g	04:01g	03:02g	01:01g	0.000113161		01:01g	07:02g	07:02g	03:01g	02:01g	9.00602e-05
34:02g	44:03g	04:01g	15:03g	06:02g	02:01g	0.000113161		23:01g	58:01g	07:01g	07:01g	02:01g	9.0048e-05
66:02g	44:10	04:01g	03:02g	04:02g	01:01g	0.000113161		03:01g	39:09g	07:02g	16:02g	03:01g	8.99721e-05
02:01g	35:43g	15:02g	09:01g	03:03g	04:02g	0.000113159		29:02g	51:01g	14:02g	13:01g	06:03g	8.99473e-05
32:01g	51:01g	12:03g	16:01g	05:02g	03:01g	0.000113144		31:01g	49:01g	07:01g	04:05g	03:02g	8.99028e-05
68:17	40:02g	03:04g	04:04g	03:03g	14:01g	0.000113109		02:01g	40:02g	02:02g	04:04g	03:02g	8.9868e-05
03:01g	07:02g	07:02g	11:04g	03:01g	02:01g	0.000113095		68:01g	07:02g	07:02g	09:01g	03:03g	8.97549e-05
31:01g	18:01g	05:01g	04:08g	03:01g	02:01g	0.000113093		68:01g	35:02g	04:01g	11:04g	03:01g	8.97391e-05
11:01g	49:01g	07:01g	13:02g	06:09g	13:01g	0.000113082		29:02g	40:01g	03:04g	04:04g	03:02g	8.94504e-05
32:01g	14:01g	08:02g	07:01g	02:01g	23:01g	0.000112989		02:01g	39:09g	07:02g	11:01g	03:01g	8.92728e-05
30:01g	13:02g	06:02g	07:01g	02:01g	03:01g	0.000112972		02:01g	44:02g	05:01g	16:01g	05:02g	8.89668e-05
29:02g	45:01g	06:02g	15:01g	06:02g	01:01g	0.000112931		33:01g	14:02g	08:02g	07:01g	03:03g	8.89211e-05
26:01g	39:01g	12:03g	03:01g	02:01g	04:01g	0.000112827		02:01g	39:09g	07:02g	04:08g	03:02g	8.89019e-05
30:02g	14:01g	08:02g	04:05g	03:02g	03:01g	0.000112806		68:01g	40:02g	04:01g	14:02g	03:01g	8.88893e-05
02:11g	51:22	15:02g	04:04g	03:02g	02:01g	0.000112735		11:01g	51:01g	16:02g	07:01g	02:01g	8.88648e-05
03:01g	38:01g	12:03g	13:01g	06:03g	04:01g	0.000112731		32:01g	41:01g	17:01g	03:01g	02:01g	8.88413e-05
32:01g	35:02g	04:01g	11:04g	03:01g	03:01g	0.000112573		32:01g	53:01g	04:01g	11:01g	03:01g	8.8797e-05
24:02g	39:01g	07:02g	08:02g	04:02g	02:01g	0.000112509		32:01g	40:02g	02:02g	08:01g	04:02g	8.86823e-05
02:01g	35:01g	04:01g	14:01g	05:03g	11:01g	0.000112417		01:01g	40:02g	02:02g	13:01g	06:03g	8.85612e-05
31:01g	51:01g	15:02g	12:01g	03:01g	04:02g	0.000112416		66:01g	58:01g	07:01g	07:01g	02:01g	8.8501e-05
02:01g	48:01g	08:03g	09:01g	03:03g	04:02g	0.000112293		32:01g	14:01g	08:02g	16:02g	03:01g	8.83958e-05
11:01g	27:05g	03:04g	01:01g	05:01g	04:01g	0.000112077		68:01g	39:09g	04:01g	16:02g	03:01g	8.81765e-05
24:02g	35:05g	04:01g	09:01g	03:03g	04:02g	0.000111967		23:01g	49:01g	07:01g	04:05g	03:02g	8.81744e-05
02:01g	35:01g	04:01g	16:02g	05:02g	04:01g	0.000111939		33:01g	40:01g	03:04g	04:04g	03:02g	8.77638e-05
03:01g	35:01g	04:01g	01:01g	05:01g	03:01g	0.000111922		69:01	55:01g	01:02g	03:01g	02:01g	8.74717e-05
24:02g	57:01g	06:02g	04:03g	03:05g	02:01g	0.000111919		02:01g	44:02g	05:01g	01:02g	05:01g	8.74284e-05
02:01g	51:01g	16:01g	11:02g	03:01g	02:01g	0.000111677		01:01g	57:01g	06:02g	11:04g	03:01g	8.73842e-05
02:01g	40:02g	07:02g	04:07g	03:02g	05:01g	0.000111631		02:01g	27:02g	02:02g	16:01g	05:02g	8.73597e-05
02:01g	51:01g	16:01g	03:01g	02:01g	04:01g	0.000111231		02:22g	35:01g	04:01g	04:05g	03:02g	8.73128e-05
68:16	40:02g	03:04g	08:02g	04:02g	04:02g	0.000111161		03:01g	49:01g	07:01g	03:01g	02:01g	8.71828e-05
26:01g	35:01g	04:01g	11:01g	03:01g	04:01g	0.000110828		68:01g	39:09g	07:02g	15:01g	06:02g	8.69296e-05
01:01g	49:01g	06:02g	11:01g	03:01g	03:01g	0.000110812		29:02g	50:01g	06:02g	07:01g	02:01g	8.68753e-05
30:02g	27:05g	02:02g	11:01g	03:01g	03:01g	0.000110296		11:01g	35:01g	04:01g	04:07g	03:01g	8.68676e-05
31:01g	39:09g	07:02g	08:02g	04:02g	04:01g	0.000110294		01:01g	52:01g	12:02g	07:01g	02:01g	8.67755e-05
02:01g	27:05g	01:02g	01:01g	05:01g	04:02g	0.000110229		26:01g	15:01g	07:04g	13:02g	06:04g	8.65725e-05
03:01g	35:01g	04:01g	14:01g	05:03g	04:01g	0.000110095		26:01g	14:02g	08:02g	11:02g	03:01g	8.65706e-05
32:01g	44:02g	05:01g	11:04g	03:01g	02:01g	0.00011002		02:01g	35:20	04:01g	16:02g	03:01g	8.657e-05
24:02g	15:01g	01:02g	04:07g	03:02g	05:01g	0.00010988		03:01g	07:02g	07:02g	08:01g	04:02g	8.64735e-05
31:01g	39:03g	07:02g	04:04g	03:02g	05:01g	0.000109824		02:01g	07:02g	07:02g	16:01g	05:02g	8.63026e-05
02:01g	15:17g	07:01g	13:02g	06:04g	02:01g	0.000109819		32:01g	15:01g	03:03g	14:01g	05:03g	8.62992e-05
68:01g	51:01g	15:02g	16:02g	03:01g	04:01g	0.000109816		29:02g	45:01g	06:02g	07:01g	02:01g	8.62395e-05
03:01g	50:02	06:02g	03:01g	02:01g	02:01g	0.000109602		02:22g	52:01g	15:02g	08:07	04:02g	8.6218e-05
26:01g	35:03g	04:01g	04:03g	03:02g	04:01g	0.000109529		74:01g	81:01g	08:04	12:01g	05:01g	8.6218e-05
68:23	39:09g	07:02g	08:02g	04:02g	04:02g	0.000109348		23:01g	08:01g	07:02g	13:03g	02:01g	8.6218e-05
03:01g	07:02g	07:02g	15:01g	06:02g	01:01g	0.000109264		02:01g	53:01g	04:01g	08:04g	03:01g	8.62169e-05
02:01g	40:01g	03:04g	15:01g	06:02g	04:02g	0.000109209		33:01g	18:01g	02:02g	01:01g	05:01g	8.62145e-05
02:01g	39:09g	07:02g	07:01g	02:01g	04:01g	0.000109192		23:01g	40:02g	04:01g	11:04g	03:01g	8.61859e-05
01:01g	08:01g	07:01g	03:01g	02:01g	02:02g	0.000108904		02:11g	35:01g	04:01g	04:07g	03:02g	8.61631e-05
29:02g	44:03g	16:02g	04:02g	03:02g	17:01g	0.00010887		68:01g	18:01g	05:01g	03:01g	02:01g	8.60743e-05
01:01g	57:01g	07:01g	07:01g	03:03g	14:01g	0.000108861		02:11g	15:04	01:02g	14:02g	03:01g	8.60332e-05
23:01g	44:03g	04:01g	07:01g	02:01g	10:01g	0.000108844		68:01g	35:03g	04:01g	08:01g	04:02g	8.58698e-05
68:01g	27:05g	02:02g	13:01g	06:03g	03:01g	0.000108611		03:01g	07:02g	07:02g	07:01g	03:03g	8.57268e-05
02:01g	39:09g	07:02g	16:02g	03:01g	13:01g	0.000108536		03:01g	39:09g	07:02g	08:02g	04:02g	8.57086e-05
02:01g	49:01g	07:01g	13:02g	06:09g	02:01g	0.000108308		03:01g	27:05g	01:02g	04:07g	03:02g	8.55146e-05
25:01g	18:01g	12:03g	14:01g	05:03g	03:01g	0.000108258		01:01g	52:01g	12:02g	11:01g	03:01g	8.55139e-05
29:02g	45:01g	06:02g	13:02g	06:04g	02:01g	0.000108126		02:01g	07:02g	07:02g	13:02g	06:04g	8.54961e-05
33:03g	58:01g	03:02g	13:02g	06:09g	03:01g	0.000108093		30:01g	44:03g	04:01g	07:01g	02:01g	8.53809e-05
11:01g	55:01g	03:03g	07:01g	02:01g	11:01g	0.000107868		26:01g	38:01g	12:03g	03:01g	02:01g	8.5325e-05
31:01g	51:09g	15:02g	08:02g	04:02g	14:01g	0.000107773		02:01g	35:02g	04:01g	03:01g	02:01g	8.51945e-05
24:26g	18:01g	12:03g	03:01g	02:01g	03:01g	0.000107773		68:01g	35:20	04:01g	14:02g	03:01g	8.51745e-05
02:04g	51:01g	03:04g	04:04g	03:02g	05:01g	0.000107773		02:01g	40:02g	02:02g	07:01g	02:01g	8.5157e-05
01:01g	37:01g	06:02g	13:02g	05:01g	11:01g	0.000107773		32:01g	51:01g	01:02g	13:03g	03:01g	8.47323e-05
30:02g	18:01g	05:01g	13:01g	06:03g	80:01g	0.000107772		02:05g	51:01g	16:02g	15:01g	06:02g	8.46161e-05
02:06g	40:02g	03:04g	04:11	03:02g	04:02g	0.00010777		23:01g	58:01g	07:01g	13:02g	06:09g	8.44638e-05
11:01g	49:01g	07:01g	13:02g	06:04g	20:01g	0.000107767		23:01g	39:09g	07:02g	16:02g	03:01g	8.42836e-05
25:01g	15:01g	03:03g	13:01g	06:03g	19:01g	0.000107759		02:01g	15:01g	01:02g	10:01g	05:01g	8.37699e-05
68:01g	57:03g	07:01g	11:01g	03:01g	04:01g	0.000107757		02:01g	35:03g	12:03g	04:08g	03:04g	8.36202e-05
68:17	40:02g	03:04g	14:06	03:01g	04:01g	0.000107753		02:01g	51:01g	02:02g	13:01g	06:03g	8.34907e-05
29:01g	35:08g	04:01g	04:03g	03:02g	02:01g	0.000107676		02:01g	39:06g	07:02g	04:04g	03:02g	8.34887e-05
24:02g	15:01g	03:03g	11:03g	03:01g	04:01g	0.00010755		03:01g	07:02g	07:02g	10:01g	05:01g	8.34496e-05
29:02g	44:03g	16:01g	04:04g	03:02g	05:01g	0.000107352		11:01g	52:01g	12:02g	04:03g	03:02g	8.32732e-05
02:01g	51:13	15:02g	08:02g	04:02g	04:02g	0.000107261		24:02g	27:05g	02:02g	04:01g	03:01g	8.3244e-05
68:23	40:02g	03:04g	08:02g	04:02g	02:01g	0.000107151		33:01g	38:01g	06:02g	11:04g	03:01g	8.31872e-05
68:01g	51:01g	01:02g	13:01g	03:03g	04:01g	0.000107137		33:01g	14:02g	08:02g	11:01g	03:01g	8.31614e-05
11:01g	40:02g	02:02g	13:01g	06:03g	04:02g	0.000107069		24:02g	18:01g	12:03g	11:01g	03:01g	8.27652e-05
32:01g	38:01g	12:03g	13:01g	06:03g	04:01g	0.000107043		68:23	40:02g	03:04g	03:01g	02:01g	8.26617e-05
02:01g	35:06	04:01g	08:02g	04:02g	04:02g	0.000107029		24:02g	07:05g	15:05g	07:01g	02:01g	8.25179e-05
02:01g	51:01g	15:02g	07:01g	02:01g	10:01g	0.000106986		02:01g	44:03g	16:01g	03:01g	02:01g	8.24597e-05
03:01g	07:02g	07:02g	04:07g	03:01g	03:01g	0.000106979		32:01g	39:09g	07:02g	04:07g	03:02g	8.19362e-05
02:01g	57:01g	06:02g	08:01g	04:02g	04:01g	0.000106956		11:01g	18:01g	12:03g	12:01g	03:01g	8.19304e-05
02:01g	49:01g	07:01g	15:01g	06:02g	04:01g	0.000106598		01:01g	08:01g	07:01g	10:01g	05:01g	8.18136e-05
66:01g	15:03g	12:03g	07:01g	02:01g	02:01g	0.000106472		11:01g	51:01g	15:02g	07:01g	02:01g	8.16413e-05
68:01g	39:09g	07:02g	09:01g	03:03g	04:02g	0.000106355		02:01g	50:01g	04:01g	13:03g	03:01g	8.13994e-05
31:01g	39:03g	07:02g	04:04g	03:02g	04:01g	0.000106265		29:02g	38:01g	12:03g	13:01g	06:03g	8.1393e-05
01:01g	07:02g	07:02g	07:01g	02:01g	04:01g	0.000106105		68:01g	44:02g	05:01g	01:01g	05:01g	8.12006e-05
24:02g	35:09	04:01g	08:02g	04:02g	04:01g	0.000106073		02:01g	51:01g	15:02g	09:01g	03:02g	8.11578e-05
01:01g	52:01g	12:02g	04:07g	03:02g	04:02g	0.000106015		31:01g	15:01g	01:02g	03:01g	02:01g	8.09705e-05
25:01g	18:01g	12:03g	07:01g	03:03g	04:01g	0.000105733		32:01g	53:01g	04:01g	13:02g	06:04g	8.08336e-05
66:01g	35:01g	04:01g	04:02g	03:02g	04:01g	0.000105712		68:07	39:08	07:02g	04:05g	04:02g	8.08294e-05
68:01g	39:09g	07:02g	04:07g	03:02g	35:01	0.000105522		02:01g	44:08	05:01g	13:02g	06:04g	8.08294e-05
31:01g	39:09g	07:02g	08:02g	04:02g	03:01g	0.000105253		30:02g	57:03g	18:01g	03:01g	02:01g	8.08294e-05
11:01g	53:01g	04:01g	01:01g	05:01g	04:02g	0.000105223		02:01g	15:03g	02:02g	08:04g	03:01g	8.08285e-05
24:02g	35:01g	04:01g	01:01g	05:01g	04:01g	0.000105218		03:01g	52:01g	04:01g	11:04g	03:01g	8.08211e-05
01:01g	38:01g	12:03g	13:01g	06:03g	04:01g	0.000105211		02:01g	35:04	03:04g	16:02g	03:01g	8.08042e-05
24:02g	08:01g	07:01g	03:01g	02:01g	17:01g	0.000105199		31:01g	15:01g	01:02g	08:07	04:02g	8.07839e-05
01:01g	18:01g	07:01g	11:04g	03:01g	04:02g	0.000104869		31:01g	39:09g	03:04g	08:02g	04:02g	8.07793e-05
68:01g	15:01g	01:02g	07:01g	02:01g	04:01g	0.000104788		02:01g	48:01g	01:02g	14:48	03:01g	8.07115e-05
29:02g	14:02g	08:02g	01:02g	05:01g	02:01g	0.00010462		02:05g	41:02g	17:01g	04:03g	03:02g	8.0688e-05
11:01g	35:01g	04:01g	13:01g	06:03g	14:01g	0.000104608		02:05g	58:01g	07:01g	11:02g	03:01g	8.06443e-05
01:01g	15:17g	07:01g	11:01g	03:01g	02:01g	0.000104458		02:01g	27:05g	02:02g	15:01g	06:02g	8.05657e-05
24:02g	39:09g	07:02g	08:02g	04:02g	04:01g	0.000104375		24:02g	51:01g	15:02g	11:01g	03:01g	8.05474e-05
03:01g	44:03g	04:01g	07:01g	02:01g	17:01g	0.000104341		11:01g	44:03g	16:01g	04:01g	03:01g	8.04378e-05
02:01g	07:02g	07:02g	01:01g	05:01g	35:01	0.000104271		02:05g	58:01g	07:01g	04:02g	03:02g	8.04201e-05
02:01g	58:01g	03:02g	03:01g	02:01g	04:01g	0.000104251		24:02g	49:01g	07:01g	04:03g	03:02g	8.03901e-05
02:01g	57:01g	06:02g	07:01g	02:01g	11:01g	0.000104213		68:01g	35:01g	04:01g	14:01g	05:03g	8.03854e-05
68:01g	48:01g	08:01g	14:02g	03:01g	02:01g	0.000104199		02:01g	35:01g	04:01g	04:04g	03:02g	8.03767e-05
31:01g	44:02g	05:01g	09:01g	03:03g	04:01g	0.00010362		24:02g	39:01g	12:03g	16:01g	05:02g	8.03668e-05
32:01g	35:01g	04:01g	01:01g	05:01g	04:02g	0.000103605		31:01g	40:01g	03:04g	15:02g	06:01g	8.03602e-05
31:01g	40:02g	03:04g	14:02g	03:01g	04:02g	0.00010354		29:02g	58:01g	07:02g	13:02g	06:09g	8.03504e-05
26:01g	38:01g	12:03g	14:04g	05:03g	11:01g	0.000103458		68:02g	78:01	16:01g	13:01g	06:03g	8.03246e-05
03:01g	39:06g	07:02g	04:05g	03:02g	04:01g	0.000103406		29:02g	35:02g	04:01g	13:01g	06:03g	8.02914e-05
68:01g	39:09g	07:02g	04:04g	03:02g	04:02g	0.000103365		68:02g	49:01g	07:01g	04:05g	03:02g	8.01878e-05
26:01g	38:01g	12:03g	07:01g	02:01g	04:02g	0.000102959		23:01g	18:01g	07:01g	14:01g	05:03g	8.01739e-05
68:01g	40:02g	03:05g	14:02g	03:01g	04:02g	0.000102695		26:01g	38:01g	12:03g	16:01g	05:02g	8.01572e-05
23:01g	58:01g	07:01g	03:01g	02:01g	04:01g	0.000102583		68:01g	14:02g	08:02g	03:01g	02:01g	7.99942e-05
02:13	40:02g	03:04g	14:02g	03:01g	04:02g	0.000102455		68:01g	27:05g	01:02g	11:01g	03:01g	7.99579e-05
68:16	40:02g	03:04g	08:02g	04:02g	03:01g	0.000102393		01:01g	18:01g	12:03g	16:02g	05:02g	7.98617e-05
01:01g	37:01g	06:02g	13:11	03:01g	15:01g	0.000102384		01:01g	35:08g	04:01g	04:02g	03:02g	7.96866e-05
03:01g	39:06g	07:02g	14:01g	05:03g	16:01g	0.000102384		01:01g	35:08g	04:01g	04:04g	04:02g	7.96693e-05
25:01g	67:01g	12:03g	01:01g	05:01g	02:01g	0.000102384		24:02g	18:01g	07:01g	01:01g	05:01g	7.96543e-05
32:01g	18:01g	05:01g	03:01g	02:01g	02:02g	0.000102373		25:01g	39:01g	12:03g	16:01g	05:02g	7.96358e-05
68:01g	51:01g	14:02g	04:04g	03:02g	06:01g	0.000102367		02:01g	18:01g	05:01g	07:01g	02:01g	7.96014e-05
31:01g	35:03g	04:01g	11:15	03:01g	17:01g	0.000102335		29:01g	35:01g	04:01g	11:04g	03:01g	7.95432e-05
23:01g	35:02g	04:01g	11:04g	03:01g	04:01g	0.00010231		01:01g	14:02g	15:05g	01:02g	05:01g	7.95288e-05
24:02g	35:10	03:04g	08:07	04:02g	14:01g	0.000102293		24:02g	48:01g	08:03g	04:07g	03:02g	7.95232e-05
01:01g	39:09g	07:02g	16:02g	03:01g	04:02g	0.000102288		02:01g	49:01g	07:01g	04:05g	03:01g	7.94729e-05
23:01g	27:05g	01:02g	01:01g	05:01g	06:01g	0.000102238		01:01g	41:02g	17:01g	03:01g	02:01g	7.94046e-05
32:01g	35:02g	04:01g	13:02g	06:04g	03:01g	0.000102184		03:01g	38:01g	12:03g	14:01g	05:03g	7.93451e-05
01:01g	44:03g	04:01g	04:04g	03:02g	02:01g	0.000102143		24:02g	27:05g	02:02g	13:01g	06:03g	7.93404e-05
29:02g	50:01g	06:02g	08:06	06:02g	02:01g	0.000102034		11:01g	38:01g	12:03g	04:02g	03:02g	7.93154e-05
32:01g	27:03	02:02g	13:03g	03:01g	01:01g	0.000102014		01:01g	07:02g	07:02g	01:03g	05:01g	7.92964e-05
02:01g	35:05g	04:01g	04:04g	03:02g	04:01g	0.000101922		31:01g	51:01g	15:02g	01:03g	05:01g	7.91146e-05
02:01g	51:01g	04:01g	04:07g	03:01g	04:01g	0.000101683		33:03g	58:01g	03:02g	03:01g	02:01g	7.90857e-05
01:01g	40:02g	02:02g	11:01g	03:01g	04:01g	0.000101344		31:01g	39:06g	07:02g	09:01g	03:03g	7.88935e-05
02:01g	18:01g	07:01g	07:01g	02:01g	02:01g	0.000101315		02:01g	51:01g	15:02g	15:01g	06:02g	7.88788e-05
02:05g	39:09g	07:02g	04:07g	03:02g	05:01g	0.000101314		68:01g	40:01g	03:04g	04:01g	03:01g	7.88712e-05
02:01g	40:02g	02:02g	13:01g	06:03g	11:01g	0.000101123		32:01g	49:01g	07:01g	03:01g	02:01g	7.88623e-05
02:01g	44:02g	05:01g	09:01g	03:03g	14:01g	0.000101095		02:11g	07:02g	07:02g	15:01g	06:02g	7.87552e-05
02:01g	35:05g	04:01g	04:04g	03:02g	02:01g	0.000101041		31:01g	07:05g	15:05g	04:05g	03:02g	7.87382e-05
11:01g	35:01g	04:01g	01:03g	05:01g	04:02g	0.000100998		24:02g	35:01g	04:01g	14:02g	03:01g	7.86563e-05
02:13	35:43g	01:02g	04:07g	03:02g	03:01g	0.000100863		33:01g	14:02g	08:02g	15:01g	06:02g	7.84891e-05
03:01g	39:09g	07:02g	16:02g	03:01g	04:02g	0.000100753		24:02g	44:03g	04:01g	11:01g	03:01g	7.84369e-05
24:02g	39:09g	07:02g	08:02g	03:02g	04:02g	0.000100693		31:01g	35:01g	04:01g	07:01g	02:01g	7.84234e-05
26:01g	49:01g	06:02g	11:01g	03:01g	04:01g	0.000100352		30:02g	08:01g	07:01g	03:01g	02:01g	7.83626e-05
32:01g	14:01g	08:02g	07:01g	02:01g	03:01g	0.000100276		02:01g	44:03g	16:01g	01:01g	05:01g	7.82959e-05
24:02g	40:02g	03:04g	14:02g	03:01g	04:01g	0.000100239		68:16	18:01g	05:01g	03:01g	02:01g	7.82796e-05
33:01g	14:02g	08:02g	03:01g	02:01g	04:02g	0.000100163		02:01g	07:05g	07:02g	15:01g	06:02g	7.82389e-05
02:01g	35:09	04:01g	09:01g	03:03g	04:02g	9.9801e-05		68:01g	40:02g	03:05g	04:07g	03:02g	7.81791e-05
68:01g	40:02g	03:04g	14:02g	03:01g	04:01g	9.97953e-05		01:01g	40:06g	15:02g	16:02g	05:02g	7.79526e-05
24:02g	35:09	04:01g	04:07g	03:02g	04:02g	9.97939e-05		02:01g	51:01g	02:02g	04:03g	03:04g	7.78534e-05
30:01g	13:02g	06:02g	07:01g	02:01g	01:01g	9.95502e-05		01:01g	15:01g	03:04g	15:01g	06:02g	7.78222e-05
24:02g	15:17g	07:01g	13:02g	06:04g	02:01g	9.93206e-05		31:01g	39:09g	07:02g	09:01g	03:03g	7.76043e-05
24:02g	27:02g	05:01g	14:01g	05:03g	02:01g	9.92415e-05		32:01g	44:02g	05:01g	01:02g	05:01g	7.75084e-05
26:08	45:01g	06:02g	15:01g	06:02g	04:01g	9.91181e-05		02:01g	15:03g	12:03g	07:01g	03:03g	7.75053e-05
31:01g	51:01g	15:02g	09:01g	03:03g	05:01g	9.91017e-05		02:01g	35:03g	04:01g	12:01g	03:01g	7.74335e-05
68:01g	35:20	04:01g	04:07g	03:02g	02:01g	9.89543e-05		68:01g	18:01g	12:03g	11:04g	03:01g	7.73599e-05
68:02g	44:03g	04:01g	07:01g	02:01g	04:01g	9.89517e-05		68:01g	15:01g	01:02g	09:01g	03:03g	7.73049e-05
03:01g	57:01g	06:02g	07:01g	03:03g	02:01g	9.89489e-05		11:01g	44:02g	05:01g	01:01g	05:01g	7.71024e-05
02:01g	40:02g	03:04g	04:07g	03:02g	03:01g	9.8926e-05		26:01g	58:01g	07:01g	10:01g	05:01g	7.70603e-05
03:01g	38:01g	12:03g	01:01g	05:01g	02:01g	9.87985e-05		03:01g	47:01g	06:02g	04:05g	03:02g	7.70337e-05
68:01g	40:02g	03:04g	09:01g	03:03g	04:02g	9.87709e-05		30:01g	13:02g	06:02g	16:01g	05:02g	7.70203e-05
31:01g	35:09	04:01g	09:01g	03:03g	02:01g	9.87072e-05		02:01g	35:04	04:01g	04:04g	03:02g	7.69899e-05
26:01g	38:01g	12:03g	07:01g	02:01g	17:01g	9.86653e-05		29:02g	44:03g	16:01g	04:07g	03:01g	7.68599e-05
02:01g	15:01g	03:03g	11:01g	03:01g	04:01g	9.85183e-05		03:01g	15:01g	03:03g	11:04g	03:01g	7.67595e-05
32:01g	07:02g	07:02g	13:01g	06:03g	04:02g	9.84185e-05		29:02g	07:02g	07:02g	03:01g	02:01g	7.66364e-05
68:02g	14:02g	08:02g	13:03g	03:01g	02:01g	9.84004e-05		24:02g	44:02g	05:01g	15:01g	06:02g	7.65831e-05
32:01g	35:03g	12:03g	07:01g	02:01g	17:01g	9.83284e-05		02:01g	15:01g	01:02g	15:01g	06:02g	7.65527e-05
02:01g	35:01g	04:01g	11:01g	03:01g	02:01g	9.82594e-05		68:01g	44:02g	05:01g	07:01g	02:01g	7.63933e-05
02:01g	07:02g	07:02g	13:01g	06:03g	04:01g	9.82295e-05		02:01g	44:03g	05:01g	11:01g	03:01g	7.62892e-05
24:02g	45:01g	16:01g	14:01g	05:03g	03:01g	9.82154e-05		03:01g	50:02	04:01g	07:01g	02:01g	7.62573e-05
03:01g	14:01g	08:02g	03:01g	02:01g	04:02g	9.81884e-05		03:01g	15:18g	07:04g	13:01g	06:03g	7.62168e-05
32:01g	14:01g	08:02g	07:01g	02:01g	13:01g	9.81168e-05		29:02g	38:01g	16:01g	14:01g	05:03g	7.61484e-05
02:01g	35:43g	01:02g	04:07g	03:02g	04:01g	9.80637e-05		31:01g	18:01g	05:01g	03:01g	02:01g	7.59785e-05
31:01g	15:04	01:02g	09:01g	03:03g	02:01g	9.79817e-05		68:02g	53:01g	04:01g	13:01g	06:03g	7.59257e-05
31:01g	48:01g	08:01g	08:02g	04:02g	04:02g	9.7856e-05		02:22g	40:02g	03:04g	04:04g	03:02g	7.58901e-05
02:01g	40:04	03:04g	09:01g	03:03g	14:01g	9.78325e-05		31:01g	27:05g	02:02g	04:01g	03:02g	7.58811e-05
11:01g	07:02g	07:02g	15:01g	06:02g	02:01g	9.77916e-05		26:01g	07:02g	07:02g	04:01g	03:02g	7.58296e-05
01:01g	08:01g	07:01g	03:01g	02:01g	20:01g	9.76965e-05		29:02g	45:01g	06:02g	11:01g	03:01g	7.57581e-05
68:01g	40:02g	03:04g	08:02g	04:02g	04:01g	9.76717e-05		68:03g	15:01g	01:02g	04:07g	03:02g	7.57379e-05
26:01g	18:01g	05:01g	03:01g	02:01g	02:02g	9.75233e-05		11:01g	07:02g	07:02g	04:03g	03:01g	7.55898e-05
02:02g	41:01g	17:01g	03:01g	02:01g	04:02g	9.75082e-05		02:01g	27:05g	02:02g	03:01g	02:01g	7.54628e-05
03:01g	51:01g	01:02g	11:01g	03:01g	02:01g	9.7497e-05		23:01g	08:01g	07:01g	11:01g	06:02g	7.54457e-05
24:02g	39:05g	07:02g	09:01g	03:03g	04:02g	9.74711e-05		02:22g	35:43g	01:02g	04:04g	03:03g	7.54408e-05
24:02g	15:01g	03:03g	11:03g	03:01g	04:02g	9.74048e-05		30:04g	14:01g	08:02g	04:04g	04:02g	7.54408e-05
02:11g	35:04	04:01g	04:07g	03:02g	04:02g	9.73181e-05		32:01g	78:01	16:01g	13:01g	06:04g	7.54288e-05
31:01g	35:01g	04:01g	04:07g	03:02g	14:01g	9.72211e-05		29:02g	15:10g	03:04g	13:02g	06:04g	7.54173e-05
31:01g	49:01g	07:01g	09:01g	03:03g	02:01g	9.70238e-05		68:17	35:21	04:01g	04:04g	03:02g	7.54136e-05
03:01g	37:01g	06:02g	13:02g	06:04g	13:01g	9.69953e-05		68:01g	07:02g	07:02g	01:01g	05:01g	7.54099e-05
02:01g	44:02g	05:09	09:01g	03:03g	04:01g	9.69953e-05		24:02g	18:01g	12:03g	13:02g	06:04g	7.53892e-05
66:01g	53:01g	04:01g	01:02g	05:01g	17:01g	9.69953e-05		66:01g	41:02g	17:01g	16:01g	05:02g	7.53615e-05
03:01g	35:08g	04:01g	07:01g	02:01g	02:01g	9.69949e-05		68:02g	15:16g	03:04g	03:02g	04:02g	7.5356e-05
02:22g	39:13	07:02g	04:07g	03:02g	14:01g	9.69922e-05		30:02g	45:01g	16:01g	01:02g	05:01g	7.53259e-05
01:01g	35:02g	04:01g	11:04g	06:03g	04:01g	9.69818e-05		24:02g	44:02g	06:02g	11:04g	03:01g	7.52984e-05
23:01g	35:03g	04:01g	07:01g	02:01g	17:01g	9.69542e-05		68:01g	51:01g	15:02g	11:01g	03:01g	7.51353e-05
25:01g	15:01g	03:03g	13:01g	06:03g	14:01g	9.69477e-05		68:03g	39:05g	07:02g	04:07g	03:02g	7.51298e-05
[truncated: 17,690 more rows]

## Sheet: S9_CL-MP HF
Supplemental Information S9a: HLA haplotype frequencies of the Chilean Mapuche sample (CL-MP, n=1,993) for loci HLA-A, -B, -C, DRB1, -DQB1, and -DPB1. Haplotypes are cut below a frequency of f=1/2n.								Supplemental Information S9b: HLA haplotype frequencies of the Chilean Mapuche sample (CL-MP, n=1,993) for loci HLA-A, -B, -C, DRB1, and -DQB1. Haplotypes are cut below a frequency of f=1/2n.
[truncated: 1,836 more rows]

[truncated: 7 more sheets: S10_references HF, S11_CL-NI LD, S12_CL-MP LD, S13_HWE, S14_GD, S15_MP values, S16_MP GTstatistics]
